# Supplementary material for: Matching degree of embodied carbon trade and value-added trade among Chinese provinces (regions)
Source: PLoS One. 2023 Feb 10;18(2):e0277128. doi: 10.1371/journal.pone.0277128 (PMC9917259; doi:10.1371/journal.pone.0277128)
Supplement: S1 File — (XLSX) [file pone.0277128.s001.xlsx]

## Sheet: 2012年中国31省域42部门
中国2012年31省区市区域间投入产出表(42部门)
			北京																																										天津
	单位：万元		农林牧渔产品和服务	煤炭采选产品	石油和天然气开采产品	金属矿采选产品	非金属矿和其他矿采选产品	食品和烟草	纺织品	纺织服装鞋帽皮革羽绒及其制品	木材加工品和家具	造纸印刷和文教体育用品	石油、炼焦产品和核燃料加工品	化学产品	非金属矿物制品	金属冶炼和压延加工品	金属制品	通用设备	专用设备	交通运输设备	电气机械和器材	通信设备、计算机和其他电子设备	仪器仪表	其他制造产品	废品废料	金属制品、机械和设备修理服务	电力、热力的生产和供应	燃气生产和供应	水的生产和供应	建筑	批发和零售	交通运输、仓储和邮政	住宿和餐饮	信息传输、软件和信息技术服务	金融	房地产	租赁和商务服务	科学研究和技术服务	水利、环境和公共设施管理	居民服务、修理和其他服务	教育	卫生和社会工作	文化、体育和娱乐	公共管理、社会保障和社会组织	农林牧渔产品和服务	煤炭采选产品	石油和天然气开采产品	金属矿采选产品	非金属矿和其他矿采选产品
			01	02	03	04	05	06	07	08	09	10	11	12	13	14	15	16	17	18	19	20	21	22	23	24	25	26	27	28	29	30	31	32	33	34	35	36	37	38	39	40	41	42	01	02	03	04	05
北京	农林牧渔产品和服务	01	264591	150.717	0.307206	13.3081	23.8167	629074	16615.2	3163.96	3158.02	1583.34	18.1837	168751	104.609	37.6808	800.798	26.4774	180.684	124.568	63.4231	53.0016	5.704	13324.7	1.18051	8.47225	69.0213	167.312	117.81	125047	792.042	1318.27	274120	16.0944	882.35	582.013	18623.8	23446.2	125312	34158.1	47.6208	1.05599	6971.29	0	3382.97	0	1.93138	0.658774	0.64168
	煤炭采选产品	02	26828.2	4.61716e+06	0	40065.4	2163.99	16504.9	991.637	2742.45	431.475	9404.18	4641.56	32395.7	74016.1	5682.02	8865.88	2296.72	1674.68	11044.9	2485.94	354.481	212.67	11873.8	54.5861	575.118	441352	0	48.7328	6547.52	3231.5	6497.12	8595.36	0	663.655	26221.7	14149.3	7113.49	1340.53	5765.01	10222.2	3880.76	1139.81	5562.06	80.9358	7230.69	0.727557	114.542	213.619
	石油和天然气开采产品	03	0	0	0.148031	0	0.459265	0	0	0	0	0	1763.07	2.01915	0	0	0	0	0	0	0	0	0	0	0	0	0	3517.19	0	0	0	0	0	0	0.00460321	0	0	0	0	0	0	0	0	0	0	1.27586	10.1512	0	0.0485502
	金属矿采选产品	04	0	35.0778	0	269579	0	3.01347	0	0	0	1.36033	0	4909.89	3304.09	11381.4	7056.36	179.066	838.59	28.0786	1696.83	40.6736	15.7449	48.3871	0	0.0396977	0	0	0	0	0	0.0312795	10.8742	0	0	0	0	0	0	4.88541	0	0	0	0	0	0	34.2434	6939.89	0.00492367
	非金属矿和其他矿采选产品	05	0	804.25	0	42332.9	111712	1200.11	27.4523	1.22691	0.38459	1267.4	10.9181	61444.7	472499	13854.7	18680.2	36.4767	2773.86	1473.68	1182.14	2600.24	63.9409	17.8683	0.488334	4.9812	3223.84	11.5125	37.3897	287792	63.5623	4374.92	184.286	2.34866	38.1732	106.346	86.5633	11298.2	46.1795	37.8193	85.3995	0.860515	62.7159	0	586.525	3214.19	670.302	101.774	2562.48
	食品和烟草	06	362455	56.7232	16.0908	516.253	379.122	1.64416e+06	531.141	37933.8	733.88	1833.35	412.393	238602	1680.87	820.545	1863.26	1875.36	2567.59	1885.23	1726.99	2138.3	735.686	655.875	19.1135	99.9587	2081.44	1122.72	202.06	12279.4	10206.6	209737	2.12589e+06	10119.3	32083	4852.99	10453.5	50979.5	670.017	1866.53	8741.86	1078.34	30630.7	10520.2	805.364	0.0864336	0.385561	0.602236	1.46731
	纺织品	07	345.136	147.8	0.956484	324.764	1046.77	2823.23	68383.5	209106	4275.93	12903.3	2697.6	51080.9	5998.45	657.335	616.962	645.037	2105.6	15271.1	913.485	562.799	265.882	1956.66	413.916	1190.63	12.7791	25.786	49.0663	1183.5	3750.91	14627	4328.49	129.772	445.228	7151.3	988.193	4876.83	189.636	933.106	194.134	56.8445	1054.94	905.704	1.38956	208.207	20.959	0.0345655	58.5879
	纺织服装鞋帽皮革羽绒及其制品	08	0	592.721	34.49	1828.94	1912.48	5249.56	408.29	123478	4270.27	4817.19	1079.33	10411.3	4864.37	1434.35	4629.28	3399.79	5206.14	85617	2001.11	1838.6	778.442	730.861	66.6101	590.963	9037.98	15066.1	1070.47	76359.1	8941.27	23212	9300.24	1290.66	50104.9	9082.5	4688.25	6500.56	348.695	3052.36	10896.8	625.451	9031.09	7559.61	2.0531	114.791	26.2416	2.24774	143.147
	木材加工品和家具	09	4938.56	282.673	6.98968	217.703	254.243	2637.3	764.413	1486.57	148652	18716	1536.05	4504.27	3593.52	2132.12	4553.44	7311.91	2130.64	22735.4	6292.25	2028.33	475.613	588.068	5.821	472.187	86.3279	309.803	25.1648	233140	1680.8	9757.82	3377.99	991.084	2964.75	3189.64	2804.17	2790.76	368.08	932.634	103.56	40.838	6862.96	1.89652	80.3628	567.842	3.766	1.13164	161.081
	造纸印刷和文教体育用品	10	5894.91	145.056	56.2173	961.25	2676.86	101689	756.04	11772.9	8933.7	235607	5889.42	18364.6	12990.7	3910.86	20047.5	22282.8	16619.5	20239.4	14820	97572.4	6535.48	1687.23	225.159	1735.21	15494.3	6012.39	788.701	113129	22882.7	82443.6	43581.6	129546	189146	65612.4	149393	208843	8191.35	10127.1	132199	12418.5	386735	163280	58.4103	305.583	21.0925	13.6521	120.094
	石油、炼焦产品和核燃料加工品	11	50255.6	1796.11	241.124	68394.3	121657	13157.1	1624.64	5910.19	3558.83	48585.4	606249	205697	192738	18147.5	28821.9	35220.4	26379.2	73964.3	13818.6	12364.3	4028.75	4510	1990.68	5463.34	77950.2	89834.1	1013.32	340602	117668	2.9583e+06	10670.3	17645.7	12757.9	24404.4	66539.8	76401.6	43050.5	13045.9	28187.8	7420.96	18587.8	56099.8	359.457	9258.84	740.528	2336.64	3893.31
	化学产品	12	168353	204895	6.83776	21374.9	125429	370830	43623.9	59437.3	40884.9	333515	156972	2.07165e+06	279773	566205	250714	132069	147212	1.59933e+06	367603	402483	27537.7	22445.5	13472.6	9227.11	11763.9	10282.5	21845.6	1.75152e+06	18212.8	50384.2	58877.5	42408.4	8534.19	96273.2	37990.5	578906	48325.4	81004.6	123160	2.29666e+06	135564	81541.2	2838.68	1091.38	820.557	16.5582	1116.64
	非金属矿物制品	13	318.136	1344.05	0.883403	3203.01	8383.18	91330.9	34.6767	544.337	10487	3777.9	761.526	37135.4	398911	13212.1	110700	27212	11918.2	65267.5	52171.7	18841	7980.06	1471.1	330.876	3214.29	8576.71	285.58	1407.03	3.75118e+06	473.741	19286.2	14484.2	1209.87	6.93047	13835.4	22493.2	24807.6	1352.37	22.7904	12458.3	3586.01	225.682	0.0369622	658.321	424.634	353.648	2070.62	901.294
	金属冶炼和压延加工品	14	630.416	10920.7	0	16293.3	2346.55	707.669	27.7016	103.834	7610.31	1832.99	292.378	18193.5	10404.6	72895.3	99033.2	69472.5	13390.1	11890.8	14250.1	17186	18981.9	8847.4	340.57	640.092	1535.88	2903.79	876.735	127067	82.4256	10821.8	93.5207	0.311308	0.156252	61.398	29.2734	604.934	1230.44	38.6009	9.93818	3.19923	78.7747	0.0101923	1.63599	211.835	215.484	4.23514	412.587
	金属制品	15	15806.9	55781.5	4.91952	5537.71	11210.7	40943.7	228.931	2386.78	11445.9	14049.5	5296.65	32751.4	19712.5	15143.1	221925	16758.2	17686.9	38289.1	23895.4	37604.3	16136.5	71499.5	386.478	6816.47	30941.4	1633.23	16402.9	744516	17997	20540.9	14136.4	5668.79	1044.4	25316.8	1895.91	1837.37	4895.96	5334.55	7653.46	8147.11	5054.06	2494.26	140.046	10669.7	0.534627	101.134	327.053
	通用设备	16	0	1918.62	45.8015	35151.7	31489.4	14030	648.128	3104.76	3491.9	12043.8	5961.98	30649.3	32105.1	27697.5	65059.7	1.33257e+06	523374	1.09768e+06	523642	88109.5	46957.1	6119.37	699.082	51886.2	162125	7568.03	13535.8	141669	4541.65	29839.2	31672.4	2035.09	38415.3	13489.2	52624.8	164986	2868.33	8130.02	10452.3	24022.8	8779.88	1018.89	28.1751	7967.96	1660.73	87.9114	3838.38
	专用设备	17	36541.5	3763.84	66.0019	26242.1	310119	7381.62	261.938	3037.4	1171.8	7396.61	3238.97	21797.6	12480.7	8466.01	10913.7	31695.6	623749	73207.3	46894.6	40744.6	18498.2	687.693	42.1749	343.633	9079.04	7870.58	1416.91	126066	147.76	42254.2	2267.65	983.697	47083.3	10915.6	41630.7	445043	113666	151.566	371.427	910322	1298.09	11084.5	85.4272	5909.65	5687.05	90.5644	9345.95
	交通运输设备	18	17188.9	664.416	9.76485	6221.97	15916.7	1073.44	40.6618	363.992	183.081	910.766	250.352	3169.41	5672.49	1907.96	2551.29	63730.7	27027.4	8.84398e+06	2821.85	1438.25	3963.16	77260.4	635.664	36697.7	273.218	2103.24	153.73	12974.4	161384	435343	2070.91	1645.97	13856.5	1578.57	25874.6	19698.8	5088.74	416.116	326.722	473.75	3660.9	0.104289	296.41	154.999	1058.92	205.416	4704.76
	电气机械和器材	19	0	2093.07	18.8574	10480.3	10240.5	2937.81	265.055	1287.46	1346.7	4838.97	1228.19	7083.8	6231.91	4316.15	24741.5	236167	296897	698136	1.34723e+06	460009	217661	10147.4	35.5724	7724.53	186904	3807.75	737.348	2.02885e+06	153507	43402	5189.09	223420	1099.46	44436	98827.3	633225	8523.13	7365.59	713.018	192203	5939.04	0.049797	20.534	405.188	152.502	15.6917	1190.7
	通信设备、计算机和其他电子设备	20	0	363.599	8.01052	877.821	10636.7	1566.44	102.911	1222.98	1236.25	1227.11	310.852	7675.83	2239.15	1837.38	19428.4	292974	223538	527643	480081	6.46116e+06	112985	13325.1	41.3596	6474.81	12006.2	4393.07	273.942	158911	302410	42191.3	9959.91	3.8568e+06	46641.7	26588.8	79194.2	595373	2252.41	268290	21369.5	23060.6	9677.34	50350.3	0.185789	19.5555	15.3519	2.44351	93.6269
	仪器仪表	21	0	101.985	18.5202	286.781	26307.7	639.098	4.53257	41.2812	6.55	309.689	2022.86	2944.59	958.86	1139.4	11011.8	42438.2	38479.9	66439.9	27919.6	10886.8	88369.6	8305.11	1.19898	1385.77	3090.09	5663.72	1295.47	37715.8	5353.14	5344.47	150.941	1524.74	0.0167818	285.25	1035.76	920682	32649	44871.4	55016.1	7895.27	2408.78	2495.67	36.7738	110.419	1.47107	3.06247	1247.61
	其他制造产品	22	0	55.9624	0	1075.59	410.698	1806.92	165.793	10363.1	192.176	1919.13	1457.15	2444.87	780.282	2160.95	1144.6	7648	18183.1	1139.15	226.134	2923.12	382.289	9393.17	2.32236	589.043	549.514	279.118	29.822	4958.72	37.2669	6676.37	18531.3	974.977	839.756	55232.1	815.867	14453.6	3111.19	10494.4	38.2399	730.83	6556.25	933.695	8.56165	27.0841	5.56117	1.10799	8.19083
	废品废料	23	0	0	0	4212.78	252.583	27.0935	57.6974	182.186	90.3566	4820.51	274.567	4469.28	6970.22	6802.09	5097.31	2936.59	508.814	3699.82	15.9095	24.5503	161.856	0.263887	17336.7	2446.06	5.93171	1.91025	57.4245	0.706082	0	0	0	0	0	0	0	5.67276	0	0	0	0	0	0	0	2.16703	0	0	0
	金属制品、机械和设备修理服务	24	1643.44	11465.7	46.8759	7127.81	5572.29	6775.07	1005.16	2478.29	803.928	6806.44	3411.35	8748.9	14698.7	8625.23	10656.7	11664.2	8506.06	19410.9	7909.69	11994	2269.99	1672.17	11.3321	2956.35	31233.5	10237.1	5873.29	2694.48	6483.11	62460.2	4604.09	3957.1	1663.44	4412.32	9900.13	6896.25	8771.79	768.486	4362.77	2610.98	4978.51	5063.46	3.51497	117.757	65.9938	23.7145	43.5886
	电力、热力的生产和供应	25	130124	457694	633.376	261618	15070.2	144045	14763.9	26323.5	27332.8	131197	122238	391645	253739	220327	283237	112932	89212.9	243478	103075	157433	22089.7	21071.5	3260.87	19078.7	2.21499e+07	181178	62951.3	352524	322927	603824	383305	271813	106455	537332	218866	273700	84285	58527.8	204689	126394	183379	233537	7511.04	1640.88	3925.74	7188.36	12843.4
	燃气生产和供应	26	969.562	304.67	14.917	11540.5	354.924	22406.2	2180.81	1758.4	1627.53	14393.7	2878.33	21016.5	46028.2	135051	33501.5	9028.55	4631.74	58492.6	4373.76	10898.8	790.211	873.276	257.868	5508.74	792613	46917.8	3574.3	30037.4	15544.1	216062	223528	6766.61	5692.4	159289	45329.4	85647.9	4645.62	21995.8	81389.1	27638.7	25098.6	22169.9	2.54031	0	0	0	0
	水的生产和供应	27	3721.29	325.865	5.55203	1248.27	1113.96	3597.68	149.433	670.041	410.373	2135.16	8880.81	11694.8	2234.89	1755.57	4479.03	2006.16	2262.73	3441.82	1631.41	5378.87	575.044	444.456	23.8225	217.866	11297.4	14773.3	12091.1	62886.1	5067.03	15129.4	12505.8	1443.71	16012.1	16992.9	2456.22	13627.8	19304.1	3174.47	14848	6781.93	9073.76	16944.9	16.3301	8.41757	1.02235	0.946405	6.66168
	建筑	28	0	710.392	533.569	13648.9	696.243	10663.2	208.162	2416.4	6456.14	8494.24	1986.4	14285.2	100579	5876.58	269055	6288.44	27061.7	17422.9	27647.5	26597.8	1567.85	2035.95	97.5795	1946.91	119392	13014.4	7073.25	1.29013e+06	58415.6	194623	71012.4	23366	93553.3	187658	63051.4	134660	196180	39296.1	414753	113633	278367	765970	36.374	0	84.3625	0	48.4188
	批发和零售	29	110231	240198	141.884	82592	134318	517786	29446	138883	72690.9	250689	351222	507951	246641	269954	328052	648581	559416	3.46715e+06	824018	2.06154e+06	214156	58649.6	4317.83	33671.7	171346	270792	16529.6	2.7209e+06	1.82099e+06	622458	397401	575651	151278	98208.8	294044	1.27815e+06	99522.1	86181.9	97657	536668	220207	85038.4	1841.77	4863.66	3287.7	1163.31	2111.16
	交通运输、仓储和邮政	30	118618	470979	221.87	99397	50551.6	386796	16069.5	43563.2	42033.4	119420	344766	373449	307744	187528	246947	192612	189431	607674	202128	194615	48052.4	16309.8	8062.85	16787.1	89923.2	271484	6605.33	1.7569e+06	1.67565e+06	6.89006e+06	142440	269092	405132	115777	717539	1.53729e+06	111381	68417.5	371587	88586.2	405240	610719	2241.47	5666.64	1086.93	788.474	1230.58
	住宿和餐饮	31	5795.66	1231.53	388.844	6474.88	11389.6	92230.8	1121.8	7307.81	5395.19	18177.1	3408.41	169738	32120	12587.6	43984.5	53097.2	69759.3	82629.2	45274.5	52607	18753.1	3984.21	350.628	2574.57	29362.9	25432.4	2020.77	451944	296509	181626	22835.8	172598	750836	191437	421922	860391	25117	26108.7	197123	25441.1	193053	611584	9.60147	9.64516	96.4135	79.7817	457.845
	信息传输、软件和信息技术服务	32	574.238	101.621	171.952	1473.29	3455.94	17319.6	2435.37	21170.1	6343.53	20388.2	1970.9	56097.6	14334.5	9954.69	44585.4	38085.3	33857.7	28590.5	21339.9	91465.8	31320.7	1544.46	443.065	1582.42	180172	36930.3	3509.42	62321.4	242670	229411	32472.5	3.69842e+06	1.59414e+06	85162.3	221648	281434	11865.1	14482.1	96810.8	241861	118454	364259	177.369	607.391	1059.42	28.4734	575.897
	金融	33	40098.3	798314	2105.44	480749	112054	232088	6812.1	35505.6	14766.2	77143.4	73470.5	238093	144426	150175	188431	171829	218252	265201	220430	247863	41195.8	6981.49	824.809	17565.4	1.9441e+06	143704	58093.9	3.39242e+06	3.44353e+06	3.97155e+06	387352	512022	3.47789e+06	3.68593e+06	3.20058e+06	3.27678e+06	318073	107771	72257.7	21246.3	424955	693551	25.9901	234.279	866.006	324.125	461.179
	房地产	34	0	73.7869	422.381	282.846	15954.9	27950.7	508.171	11823.2	11586.9	24082.3	1595.41	23099.2	32780.6	8294.84	19705.5	25017.4	20762.8	37811.4	29173.4	24633.6	11687.3	951.375	2587.07	2132.49	114695	159262	2476.68	53656.4	1.10277e+06	179292	594357	288040	1.40244e+06	815027	488720	677183	65080.2	116503	293550	104808	484071	818229	0	0	136.236	0	20.0303
	租赁和商务服务	35	2089.17	124612	3213.45	34712.4	34618.5	370944	1406.32	60319.5	18525.5	61843.9	91352.4	456017	88239.5	77870.7	88923.4	176973	125912	135110	122500	122905	28227.3	12039.8	1662.67	14312.3	121805	216782	11832.1	690662	4.1712e+06	1.1744e+06	797548	1.27844e+06	2.77163e+06	990406	1.71596e+06	777320	58496.2	108928	118462	25095.1	750610	1.2182e+06	337.776	64.1743	2130.42	211.27	1669.45
	科学研究和技术服务	36	168015	130811	26.9417	5791.87	2641.98	66262.5	1173.79	10579.7	4573.58	26926.9	20532.4	158973	23530.3	24319.4	49232.4	72152.6	214288	558262	82940.6	163674	42908.2	5310.63	163.912	1655.72	133314	39593.1	4220.6	860558	606488	351553	41067.4	551144	164495	36972.2	200456	3.63587e+06	30612.2	56940.2	305519	78133.6	149158	198143	390.93	23.0329	2021.55	0	97.0718
	水利、环境和公共设施管理	37	109165	356291	10.4387	1973.22	224.153	444.212	29.3752	166.61	102.361	412.246	48.1112	4650.17	800.555	324.144	863.402	941.208	1322.48	1032.85	937.146	1113.9	355.095	96.1831	9.79651	58.6454	284.904	645.314	74112.1	6214.79	5184.46	1086.79	512.665	2773.24	20840.1	2271.97	3594.84	9776.37	99391.9	397.629	1249.02	296.192	1754.9	21159	0.426769	0.00266843	0.141831	0.0157334	0.0987771
	居民服务、修理和其他服务	38	19976.7	1831.46	37.3424	8554.15	3634.83	44417.8	452.288	11505.2	3649.16	14630.2	17233.5	46852.3	13745.3	14331	16329.3	32018.2	37300.8	132075	35399.4	54748.2	10511.4	3170.42	65.701	2456.68	50296	46285.3	4943.66	93349.2	72221.9	409942	75140.6	27088.4	82227.5	57363.2	194160	467093	29626.5	68781.1	60236.6	87438	210998	207515	9.27107	0.0564771	1.04449	0.0343426	4.06157
	教育	39	2401.49	1128.04	9.99085	2399.02	4530	3246.75	135.425	1491.84	798.845	3018.08	1418.2	10634.9	3483.63	2302.03	6918.53	7260.71	9629.18	12298.6	3671.15	9795.88	2003.71	802.859	97.31	1388.5	3855.26	11459	1394.81	61478.6	37629.1	44927	11396.2	26238	214460	10020.9	47172.3	114223	2726.55	3944.59	782131	22234.6	26511.3	512187	9.47164	13.4067	29.1177	3.95799	20.6967
	卫生和社会工作	40	347.109	0	0	0	0	0	0	0	0	0	0	0	0	0	0	0	0	0	0	0	0	0	0	0	0	0	0	0	960.865	1603.35	408.337	5349.2	1339.87	328.166	8569.56	2750.96	158.648	229.23	1177.18	165593	5641.95	2226.9	0.741711	23.0733	139.416	0	7.37658
	文化、体育和娱乐	41	1951.51	129.648	46.7524	1013.65	1768.63	2284.65	140.593	814.955	498.752	2017.68	294.687	15059	3672.46	1523.7	4133.5	4582.42	6164.4	4582.38	4072.59	4908.56	1599.38	413.84	59.0379	254.726	8450.88	3039.9	392.14	38309.5	39022.5	18666.1	26480.1	73291.6	282147	133359	197188	204221	6927.83	9670.74	153117	8417.32	1.25723e+06	575056	11.0388	0.486301	4.62521	8.93228	25.9145
	公共管理、社会保障和社会组织	42	30770.6	100.547	353.092	1018.85	232.008	2631.51	106.887	811.796	452.806	1470.35	238.218	8018.01	1802.59	1202.07	3115.2	4095.08	6335.11	22029.3	3221.88	13028.4	1504.44	404.319	8.95522	98.2694	1760.04	2490.49	281.219	12679.2	14485.4	9298.06	5298.39	544045	42469	26101.8	78807.6	39376.2	1642.31	2009.46	9393.56	20003.9	12220	17017.4	26.4269	0.144973	1.43508	2.26271	1.31901
天津	农林牧渔产品和服务	01	1784.6	1.22239	0.00301938	0.0597223	0.161121	4861.6	121.88	24.5726	28.0139	10.6228	0.176811	1384.78	0.772284	0.158269	3.83419	0.181638	1.27987	0.893142	0.476488	0.644688	0.0560094	94.6833	0.00804094	0.0593346	0.675383	0.342784	0.992217	808.628	7.2947	10.3874	2098.78	0.142599	8.32014	5.37772	160.429	190.384	966.378	270.433	0.423178	0.00825641	58.7626	0	131346	0	54.8623	36.0954	22.45
	煤炭采选产品	02	33.8306	110225	0	53.5547	4.36049	37.9926	2.16664	6.34406	1.14005	18.7929	13.4431	79.1826	162.758	5.4207	12.6439	4.69298	3.53334	23.5878	5.56293	1.28429	0.622008	25.1311	0.110746	1.19971	1286.35	0	0.122252	12.6114	8.86487	15.2485	19.6019	0	1.86398	72.1663	36.3042	17.2048	3.07921	13.5949	27.0569	9.03768	2.86173	15.4638	57463.3	4.31433e+06	377.923	114765	136669
	石油和天然气开采产品	03	0	0	0.116956	0	0.249755	0	0	0	0	0	1378.09	1.33193	0	0	0	0	0	0	0	0	0	0	0	0	0	579.253	0	0	0	0	0	0	0.00348924	0	0	0	0	0	0	0	0	0	0	201265	2.54409e+06	0	20903
	金属矿采选产品	04	0	0.168176	0	715.14	0	0.0137667	0	0	0	0.00539502	0	23.8172	14.4193	28.2588	19.9717	0.726154	3.51139	0.119008	7.53574	0.292454	0.0913914	0.203249	0	0.000164346	0	0	0	0	0	0.000145695	0.0492163	0	0	0	0	0	0	0.0228639	0	0	0	0	0	0	1247.72	487755	0.220964
	非金属矿和其他矿采选产品	05	0	16.0137	0	466.392	1855.35	22.7695	0.494378	0.0233929	0.00837547	20.8752	0.260633	1237.86	12439.8	142.865	219.576	0.614329	48.2372	25.94	21.8036	77.6475	1.54139	0.31171	0.00816593	0.085644	77.4451	0.0579051	0.77309	8271.37	1.43718	84.6296	3.46396	0.051088	0.883693	2.41235	1.83063	225.228	0.87429	0.735078	1.86309	0.0165175	1.29783	0	37923.9	174655	31709.1	9286.68	149302
	食品和烟草	06	21756.5	4.09429	1.40746	20.6183	22.8255	113081	34.6742	2621.89	57.9366	109.466	35.6868	17425.2	110.436	30.6723	79.3949	114.495	161.86	120.295	115.468	231.472	64.2901	41.4768	1.15863	6.23016	181.26	20.4708	15.1452	706.68	836.587	14707.6	144856	797.926	2692.37	399.066	801.391	3684.03	45.9842	131.514	691.352	75.0336	2297.81	873.909	251452	22.6792	88.073	265.354	412.823
	纺织品	07	8.16307	4.20358	0.0329658	5.11075	24.8325	76.5106	1759.04	5694.87	133.01	303.571	91.9817	1469.91	155.29	9.68184	10.3587	15.5172	52.302	383.956	24.0659	24.0055	9.15518	48.7558	9.88655	29.2404	0.438496	0.185256	1.44912	26.8376	121.141	404.158	116.214	4.03202	14.7221	231.711	29.8505	138.865	5.12825	25.9056	6.04956	1.55854	31.1825	29.6452	85.9317	10820.7	948.277	3.01659	3264.86
	纺织服装鞋帽皮革羽绒及其制品	08	0	5.60451	0.395203	9.5688	15.0836	47.2976	3.49168	1118.02	44.1624	37.6787	12.2354	99.6043	41.8671	7.02375	25.8406	27.1908	42.9932	715.671	17.5273	26.0727	8.91142	6.05463	0.52895	4.82512	103.104	35.9859	10.5109	575.674	96.0057	213.231	83.0154	13.332	550.819	97.8384	47.0828	61.5387	3.135	28.1735	112.892	5.70117	88.7497	82.264	274.813	12912.7	2569.83	424.59	17265.9
	木材加工品和家具	09	76.5732	5.27038	0.157927	2.24592	3.95394	46.854	12.8904	26.5409	3031.38	288.66	34.3355	84.9707	60.9871	20.5872	50.1187	115.311	34.6948	2162.71	108.673	56.7164	10.7361	9.60619	0.0911472	7.60209	1.9419	1.45911	0.487224	8666.27	35.5864	176.751	59.4558	20.1867	64.267	67.7512	55.5301	52.0945	6.52536	16.9741	2.11558	0.734018	132.987	0.0406948	793.216	4710.29	27.1959	15.763	1432.72
	造纸印刷和文教体育用品	10	227.453	6.73028	3.16087	24.6777	103.596	4495.74	31.7263	523.058	453.354	17823.4	327.602	4190.91	548.641	93.9711	549.107	874.478	673.459	3499.79	636.942	6789.45	367.119	68.5863	8.77349	69.5197	867.333	70.4672	38.0001	4185.01	1205.63	3716.24	1908.87	6566.21	15637.7	3468.15	28094.9	9701.23	361.373	458.669	6720.48	555.454	18648.7	8718.69	2385.86	10489.8	630.333	786.961	4420.33
	石油、炼焦产品和核燃料加工品	11	318.933	13.7066	2.22986	288.794	774.386	95.6726	11.2133	43.1886	29.7039	306.702	5546.6	1588.22	1338.82	71.7197	129.844	227.339	175.814	498.982	97.6825	141.507	37.222	30.1536	12.7581	36.0011	717.683	173.174	8.03011	2072.39	1019.68	21932.5	76.8686	147.107	113.192	212.169	539.316	583.726	312.377	97.1825	235.687	54.5934	147.423	492.699	31199.7	675374	47025.4	286215	304511
	化学产品	12	2507.19	3669.28	0.14839	211.8	1873.57	6327.83	706.566	1019.25	800.798	4940.62	3370.17	852032	4560.53	5251.09	2650.52	2000.49	2302.45	25319.5	6097.97	10809.6	597.05	352.164	202.623	142.684	254.166	46.515	406.248	25008.9	370.371	876.586	995.353	829.656	177.686	1964.14	722.586	10379.3	822.867	1416.05	2416.56	39648.8	2523.09	1680.55	618274	199767	130756	5089.49	219157
	非金属矿物制品	13	3.97244	20.181	0.016074	26.6107	104.992	1306.69	0.470914	7.82644	172.222	46.9236	13.7085	564.158	9019.1	102.736	974.941	345.597	156.29	1586.29	1314.04	2946.01	145.066	19.3523	4.17233	41.6747	155.369	1.08317	21.9384	76862.6	8.07751	281.334	205.305	19.8455	0.120985	236.666	358.708	532.55	19.3076	0.334037	370.76	51.9064	3.52178	0.000638715	9237.16	5007.24	3630.43	41001.2	11395.9
	金属冶炼和压延加工品	14	34.4268	2188.8	0	592.013	128.53	44.2803	1.64526	6.52922	546.593	5691.96	23.0184	1208.8	5735.25	30008.4	22200	9791.48	8090.63	20212	13090.4	3697.76	1509.12	509.018	18.7821	36.2956	121.682	48.1682	59.7855	92128.6	6.14645	1330.13	5.79744	0.0223325	0.0119294	4.59327	2.04169	1296.38	76.8273	2.47438	0.715049	0.202526	5.37622	0.000770274	1346.7	146545	129776	4919.88	306045
	金属制品	15	548.519	2327.65	0.248765	127.858	390.196	4034.58	8.6399	95.3695	522.38	484.956	264.976	1382.75	2373.34	327.241	8383.63	7000.3	6460.99	17418.7	5011.71	4901.7	815.211	2613.94	13.5438	245.611	4096.31	17.2155	710.762	36409	852.78	832.716	556.856	258.412	50.668	1203.52	5444.82	32770.8	996.225	217.291	1271.47	1134.98	219.183	119.782	9291.28	594893	25.9503	9468.88	19552.4
	通用设备	16	0	9.70712	0.280817	98.4057	132.889	67.6379	2.96579	15.0419	19.323	50.4057	36.1636	156.895	147.855	72.5718	194.32	5702.61	2312.65	4909.59	2454.1	668.554	287.631	27.1253	2.97042	226.681	989.624	9.67228	71.1154	571.487	26.0932	146.67	151.273	11.2481	225.969	77.7507	282.786	835.72	13.7986	40.1524	57.942	117.168	46.1669	5.93272	1277.21	303548	55078.6	5623.92	156792
	专用设备	17	100.337	12.4276	0.264092	47.9433	854.102	23.2241	0.78223	9.60355	4.23177	20.2025	12.8216	72.8204	37.5107	14.4765	21.2732	88.5198	1798.72	213.687	143.429	201.762	73.947	1.98938	0.11695	0.979748	36.1673	6.56461	4.85822	331.883	0.55402	135.543	7.06826	3.54826	180.745	41.0604	145.995	1471.19	356.858	0.488516	1.34372	2897.59	4.45455	42.1211	3155.56	183453	153693	4721	311088
	交通运输设备	18	66.9335	3.11113	0.0554095	16.1205	62.1662	4.78943	0.172204	1.63208	0.93763	3.52777	1.40542	15.0156	24.1775	4.62671	7.05245	252.412	110.53	36609.3	12.2396	10.1	22.4674	316.957	2.49973	148.381	1.5435	2.48777	0.747502	48.4386	858.121	1980.43	9.15414	8.41967	75.4348	8.4209	128.681	92.3483	22.6565	1.902	1.67623	2.1385	17.8158	0.000562005	11046	4854.25	28870.9	10802.9	157990
	电气机械和器材	19	0	21.1975	0.231432	58.728	86.5059	28.35	2.42781	12.4855	14.917	40.5386	14.9123	72.586	57.4488	22.6372	147.921	2023.03	2626.05	6250.39	12638.6	6986.8	2668.78	90.0374	0.302553	67.5513	2283.7	9.74122	7.75443	16382.5	1765.39	427.033	49.61	2471.83	12.9456	512.687	1063.02	6420.5	82.0738	72.8159	7.91187	1876.48	62.511	0.0005804	1959.77	32499.2	10648.6	2113.48	102403
	通信设备、计算机和其他电子设备	20	0	19.1451	0.511136	25.5748	467.158	78.5917	4.90089	61.6628	71.1953	53.4481	19.6231	408.928	107.319	50.1026	603.914	13048.1	10279.8	24560.7	23415.6	510220	7202.56	614.709	1.82894	294.39	762.71	58.4315	14.9786	6671.39	18081.8	2158.28	495.071	221849	2855.29	1594.96	4428.87	31385.9	112.768	13789.7	1232.84	1170.55	529.578	3051.13	51.7746	4579.81	3130	960.963	23511.3
	仪器仪表	21	0	4.29855	0.945955	6.68816	924.889	25.6673	0.172785	1.66613	0.30195	10.7975	102.218	125.573	36.7873	24.8705	273.997	3036.11	1416.49	22685.2	1090.06	688.174	8245.9	306.687	0.0424409	50.4353	157.135	60.3017	56.7005	1267.46	256.214	218.846	6.00577	70.2062	0.000822364	13.697	46.3669	61255.4	1308.45	1846.17	2540.69	320.8	105.517	121.058	478.602	1207.71	14.0073	56.2476	14631.7
	其他制造产品	22	0	2.13867	0	22.744	13.0916	65.7986	5.73051	747.595	8.03261	60.6692	66.7624	94.5344	27.143	42.768	25.8228	247.217	606.894	38.4852	8.00514	167.535	17.6878	314.504	0.0745358	19.4382	25.3364	2.69451	1.18348	151.094	1.61727	247.878	2484.39	40.7041	37.3115	2404.67	33.1156	2178.12	113.052	3410.84	1.60119	26.9245	260.401	41.0654	5032.41	13378.8	2391.5	919.072	4338.36
	废品废料	23	0	0	0	92.9375	8.39994	1.02931	2.08058	6.95562	3.94022	272.167	13.1243	1283.63	3124.69	976.178	398.673	99.0323	17.7176	130.406	0.587573	1.46797	7.8129	0.00921794	580.501	84.2127	0.285331	0.0192391	2.37752	0.0224457	0	0	0	0	0	0	0	0.226441	0	0	0	0	0	0	0	1620.03	0	0	0
	金属制品、机械和设备修理服务	24	22.1041	185.439	0.918736	63.7865	75.1721	104.41	14.7032	38.3816	14.2209	91.0616	66.1463	143.166	216.391	72.2431	101.748	159.566	120.15	277.532	118.499	290.921	44.4485	23.6944	0.153921	41.2873	609.453	41.8235	98.6413	34.7459	119.068	1769.21	70.2946	193.654	31.2787	451.213	170.062	283.606	134.894	12.1326	77.3108	40.7087	420.932	280.654	69.6539	922.543	956.784	663.185	778.352
	电力、热力的生产和供应	25	63.7723	269.732	0.452334	85.3091	7.40794	80.8883	7.86928	14.855	17.6178	63.9584	86.366	233.526	136.114	67.2436	98.5391	56.2935	45.9178	126.848	56.2685	139.144	15.7609	10.8797	1.61391	9.70882	15748.8	26.9715	38.5246	165.643	216.109	345.715	213.245	174.994	72.9399	360.758	136.993	161.489	47.2293	33.6695	132.169	71.8072	112.317	158.393	107778	19787.4	41213.2	145564	166069
	燃气生产和供应	26	0.902891	0.34117	0.0202425	7.15053	0.331513	23.9078	2.20871	1.88552	1.99333	13.333	3.86421	23.8115	46.9164	78.3185	22.1466	8.5515	4.52983	57.904	4.53683	18.3033	1.07132	0.856759	0.242508	5.32665	1070.83	13.2716	4.15633	26.8184	19.766	235.055	236.293	8.27767	7.41102	203.209	53.9122	96.0215	4.9464	24.0435	99.8586	29.8361	29.2099	28.5712	21287.9	0	0	0	0
	水的生产和供应	27	0.441971	0.0465393	0.000960892	0.0986421	0.132701	0.489592	0.0193022	0.0916335	0.0641018	0.252248	1.52059	1.6899	0.290535	0.129845	0.377632	0.242343	0.282235	0.434547	0.215824	1.15209	0.0994297	0.055613	0.00285731	0.0268678	1.94662	0.532972	1.79318	7.16086	0.821762	2.09921	1.68606	0.225247	2.65872	2.76482	0.372575	1.94858	2.62142	0.442559	2.32342	0.933725	1.34682	2.78512	3457.06	1497.57	158.344	282.743	1270.81
	建筑	28	0	0.0138053	0.0125655	0.146763	0.0112858	0.197453	0.0036587	0.0449664	0.137224	0.136549	0.04628	0.280879	1.77916	0.0591423	3.08667	0.103365	0.459304	0.299319	0.497691	0.775183	0.0368881	0.0346641	0.00159255	0.0326703	2.79925	0.0638872	0.142739	19.9899	1.2891	3.67445	1.30274	0.496052	2.11372	4.15463	1.30139	2.61998	3.62498	0.745444	8.8311	2.12879	5.62219	17.131	3381.49	0	5737.89	0	4056.11
	批发和零售	29	1082.82	2837.29	2.03099	539.813	1323.4	5827.92	314.585	1570.92	939.126	2449.54	4973.87	6070.75	2651.91	1651.39	2287.6	6480.1	5771.19	36205.4	9016.27	36520.6	3062.65	606.967	42.8338	343.447	2441.89	808.005	202.755	25625.7	24425.9	7143.23	4431.4	7428.29	2077.55	1321.6	3689.02	15115.6	1117.78	993.729	1263.91	6111.15	2703.37	1156.04	134727	298998	175955	120092	139163
	交通运输、仓储和邮政	30	4381.16	20918.2	11.9415	2442.68	1872.75	16369.4	645.509	1852.73	2041.86	4387.47	18358	16781.8	12441.4	4313.35	6474.83	7235.82	7348.02	23859.4	8315.81	12963.1	2583.86	634.651	300.745	643.812	4818.5	3045.86	304.644	62215.2	84511.7	297300	5972.17	13056.3	20919.9	5858.15	33847.9	68357.9	4703.69	2966.24	18082.6	3792.9	18705.7	31216.7	144434	306864	51241.7	71700.3	71453.7
	住宿和餐饮	31	333.496	85.2149	32.6051	247.898	657.355	6081	70.2041	484.204	408.307	1040.42	282.748	11883.2	2023.04	451.066	1796.68	3107.6	4215.69	5054.4	2901.88	5459.15	1571	241.534	20.3753	153.828	2451.25	444.53	145.199	24933.5	23298	12209.5	1491.64	13046.7	60402.7	15090.8	31007.5	59604.1	1652.5	1763.49	14944.6	1697.03	13883.1	48702.3	139.754	117.983	1026.72	1638.8	6005.18
	信息传输、软件和信息技术服务	32	1.09621	0.233275	0.478334	1.87129	6.61716	37.8835	5.05621	46.5347	15.9266	38.7148	5.42407	130.291	29.9518	11.8341	60.4196	73.9475	67.8792	58.0191	45.3766	314.886	87.0456	3.10618	0.854156	3.13664	498.987	21.4146	8.36555	114.064	632.572	511.619	70.3681	9274.6	4254.51	222.714	540.396	646.8	25.8975	32.4514	243.492	535.219	282.599	962.313	1175.59	3383.23	5137.31	266.327	3439.57
	金融	33	50.7673	1215.39	3.8844	404.977	142.295	336.684	9.37993	51.7617	24.5877	97.1527	134.101	366.753	200.144	118.403	169.354	221.268	290.199	356.929	310.862	565.931	75.9323	9.31224	1.05458	23.0919	3570.89	55.2655	91.8433	4117.93	5953.27	5874.24	556.703	851.579	6155.99	6392.99	5175.28	4994.57	460.439	160.163	120.532	31.1822	672.392	1215.18	4580.45	34699	111663	80613.8	73240.2
	房地产	34	0	0.168203	1.16681	0.35676	30.3369	60.7121	1.04771	25.8083	28.8888	45.4116	4.36018	53.2767	68.0189	9.79236	26.5181	48.2369	41.3368	76.1978	61.6023	84.2157	32.2552	1.90008	4.95278	4.1976	315.44	91.7083	5.86273	97.5222	2854.64	397.069	1279.02	717.302	3716.88	2116.62	1183.26	1545.5	141.061	259.244	733.185	230.321	1146.84	2146.6	0	0	1867.73	0	338.222
	租赁和商务服务	35	7.12999	511.396	15.9812	78.8231	118.503	1450.56	5.21988	237.042	83.1529	209.947	449.465	1893.49	329.624	165.5	215.435	614.309	451.297	1967.01	465.68	1376	140.249	43.2893	5.73049	50.7185	603.086	224.732	50.4239	3250.45	19438.8	4682.35	3089.81	5731.56	13224.3	4630.49	7479.46	3193.8	228.26	436.37	532.666	99.2818	3201.48	5753.6	9167.01	1463.67	42301	8091.57	40827.4
	科学研究和技术服务	36	1550.33	1451.45	0.362263	35.559	24.4517	700.576	11.7795	112.41	55.5041	247.15	273.134	1784.71	237.654	139.745	322.487	677.164	2076.6	5476	852.475	2723.64	576.411	51.6262	1.52741	15.8638	1784.65	110.974	48.6305	7613.2	7641.72	3789.66	430.163	6680.66	2122.03	467.359	2362.34	40390.3	322.966	616.73	3714.28	835.756	1720.06	2530.23	8262.34	409.105	31259	0	1848.74
	水利、环境和公共设施管理	37	148.76	583.836	0.0207287	1.78909	0.306374	0.693593	0.0435356	0.261432	0.183455	0.558801	0.0945171	7.70975	1.19409	0.275073	0.835219	1.30453	1.89266	1.49619	1.42249	2.73744	0.704472	0.138086	0.0134817	0.0829812	0.563251	0.267116	126.111	8.11971	9.64716	1.73014	0.793043	4.96443	39.7032	4.24135	6.25649	16.0389	154.861	0.636035	2.2425	0.467889	2.98867	39.9029	80.5774	0.423408	19.592	4.19217	16.8057
	居民服务、修理和其他服务	38	84.4764	9.31305	0.230111	24.0682	15.417	215.219	2.08012	56.0223	20.2954	61.5402	105.062	241.052	63.6221	37.7396	49.0189	137.713	165.657	593.719	166.743	417.519	64.7122	14.1246	0.280578	10.7871	308.564	59.4541	26.1047	378.472	417.037	2025.2	360.7	150.478	486.131	332.311	1048.62	2377.98	143.245	341.414	335.608	428.626	1115.1	1214.42	26445.3	135.386	2179.76	138.245	10439.8
	教育	39	2.29798	1.29799	0.0139312	1.5274	4.34778	3.5598	0.140936	1.64377	1.00535	2.87271	1.95643	12.3814	3.6487	1.37178	4.69962	7.06658	9.67683	12.5103	3.91296	16.9045	2.79135	0.809379	0.0940356	1.3796	5.35204	3.33071	1.66662	56.4026	49.1679	50.2233	12.3789	32.9817	286.903	13.1362	57.6499	131.586	2.98308	4.43064	986.061	24.6638	31.7042	678.264	299.856	356.69	674.42	176.831	590.429
	卫生和社会工作	40	0.61118	0	0	0	0	0	0	0	0	0	0	0	0	0	0	0	0	0	0	0	0	0	0	0	0	0	0	0	2.31025	3.2981	0.816171	12.3729	3.2983	0.791581	19.2712	5.8315	0.319393	0.473778	2.73091	337.996	12.4152	5.42637	26.2706	686.798	3612.72	0	235.434
	文化、体育和娱乐	41	2.8249	0.225674	0.0986185	0.976282	2.56788	3.78933	0.221337	1.35837	0.94953	2.90524	0.614969	26.5213	5.81876	1.37353	4.24751	6.74671	9.37134	7.05133	6.56661	12.8139	3.37054	0.63112	0.0863043	0.382867	17.7474	1.33665	0.708812	53.1679	77.133	31.5659	43.5123	139.368	570.994	264.456	364.553	355.897	11.4661	16.432	292.022	14.1245	2274.4	1151.99	318.885	11.806	97.7533	364.143	674.584
	公共管理、社会保障和社会组织	42	121.85	0.478784	2.03751	2.68445	0.921501	11.94	0.460334	3.70159	2.35827	5.79172	1.35995	38.6299	7.81314	2.96433	8.75708	16.4936	26.3464	92.7337	14.2114	93.0411	8.67319	1.68679	0.0358125	0.404064	10.1114	2.9957	1.39057	48.1382	78.327	43.0144	23.8173	2830.1	235.117	141.598	398.569	187.722	7.43585	9.34046	49.0093	91.8269	60.4758	93.2583	1574.23	7.25757	62.5441	190.217	70.8029
河北	农林牧渔产品和服务	01	22356	15.3131	0.0378244	0.748152	2.01839	60902.2	1526.81	307.825	350.935	133.074	2.21495	17347.4	9.67454	1.98266	48.0316	2.27541	16.0331	11.1885	5.96906	8.07612	0.70164	1186.11	0.10073	0.743296	8.46064	4.29412	12.4297	10129.8	91.382	130.124	26291.8	1.78637	104.228	67.3676	2009.72	2384.98	12106	3387.77	5.30123	0.103429	736.129	0	8686.61	0	4.9593	1.69157	1.64767
	煤炭采选产品	02	36.7779	11116.3	0	58.2205	4.74038	41.3025	2.35541	6.89676	1.23937	20.4301	14.6143	86.0811	176.938	5.89296	13.7454	5.10184	3.84117	25.6428	6.04758	1.39617	0.676199	27.3206	0.120394	1.30422	1398.42	0	0.132902	13.7101	9.63719	16.577	21.3097	0	2.02637	78.4535	39.4671	18.7037	3.34747	14.7793	29.4142	9.82506	3.11105	16.811	40.2621	3596.96	0.361929	56.9796	106.266
	石油和天然气开采产品	03	0	0	0.0353908	0	0.0755761	0	0	0	0	0	417.01	0.403044	0	0	0	0	0	0	0	0	0	0	0	0	0	175.282	0	0	0	0	0	0	0.00105585	0	0	0	0	0	0	0	0	0	0	173.515	1380.55	0	6.60274
	金属矿采选产品	04	0	1.87898	0	7990.05	0	0.153811	0	0	0	0.060277	0	266.103	161.102	315.727	223.138	8.11311	39.2317	1.32964	84.1946	3.2675	1.02109	2.27084	0	0.00183619	0	0	0	0	0	0.0016278	0.549879	0	0	0	0	0	0	0.255452	0	0	0	0	0	0	134.275	27212.7	0.0193067
	非金属矿和其他矿采选产品	05	0	1.85534	0	54.0358	214.959	2.63805	0.0572782	0.00271028	0.000970375	2.41858	0.0301967	143.418	401441	16.5522	25.4399	0.0711756	5.58873	3.00539	2.52614	8.99617	0.178585	0.0361145	0.000946099	0.00992264	8.97273	0.00670884	0.0895696	958.315	0.166511	9.80512	0.401332	0.00591901	0.102384	0.279494	0.212095	26.0948	0.101295	0.0851656	0.215857	0.0019137	0.150366	0	93.0737	510.049	106.368	16.1502	406.632
	食品和烟草	06	6699.18	1.2607	0.433378	6.34869	7.02832	34819.5	10.6767	807.322	17.8396	33.7062	10.9885	5365.51	34.005	9.44448	24.4469	35.2547	49.8393	37.0408	35.5545	71.274	19.7959	12.7714	0.35676	1.91836	55.8127	6.30329	4.66346	217.598	257.598	4528.71	44603.3	245.694	829.022	122.879	246.761	1134.37	14.1593	40.4951	212.878	23.104	707.533	269.09	1070.2	0.114856	0.512349	0.800276	1.94982
	纺织品	07	93.4005	48.0966	0.377189	58.4763	284.129	875.421	20126.6	65159.7	1521.88	3473.41	1052.44	16818.4	1776.8	110.778	118.523	177.545	598.43	4393.16	275.358	274.666	104.752	557.856	113.12	334.564	5.0172	2.11967	16.5806	307.071	1386.08	4624.31	1329.7	46.1337	168.447	2651.2	341.545	1588.87	58.6766	296.408	69.218	17.8325	356.785	339.196	24.6487	3693.28	371.783	0.613141	1039.26
	纺织服装鞋帽皮革羽绒及其制品	08	0	94.9993	6.6989	162.196	255.675	801.719	59.1858	18951	748.576	638.673	207.397	1688.34	709.669	119.056	438.012	460.898	728.757	12131	297.097	441.946	151.053	102.629	8.96598	81.7883	1747.67	609.98	178.165	9757.97	1627.35	3614.38	1407.15	225.984	9336.66	1658.41	798.078	1043.11	53.1399	477.555	1913.57	96.6378	1504.35	1394.42	2.93027	163.834	37.4531	3.20807	204.305
	木材加工品和家具	09	176.601	12.1551	0.364227	5.17977	9.11899	108.06	29.7291	61.2114	6991.28	665.737	79.188	195.968	140.655	47.4802	115.589	265.943	80.0168	4987.88	250.632	130.805	24.7606	22.1548	0.210213	17.5327	4.47862	3.36515	1.12369	19987.1	82.0731	407.642	137.123	46.5566	148.219	156.255	128.069	120.146	15.0495	39.1475	4.87917	1.69287	306.708	0.0938546	26.6959	188.633	1.25104	0.375921	53.51
	造纸印刷和文教体育用品	10	56.6512	1.6763	0.787271	6.14641	25.8025	1119.74	7.902	130.277	112.916	4439.25	81.5952	1043.82	136.649	23.4052	136.765	217.804	167.737	871.685	158.642	1691.03	91.4374	17.0826	2.18519	17.3151	216.025	17.5511	9.46461	1042.35	300.283	925.595	475.439	1635.43	3894.84	863.806	6997.53	2416.26	90.0064	114.24	1673.86	138.346	4644.8	2171.55	7.21362	37.7392	2.6049	1.68603	14.8314
	石油、炼焦产品和核燃料加工品	11	310.232	13.3327	2.16903	280.916	753.262	93.0627	10.9074	42.0104	28.8936	298.336	5395.29	1544.9	1302.3	69.7632	126.302	221.137	171.018	485.37	95.0178	137.647	36.2066	29.331	12.4101	35.019	698.105	168.45	7.81106	2015.86	991.864	21334.2	74.7717	143.094	110.105	206.381	524.604	567.803	303.856	94.5315	229.257	53.1042	143.401	479.258	137.714	3547.23	283.71	895.209	1491.6
	化学产品	12	1402.83	2053.05	0.0830276	118.507	1048.31	3540.57	395.34	570.294	448.066	2764.39	1885.69	29113	2551.73	2938.11	1483.03	1119.32	1288.28	14166.9	3411.96	6048.23	334.064	197.044	113.372	79.8353	142.212	26.0263	227.305	13993.1	207.231	490.471	556.923	464.212	99.4197	1098.98	404.304	5807.47	460.414	792.311	1352.12	22184.5	1411.73	940.306	1735.66	667.305	501.715	10.1242	682.748
	非金属矿物制品	13	20.331	103.287	0.0822674	136.194	537.353	6687.68	2.41015	40.0559	881.437	240.156	70.1603	2887.37	46160	525.806	4989.77	1768.77	799.897	8118.66	6725.29	15077.7	742.451	99.0455	21.3541	213.292	795.183	5.54369	112.281	393385	41.3409	1439.88	1050.76	101.57	0.619202	1211.26	1835.88	2725.6	98.8165	1.70961	1897.56	265.658	18.0246	0.00326896	1173.14	756.708	630.209	3689.89	1606.13
	金属冶炼和压延加工品	14	113.435	7212.03	0	1950.66	423.501	145.902	5.42108	21.5136	1801	18754.8	75.8448	3982.94	18897.5	98876.7	73148.4	32262.6	26658.4	66597.7	43132.4	12184	4972.51	1677.2	61.8865	119.593	400.939	158.712	196.991	303561	20.2523	4382.72	19.1024	0.0735848	0.0393069	15.1347	6.7273	4271.52	253.143	8.15301	2.35606	0.667317	17.7145	0.00253803	14.7665	1912.03	1944.97	38.2266	3724.03
	金属制品	15	1577.29	6693.26	0.715337	367.663	1122.03	11601.6	24.8444	274.24	1502.13	1394.51	761.952	3976.16	6824.66	940.998	24107.5	20129.7	18578.9	50088.3	14411.4	14095.1	2344.18	7516.51	38.9457	706.265	11779.2	49.5039	2043.83	104696	2452.21	2394.52	1601.27	743.076	145.698	3460.77	15656.8	94234.1	2864.69	624.832	3656.18	3263.69	630.271	344.438	182.813	13927.9	0.697888	132.018	426.925
	通用设备	16	0	8.1529	0.235855	82.6498	111.612	56.8083	2.49094	12.6335	16.2291	42.3352	30.3734	131.774	124.182	60.9522	163.207	4789.56	1942.37	4123.51	2061.17	561.511	241.578	22.7822	2.49482	190.387	831.174	8.12363	59.729	479.985	21.9153	123.186	127.052	9.44718	189.789	65.3019	237.509	701.912	11.5893	33.7236	48.6648	98.4081	38.775	4.98283	11.7169	3313.55	690.629	36.5588	1596.23
	专用设备	17	153.742	19.0422	0.404654	73.461	1308.69	35.5851	1.19857	14.715	6.48411	30.9553	19.6459	111.579	57.4756	22.1815	32.5959	135.634	2756.09	327.422	219.769	309.149	113.305	3.04823	0.179196	1.50121	55.4173	10.0586	7.444	508.527	0.848895	207.686	10.8303	5.43681	276.946	62.9147	223.7	2254.23	546.794	0.748527	2.05891	4439.82	6.82547	64.5399	51.1519	3538.57	3405.28	54.228	5596.15
	交通运输设备	18	6.50977	0.30258	0.00538898	1.56783	6.04612	0.465807	0.0167481	0.158732	0.0911914	0.343101	0.136688	1.46038	2.35144	0.449982	0.685902	24.5489	10.7498	3560.53	1.19039	0.982303	2.18512	30.8264	0.243117	14.4311	0.150117	0.241954	0.0727	4.71102	83.4585	192.612	0.890307	0.818874	7.33659	0.818995	12.5152	8.98155	2.20351	0.184983	0.163026	0.207985	1.73272	5.46591e-05	8.1874	4.28134	29.2492	5.67397	129.954
	电气机械和器材	19	0	20.777	0.22684	57.5627	84.7895	27.7875	2.37964	12.2378	14.621	39.7343	14.6164	71.1458	56.3089	22.188	144.986	1982.89	2573.95	6126.37	12387.8	6848.18	2615.83	88.2509	0.29655	66.2109	2238.39	9.54794	7.60057	16057.4	1730.36	418.56	48.6257	2422.78	12.6887	502.514	1041.93	6293.11	80.4453	71.3711	7.75488	1839.25	61.2707	0.000568884	19.0426	375.76	141.426	14.552	1104.22
	通信设备、计算机和其他电子设备	20	0	0.29442	0.00786041	0.393298	7.18411	1.20861	0.0753675	0.948271	1.09486	0.821942	0.30177	6.28862	1.65039	0.770494	9.28718	200.658	158.086	377.703	360.093	7846.32	110.763	9.4532	0.028126	4.52722	11.7292	0.898578	0.230345	102.595	278.068	33.1908	7.61336	3411.67	43.9096	24.5278	68.1087	482.662	1.73419	212.063	18.959	18.0011	8.14403	46.9213	0.0126514	1.33164	1.04539	0.166392	6.37556
	仪器仪表	21	0	0.229368	0.0504757	0.356877	49.3516	1.3696	0.00921974	0.0889037	0.0161119	0.576151	5.45432	6.7005	1.96295	1.32708	14.6203	162.006	75.5834	1210.47	58.1648	36.7206	439.997	16.3647	0.00226462	2.6912	8.38465	3.21767	3.02551	67.6312	13.6715	11.6775	0.320465	3.74617	4.38809e-05	0.730866	2.47412	3268.56	69.8185	98.5107	135.57	17.1178	5.63031	6.45961	0.709635	2.13079	0.0283876	0.0590974	24.0755
	其他制造产品	22	0	0.145559	0	1.54797	0.891023	4.47829	0.390021	50.8817	0.546704	4.12917	4.54388	6.43405	1.84737	2.91081	1.75751	16.8257	41.3055	2.61932	0.544834	11.4025	1.20384	21.4053	0.00507294	1.32297	1.72441	0.183389	0.0805482	10.2835	0.110072	16.8707	169.089	2.77034	2.53944	163.663	2.25386	148.244	7.69439	232.143	0.108978	1.8325	17.723	2.79493	0.247816	0.783945	0.160967	0.0320705	0.237082
	废品废料	23	0	0	0	4.46671	0.403713	0.0494699	0.0999956	0.334297	0.189372	13.0807	0.630774	61.6928	150.177	46.9165	19.1608	4.75963	0.851534	6.26748	0.0282396	0.0705528	0.375499	0.000443027	27.8997	4.04738	0.0137134	0.000924657	0.114267	0.00107877	0	0	0	0	0	0	0	0.0108831	0	0	0	0	0	0	0	0.780514	0	0	0
	金属制品、机械和设备修理服务	24	97.5237	818.159	4.05347	281.427	331.661	460.66	64.8707	169.34	62.7429	401.765	291.838	631.651	954.719	318.738	448.914	704.007	530.106	1224.47	522.821	1283.55	196.108	104.54	0.679103	182.16	2688.91	184.526	435.207	153.3	525.329	7805.79	310.141	854.403	138.002	1990.76	750.314	1251.27	595.155	53.5292	341.097	179.608	1857.16	1238.25	6.18714	207.278	116.164	41.7429	76.7257
	电力、热力的生产和供应	25	85.2378	360.522	0.604587	114.024	9.90143	108.115	10.518	19.8551	23.5478	85.4865	115.436	312.13	181.929	89.8776	131.707	75.2416	61.3736	169.544	75.2082	185.979	21.0659	14.5418	2.15714	12.9768	21049.8	36.0501	51.4918	221.398	288.85	462.081	285.022	233.896	97.4911	482.188	183.105	215.845	63.1265	45.0025	176.657	95.9772	150.123	211.707	1483.53	324.097	775.388	1419.8	2536.75
	燃气生产和供应	26	0.340479	0.128655	0.00763342	2.69645	0.125013	9.01559	0.8329	0.711026	0.751681	5.02786	1.45719	8.97929	17.6921	29.5338	8.35145	3.22476	1.70819	21.8355	1.71083	6.90216	0.403992	0.323082	0.0914495	2.00867	403.809	5.00469	1.56734	10.1132	7.45371	88.639	89.1057	3.1215	2.79468	76.6298	20.3302	36.2095	1.86528	9.06678	37.6565	11.2511	11.015	10.7742	3.07884	0	0	0	0
	水的生产和供应	27	0.279603	0.0294421	0.000607888	0.0624038	0.0839507	0.30973	0.0122112	0.05797	0.0405527	0.159579	0.961972	1.06908	0.183801	0.0821438	0.238901	0.153313	0.17855	0.274907	0.136537	0.728843	0.0629021	0.0351824	0.00180761	0.0169973	1.23149	0.337174	1.13442	4.53017	0.51987	1.32802	1.06665	0.142498	1.68198	1.74911	0.235702	1.23273	1.65838	0.279975	1.46986	0.590701	0.852036	1.76195	14.7812	7.61917	0.925377	0.85664	6.02983
	建筑	28	0	0.0027643	0.00251604	0.029387	0.0022598	0.0395371	0.000732598	0.00900384	0.027477	0.0273418	0.00926686	0.0562418	0.356249	0.0118423	0.618059	0.0206973	0.0919686	0.0599342	0.099655	0.155219	0.00738627	0.00694096	0.000318884	0.00654173	0.560507	0.0127924	0.0285813	4.00267	0.258123	0.735753	0.260855	0.0993268	0.423241	0.831901	0.260583	0.524611	0.725847	0.149264	1.76829	0.426259	1.12576	3.43022	0.304586	0	0.706427	0	0.405445
	批发和零售	29	1717.94	4501.47	3.22225	856.436	2099.62	9246.23	499.102	2492.33	1489.96	3886.29	7891.24	9631.49	4207.36	2619.99	3629.36	10280.9	9156.23	57441.3	14304.7	57941.3	4859.02	962.978	67.9575	544.893	3874.16	1281.93	321.679	40656.2	38752.7	11333	7030.59	11785.3	3296.12	2096.78	5852.79	23981.5	1773.41	1576.59	2005.24	9695.59	4289	1834.1	807.056	2131.24	1440.66	509.759	925.103
	交通运输、仓储和邮政	30	3784.75	18070.6	10.316	2110.16	1617.81	14141.1	557.637	1600.52	1763.91	3790.21	15858.9	14497.3	10747.8	3726.18	5593.42	6250.81	6347.74	20611.4	7183.79	11198.5	2232.13	548.257	259.805	556.171	4162.57	2631.23	263.173	53746	73007.2	256829	5159.18	11278.9	18072.1	5060.68	29240.3	59052.4	4063.38	2562.45	15621	3276.58	16159.3	26967.2	1137.23	2875.03	551.462	400.04	624.344
	住宿和餐饮	31	85.2653	21.787	8.33619	63.3804	168.067	1554.74	17.9492	123.797	104.392	266.006	72.2905	3038.2	517.232	115.324	459.36	794.523	1077.83	1292.26	741.928	1395.75	401.658	61.7532	5.20937	39.3294	626.714	113.653	37.1232	6374.77	5956.63	3121.62	381.368	3335.66	15443.2	3858.28	7927.73	15239	422.497	450.873	3820.91	433.881	3549.51	12451.8	0.890819	0.894872	8.94519	7.4021	42.4786
	信息传输、软件和信息技术服务	32	0.183826	0.0391184	0.080213	0.313801	1.10965	6.35277	0.847887	7.8035	2.67077	6.49218	0.909574	21.8487	5.02269	1.98449	10.1319	12.4004	11.3828	9.72935	7.6093	52.8039	14.5969	0.520882	0.143235	0.52599	83.6763	3.59106	1.40284	19.1276	106.077	85.7945	11.8002	1555.28	713.449	37.3474	90.6203	108.463	4.34281	5.44185	40.8317	89.7521	47.3897	161.372	1.3504	4.62438	8.06593	0.216782	4.3846
	金融	33	24.9207	596.611	1.90678	198.796	69.8498	165.272	4.60444	25.4088	12.0697	47.6904	65.8277	180.032	98.2472	58.122	83.1328	108.617	142.453	175.21	152.596	277.805	37.2738	4.57121	0.517676	11.3354	1752.89	27.1288	45.0842	2021.42	2922.35	2883.55	273.275	418.024	3021.86	3138.2	2540.45	2451.74	226.021	78.6209	59.1669	15.3068	330.065	596.512	4.09106	36.8775	136.317	51.02	72.5935
	房地产	34	0	0.129085	0.895448	0.27379	23.2816	46.5927	0.804051	19.8062	22.1703	34.8504	3.34616	40.8864	52.2001	7.51501	20.3509	37.0187	31.7233	58.4769	47.2758	64.6301	24.7538	1.45819	3.80094	3.22139	242.08	70.3802	4.49927	74.842	2190.75	304.725	981.567	550.483	2852.47	1624.37	908.073	1186.07	108.255	198.953	562.672	176.757	880.124	1647.38	0	0	24.2414	0	3.56413
	租赁和商务服务	35	5.00358	358.88	11.215	55.3153	83.161	1017.95	3.66313	166.348	58.3539	147.334	315.419	1328.79	231.319	116.142	151.185	431.101	316.705	1380.38	326.799	965.631	98.422	30.379	4.02146	35.5925	423.225	157.709	35.3858	2281.05	13641.5	3285.91	2168.32	4022.21	9280.39	3249.52	5248.83	2241.3	160.185	306.229	373.807	69.6726	2246.69	4037.68	57.2312	10.8734	360.968	35.7966	282.864
	科学研究和技术服务	36	146.115	136.796	0.0341424	3.35134	2.30452	66.0276	1.11019	10.5944	5.23112	23.2933	25.7423	168.205	22.3983	13.1706	30.3936	63.821	195.714	516.099	80.3437	256.696	54.3253	4.86564	0.143955	1.49512	168.199	10.459	4.58331	717.525	720.213	357.166	40.5418	629.636	199.996	44.0474	222.645	3806.69	30.4388	58.1253	350.061	78.768	162.111	238.468	6.87975	0.405342	35.5761	0	1.70831
	水利、环境和公共设施管理	37	21.3491	83.7886	0.00297486	0.256759	0.0439689	0.0995402	0.00624796	0.0375191	0.0263283	0.0801956	0.0135645	1.10646	0.171368	0.0394769	0.119866	0.187218	0.271623	0.214724	0.204147	0.392861	0.101102	0.0198173	0.00193481	0.011909	0.0808343	0.0383349	18.0986	1.16529	1.3845	0.248299	0.113813	0.712464	5.69797	0.608693	0.897892	2.3018	22.2246	0.0912798	0.32183	0.0671486	0.428915	5.72661	0.0390892	0.00024441	0.0129908	0.00144108	0.00904733
	居民服务、修理和其他服务	38	7.01182	0.773014	0.0191	1.99774	1.27967	17.8639	0.172657	4.65004	1.68458	5.10804	8.72051	20.0081	5.28085	3.13251	4.06873	11.4306	13.7501	49.2807	13.8402	34.6555	5.37133	1.17239	0.0232889	0.895365	25.6119	4.93489	2.16678	31.4144	34.6154	168.098	29.9393	12.4902	40.3505	27.5829	87.0393	197.38	11.8898	28.3385	27.8566	35.5774	92.5567	100.801	7.70815	0.0469562	0.868407	0.0285531	3.37687
	教育	39	0.253883	0.143403	0.00153914	0.168748	0.480347	0.39329	0.0155708	0.181605	0.111072	0.31738	0.216148	1.3679	0.403112	0.151556	0.519219	0.780722	1.0691	1.38215	0.432307	1.86762	0.308391	0.0894209	0.0103891	0.152419	0.591299	0.36798	0.18413	6.23142	5.43212	5.54871	1.36764	3.64385	31.6973	1.45129	6.36922	14.5377	0.329574	0.489501	108.941	2.72488	3.50271	74.9353	0.177896	0.251804	0.546887	0.0743387	0.388725
	卫生和社会工作	40	0.014382	0	0	0	0	0	0	0	0	0	0	0	0	0	0	0	0	0	0	0	0	0	0	0	0	0	0	0	0.0543638	0.0776095	0.0192058	0.291153	0.0776142	0.0186272	0.453482	0.137225	0.00751582	0.0111488	0.0642626	7.95359	0.29215	0.127691	0.00208359	0.064817	0.391644	0	0.0207221
	文化、体育和娱乐	41	0.583323	0.0466002	0.0203641	0.201596	0.53025	0.782472	0.0457047	0.280495	0.196072	0.599914	0.126987	5.47649	1.20154	0.283625	0.877084	1.39315	1.93512	1.45606	1.35596	2.64598	0.695994	0.130322	0.0178213	0.0790595	3.66472	0.276009	0.146365	10.9788	15.9275	6.51815	8.985	28.7787	117.907	54.6085	75.2778	73.4904	2.36768	3.39311	60.3006	2.91661	469.65	237.878	0.0730101	0.00321637	0.030591	0.0590777	0.171398
	公共管理、社会保障和社会组织	42	15.9622	0.0627204	0.266912	0.351661	0.120716	1.56414	0.0603034	0.484906	0.308931	0.758711	0.178153	5.06049	1.02352	0.388324	1.14717	2.16065	3.45136	12.1481	1.86168	12.1883	1.13618	0.220968	0.00469141	0.052932	1.32459	0.392435	0.182163	6.30607	10.2608	5.63485	3.12005	370.741	30.8002	18.5492	52.2123	24.5914	0.974091	1.22359	6.42018	12.0293	7.92229	12.2168	2.07656	0.0113916	0.112765	0.177799	0.103645
山西	农林牧渔产品和服务	01	1885.42	1.29145	0.00318996	0.0630962	0.170223	5136.25	128.765	25.9607	29.5964	11.2229	0.1868	1463.01	0.815912	0.16721	4.05079	0.191899	1.35217	0.943597	0.503406	0.681108	0.0591735	100.032	0.00849519	0.0626866	0.713537	0.362148	1.04827	854.31	7.70679	10.9742	2217.34	0.150655	8.79017	5.68152	169.492	201.139	1020.97	285.711	0.447084	0.00872283	62.0822	0	732.77	0	0.418348	0.142694	0.138991
	煤炭采选产品	02	571.968	172880	0	905.442	73.7221	642.334	36.6311	107.258	19.2746	317.728	227.281	1338.73	2751.72	91.647	213.768	79.3436	59.7377	398.795	94.0516	21.7132	10.5162	424.888	1.87236	20.2832	21748.2	0	2.06689	213.218	149.877	257.805	331.406	0	31.514	1220.1	613.79	290.879	52.0597	229.846	457.447	152.799	48.3828	261.444	653.566	58388.7	5.87511	924.937	1725
	石油和天然气开采产品	03	0	0	0.000689078	0	0.0014715	0	0	0	0	0	8.1194	0.00784747	0	0	0	0	0	0	0	0	0	0	0	0	0	3.41284	0	0	0	0	0	0	2.05579e-05	0	0	0	0	0	0	0	0	0	0	2.50115	19.9	0	0.0951759
	金属矿采选产品	04	0	0.0647774	0	275.455	0	0.00530259	0	0	0	0.00207803	0	9.17381	5.55395	10.8846	7.69262	0.279697	1.3525	0.0458388	2.90258	0.112646	0.0352017	0.0782865	0	6.33021e-05	0	0	0	0	0	5.6118e-05	0.0189569	0	0	0	0	0	0	0.00880664	0	0	0	0	0	0	4.65594	943.59	0.000669454
	非金属矿和其他矿采选产品	05	0	0.00738122	0	0.214975	0.855186	0.0104952	0.000227874	1.07825e-05	3.86051e-06	0.00962201	0.000120134	0.570569	5.73388	0.0658509	0.101209	0.000283163	0.022234	0.0119565	0.0100499	0.0357901	0.000710476	0.000143677	3.76393e-06	3.94759e-05	0.0356968	2.66902e-05	0.000356341	3.81253	0.000662442	0.0390084	0.00159664	2.3548e-05	0.000407321	0.00111193	0.000843794	0.103815	0.000402987	0.00033882	0.000858757	7.61341e-06	0.000598211	0	0.373221	2.04527	0.426531	0.0647616	1.63058
	食品和烟草	06	329.448	0.0619978	0.0213124	0.312212	0.345634	1712.33	0.525053	39.702	0.877304	1.65758	0.540387	263.862	1.67228	0.464455	1.20224	1.73373	2.45097	1.82157	1.74848	3.50507	0.973512	0.628062	0.0175445	0.0943402	2.74472	0.309979	0.229337	10.7009	12.668	222.71	2193.48	12.0826	40.7692	6.04285	12.1351	55.7855	0.696315	1.99144	10.4688	1.1362	34.7946	13.2332	51.9464	0.00557501	0.0248689	0.0388446	0.0946423
	纺织品	07	0.575561	0.296386	0.00232435	0.360349	1.75089	5.39461	124.026	401.534	9.37829	21.4042	6.48544	103.64	10.9492	0.682647	0.730372	1.09409	3.68771	27.072	1.69684	1.69258	0.645513	3.43767	0.697081	2.06168	0.0309175	0.013062	0.102175	1.89226	8.54143	28.4964	8.19403	0.284289	1.03802	16.3375	2.1047	9.7911	0.361583	1.82655	0.426542	0.109889	2.19861	2.09023	0.170473	25.5431	2.57129	0.00424055	7.18766
	纺织服装鞋帽皮革羽绒及其制品	08	0	0.724807	0.05111	1.23749	1.9507	6.1168	0.451564	144.589	5.71134	4.87282	1.58235	12.8814	5.4145	0.908352	3.34186	3.51647	5.56012	92.5546	2.26673	3.37187	1.15248	0.78302	0.0684069	0.624012	13.334	4.65391	1.35933	74.4495	12.416	27.5763	10.736	1.72417	71.2351	12.653	6.08902	7.95854	0.405437	3.64355	14.5998	0.737308	11.4776	10.6389	0.0224391	1.25459	0.286804	0.0245664	1.5645
	木材加工品和家具	09	32.111	2.21014	0.0662268	0.941827	1.65809	19.6483	5.40558	11.1299	1271.21	121.05	14.3986	35.6326	25.575	8.63324	21.0173	48.3559	14.5493	906.936	45.572	23.7841	4.50218	4.02837	0.0382226	3.18794	0.814339	0.611878	0.204318	3634.21	14.9232	74.1207	24.9329	8.46529	26.9504	28.4115	23.2866	21.8459	2.73642	7.11811	0.887171	0.307811	55.7682	0.0170654	4.87823	34.4695	0.228606	0.0686932	9.77805
	造纸印刷和文教体育用品	10	3.88557	0.114973	0.053997	0.421568	1.76973	76.8006	0.541979	8.93539	7.74463	304.477	5.59642	71.5931	9.37242	1.60531	9.38038	14.9387	11.5047	59.7867	10.8809	115.984	6.27147	1.17166	0.149877	1.1876	14.8166	1.20379	0.649155	71.4924	20.5957	63.4844	32.6092	112.17	267.138	59.2464	479.943	165.726	6.17333	7.83542	114.806	9.48881	318.576	148.941	0.483747	2.5308	0.174685	0.113065	0.9946
	石油、炼焦产品和核燃料加工品	11	584.583	25.1233	4.08718	529.341	1419.4	175.362	20.5532	79.1618	54.4453	562.166	10166.6	2911.11	2453.97	131.457	237.995	416.698	322.256	914.602	179.046	259.373	68.2255	55.2696	23.3847	65.9876	1315.47	317.416	14.7187	3798.56	1869.01	40200.9	140.895	269.637	207.474	388.891	988.53	1069.93	572.567	178.129	431.999	100.066	270.216	903.085	258.311	6653.53	532.154	1679.14	2797.79
	化学产品	12	287.453	420.688	0.0170131	24.2832	214.808	725.494	81.0087	116.858	91.8126	566.449	386.394	5965.51	522.871	602.045	303.886	229.359	263.979	2902.92	699.141	1239.34	68.4527	40.3761	23.231	16.359	29.1405	5.33301	46.5769	2867.31	42.4635	100.502	114.119	95.1212	20.372	225.191	82.8455	1190	94.3429	162.352	277.062	4545.79	289.275	192.677	336.829	129.5	97.365	1.96475	132.497
	非金属矿物制品	13	0.879564	4.46841	0.00355906	5.89205	23.2471	289.323	0.104268	1.73291	38.1329	10.3897	3.03529	124.914	1996.98	22.7475	215.868	76.5209	34.6053	351.231	290.951	652.296	32.12	4.28492	0.923824	9.22747	34.4013	0.239832	4.85753	17018.7	1.7885	62.2922	45.4579	4.39412	0.026788	52.4018	79.424	117.915	4.27502	0.0739615	82.0924	11.4929	0.779782	0.000141422	51.2833	33.079	27.5492	161.301	70.2109
	金属冶炼和压延加工品	14	11.8382	752.653	0	203.573	44.1969	15.2265	0.565749	2.24518	187.954	1957.27	7.91523	415.664	1972.16	10318.9	7633.83	3366.96	2782.09	6950.2	4501.33	1271.53	518.935	175.034	6.45853	12.4808	41.8423	16.5634	20.5582	31679.9	2.11355	457.385	1.99354	0.00767938	0.00410211	1.57947	0.702067	445.779	26.4183	0.850855	0.245881	0.0696418	1.8487	0.000264871	1.56861	203.11	206.609	4.06071	395.594
	金属制品	15	10.5083	44.5919	0.00476572	2.44945	7.47518	77.2925	0.165519	1.82704	10.0075	9.29055	5.07628	26.49	45.4673	6.26912	160.61	134.108	123.776	333.699	96.0119	93.9043	15.6174	50.0766	0.259465	4.70529	78.4752	0.329805	13.6164	697.506	16.3371	15.9528	10.668	4.95053	0.970672	23.0564	104.309	627.807	19.0852	4.16276	24.3582	21.7434	4.19899	2.29472	1.14399	87.1568	0.00436718	0.826129	2.67157
	通用设备	16	0	0.537105	0.0155379	5.44489	7.35288	3.74247	0.1641	0.832281	1.06916	2.789	2.00097	8.68115	8.18096	4.01547	10.7519	315.531	127.962	271.652	135.788	36.9918	15.9149	1.50087	0.164356	12.5425	54.7569	0.535177	3.93489	31.6209	1.44376	8.11538	8.37008	0.622371	12.5031	4.30203	15.6468	46.2412	0.763492	2.22167	3.20599	6.48303	2.55446	0.328263	0.729521	206.309	43.0002	2.27623	99.3847
	专用设备	17	20.0172	2.4793	0.052686	9.56464	170.392	4.63319	0.156054	1.9159	0.844233	4.03038	2.5579	14.5276	7.48333	2.88804	4.24399	17.6596	358.844	42.6304	28.6139	40.2513	14.7523	0.39688	0.0233314	0.195459	7.21534	1.30963	0.96921	66.2103	0.110526	27.0408	1.41011	0.707874	36.0584	8.19151	29.1258	293.502	71.1927	0.0974585	0.268071	578.066	0.888678	8.40311	6.05939	419.174	403.385	6.42378	662.912
	交通运输设备	18	0.6482	0.0301289	0.000536599	0.156114	0.602033	0.046382	0.00166766	0.0158054	0.00908023	0.0341637	0.0136105	0.145415	0.23414	0.0448062	0.0682976	2.44442	1.0704	354.533	0.118532	0.0978112	0.217579	3.06949	0.024208	1.43696	0.0149476	0.0240921	0.00723899	0.469092	8.31025	19.179	0.0886509	0.0815381	0.730529	0.0815501	1.24618	0.894323	0.219411	0.0184194	0.016233	0.0207098	0.172532	5.44259e-06	0.840843	0.439692	3.00389	0.582715	13.3463
	电气机械和器材	19	0	0.631876	0.00689873	1.75062	2.57865	0.845085	0.0723706	0.372179	0.444659	1.20841	0.444519	2.16371	1.71249	0.674791	4.40936	60.3044	78.2798	186.317	376.743	208.269	79.5536	2.68392	0.00901878	2.01363	68.0746	0.290375	0.231151	488.344	52.6244	12.7294	1.47882	73.6825	0.385894	15.2826	31.6876	191.388	2.44653	2.17056	0.235844	55.9359	1.86339	1.73011e-05	0.559848	11.0472	4.15789	0.427825	32.4638
	通信设备、计算机和其他电子设备	20	0	0.18301	0.00488599	0.244472	4.4656	0.751265	0.046848	0.58944	0.680561	0.510915	0.187579	3.90897	1.02587	0.478935	5.77286	124.728	98.2652	234.778	223.832	4877.23	68.8499	5.87606	0.017483	2.8141	7.29081	0.558552	0.143181	63.7724	172.845	20.6312	4.73242	2120.67	27.294	15.2463	42.336	300.02	1.07796	131.817	11.7848	11.1894	5.06228	29.166	0.00781566	0.822647	0.645813	0.102792	3.93863
	仪器仪表	21	0	0.0525184	0.0115574	0.0817141	11.3	0.313596	0.00211104	0.0203563	0.00368914	0.131921	1.24887	1.53421	0.449457	0.303861	3.34762	37.0944	17.3063	277.161	13.318	8.40791	100.746	3.74702	0.00051853	0.616204	1.91983	0.736749	0.692751	15.4855	3.13035	2.6738	0.0733768	0.857759	1.00474e-05	0.167346	0.566498	748.401	15.9863	22.556	31.0414	3.91945	1.28917	1.47905	0.164517	0.493988	0.00658119	0.0137007	5.5815
	其他制造产品	22	0	0.0625343	0	0.665031	0.382796	1.92394	0.167559	21.8595	0.234872	1.77395	1.95212	2.76416	0.793656	1.25053	0.755052	7.22858	17.7454	1.1253	0.234069	4.89869	0.517187	9.19602	0.00217941	0.568368	0.74083	0.0787867	0.0346047	4.41794	0.0472885	7.24791	72.6429	1.19018	1.09098	70.3121	0.968292	63.6878	3.30562	99.7321	0.0468184	0.787267	7.61407	1.20074	0.118385	0.374501	0.0768962	0.0153205	0.113257
	废品废料	23	0	0	0	0.227841	0.0205929	0.00252339	0.00510064	0.017052	0.00965962	0.66723	0.0321749	3.14687	7.66033	2.39315	0.977365	0.242782	0.0434356	0.319696	0.00144046	0.0035988	0.0191537	2.25982e-05	1.42313	0.206451	0.000699501	4.71655e-05	0.0058286	5.50267e-05	0	0	0	0	0	0	0	0.000555131	0	0	0	0	0	0	0	0.0336971	0	0	0
	金属制品、机械和设备修理服务	24	1.52509	12.7945	0.0633889	4.40099	5.18656	7.20387	1.01446	2.64817	0.981182	6.28286	4.56381	9.87785	14.93	4.98447	7.02018	11.0094	8.28987	19.1485	8.17595	20.0723	3.06676	1.63481	0.0106199	2.84865	42.0496	2.88564	6.80583	2.39732	8.21518	122.068	4.85003	13.3613	2.1581	31.1318	11.7335	19.5676	9.30713	0.837099	5.33412	2.80873	29.0425	19.364	0.0865473	2.89946	1.62493	0.58391	1.07326
	电力、热力的生产和供应	25	349.397	1477.81	2.47825	467.393	40.5868	443.172	43.1144	81.3876	96.5246	350.416	473.184	1279.45	745.743	368.416	539.878	308.422	251.575	694.977	308.285	762.343	86.351	59.6081	8.8423	53.1928	86284.8	147.772	211.069	907.53	1184.02	1894.11	1168.33	958.759	399.624	1976.53	750.561	884.767	258.761	184.469	724.13	393.418	615.366	867.805	5898.83	1288.68	3083.1	5645.41	10086.6
	燃气生产和供应	26	0.10944	0.0413536	0.00245362	0.866724	0.040183	2.89789	0.26772	0.228546	0.241614	1.61611	0.468385	2.88623	5.68679	9.49307	2.68442	1.03654	0.549066	7.01861	0.549914	2.21857	0.129856	0.103849	0.0293947	0.645649	129.797	1.60866	0.503793	3.25069	2.39585	28.4913	28.6414	1.00335	0.898299	24.6312	6.53475	11.6389	0.599559	2.91435	12.104	3.61647	3.54057	3.46315	0.974018	0	0	0	0
	水的生产和供应	27	0.0147695	0.00155522	3.21106e-05	0.00329637	0.00443454	0.0163609	0.000645032	0.00306216	0.00214212	0.00842947	0.0508144	0.0564722	0.00970892	0.00433909	0.0126195	0.00809849	0.00943159	0.0145214	0.00721229	0.0384998	0.00332269	0.00185844	9.54839e-05	0.000897852	0.065051	0.0178106	0.0599234	0.239298	0.0274612	0.0701501	0.0563437	0.00752718	0.0888475	0.0923932	0.0124505	0.0651164	0.0876011	0.0147892	0.0776427	0.0312027	0.0450072	0.0930714	0.778028	0.401044	0.0487083	0.0450903	0.317387
	建筑	28	0	0.000317352	0.000288851	0.00337374	0.000259434	0.004539	8.41049e-05	0.00103367	0.00315446	0.00313893	0.00106387	0.00645676	0.0408987	0.00135954	0.0709554	0.00237612	0.0105583	0.00688066	0.0114408	0.0178197	0.000847971	0.000796848	3.66091e-05	0.000751014	0.0643482	0.00146862	0.00328124	0.45952	0.0296335	0.0844671	0.029947	0.0114031	0.0485896	0.0955053	0.0299159	0.0602272	0.0833299	0.017136	0.203007	0.048936	0.129241	0.393802	0.0353523	0	0.0819927	0	0.0470587
	批发和零售	29	341.746	895.467	0.640993	170.369	417.672	1839.33	99.285	495.793	296.394	773.09	1569.78	1915.97	836.959	521.189	721.98	2045.16	1821.42	11426.6	2845.59	11526.1	966.592	191.563	13.5186	108.394	770.677	255.012	63.9908	8087.63	7708.98	2254.45	1398.58	2344.42	655.689	417.106	1164.28	4770.58	352.78	313.627	398.897	1928.72	853.2	364.853	162.394	428.845	289.887	102.573	186.148
	交通运输、仓储和邮政	30	1663.49	7942.44	4.5341	927.464	711.066	6215.32	245.094	703.467	775.277	1665.88	6970.36	6371.91	4723.9	1637.74	2458.44	2747.38	2789.98	9059.19	3157.44	4921.99	981.07	240.971	114.19	244.45	1829.54	1156.49	115.671	23622.6	32088.3	112882	2267.58	4957.35	7943.11	2224.29	12851.8	25954.9	1785.95	1126.26	6865.79	1440.13	7102.37	11852.7	505.138	1277.04	244.95	177.691	277.323
	住宿和餐饮	31	16.8637	4.30901	1.64873	12.5353	33.2401	307.495	3.54997	24.4845	20.6466	52.6105	14.2976	600.894	102.298	22.8088	90.8519	157.14	213.172	255.583	146.738	276.05	79.4397	12.2135	1.03031	7.77854	123.951	22.4783	7.3422	1260.8	1178.1	617.392	75.4267	659.725	3054.35	763.087	1567.94	3013.97	83.5612	89.1733	755.696	85.8126	702.019	2462.7	0.179241	0.180057	1.79986	1.48937	8.5471
	信息传输、软件和信息技术服务	32	0.0887665	0.0188897	0.0387336	0.15153	0.535831	3.06765	0.409431	3.76819	1.28967	3.13497	0.439219	10.5504	2.42538	0.958279	4.89253	5.98797	5.49658	4.69815	3.67441	25.4982	7.0486	0.251526	0.0691661	0.253992	40.406	1.73407	0.677409	9.23644	51.2232	41.4288	5.69813	751.02	344.513	18.0345	43.7591	52.3753	2.09708	2.62778	19.717	43.3399	22.8838	77.9242	0.670446	2.29591	4.00458	0.107628	2.17687
	金融	33	2.86418	68.5695	0.21915	22.8479	8.02796	18.995	0.529196	2.92028	1.38719	5.48114	7.56569	20.6914	11.2917	6.68006	9.55459	12.4835	16.3724	20.1371	17.5382	31.9286	4.28394	0.525377	0.0594974	1.30279	201.462	3.11796	5.1816	232.325	335.871	331.412	31.408	48.0443	347.307	360.678	291.978	281.783	25.977	9.03603	6.80015	1.75923	37.9349	68.5581	0.459828	4.14497	15.3218	5.73456	8.15938
	房地产	34	0	0.0512078	0.355224	0.108612	9.23579	18.4833	0.318967	7.8571	8.79495	13.8251	1.32742	16.2196	20.7078	2.9812	8.0732	14.6853	12.5846	23.1977	18.7543	25.6387	9.8198	0.578462	1.50783	1.27792	96.0328	27.9198	1.78486	29.6898	869.068	120.884	389.387	218.376	1131.57	644.385	360.232	470.515	42.9448	78.9245	223.212	70.1192	349.145	653.515	0	0	10.0333	0	1.47516
	租赁和商务服务	35	1.33271	95.5885	2.98715	14.7333	22.1501	271.133	0.975683	44.3071	15.5427	39.2426	84.0125	353.926	61.6123	30.9347	40.2683	114.825	84.3549	367.668	87.0434	257.198	26.2149	8.0915	1.07112	9.48014	112.727	42.0062	9.42507	607.563	3633.43	875.209	577.537	1071.32	2471.85	865.516	1398.03	596.974	42.6655	81.5648	99.5642	18.5574	598.41	1075.44	15.4678	2.93874	97.5585	9.67471	76.4493
	科学研究和技术服务	36	19.1953	17.9711	0.00448534	0.440272	0.302748	8.67415	0.145847	1.3918	0.687221	3.06007	3.3818	22.0973	2.9425	1.73025	3.99285	8.38427	25.7113	67.8008	10.5549	33.7226	7.1368	0.639207	0.0189116	0.196416	22.0966	1.37402	0.602116	94.2624	94.6155	46.9214	5.32604	82.7162	26.2739	5.78658	29.2492	500.091	3.99879	7.63602	45.9881	10.3479	21.2968	31.3279	0.913697	0.0538333	4.72484	0	0.22688
	水利、环境和公共设施管理	37	3.51959	13.8133	0.000490434	0.0423292	0.00724868	0.0164101	0.00103003	0.00618537	0.00434047	0.013221	0.00223624	0.18241	0.0282516	0.00650813	0.019761	0.0308647	0.0447795	0.0353993	0.0336555	0.0647668	0.0166675	0.00326706	0.000318971	0.0019633	0.0133263	0.00631986	2.98372	0.192109	0.228248	0.0409345	0.0187631	0.117456	0.939363	0.100349	0.148026	0.379473	3.66394	0.0150483	0.0530566	0.0110701	0.0707107	0.944085	0.00651446	4.07325e-05	0.002165	0.000240164	0.00150779
	居民服务、修理和其他服务	38	5.06464	0.558348	0.0137959	1.44296	0.924302	12.9031	0.12471	3.35872	1.21677	3.68954	6.29882	14.4519	3.81435	2.26261	2.93884	8.25635	9.93167	35.5954	9.99678	25.0316	3.87971	0.846819	0.0168216	0.646722	18.4994	3.56447	1.56506	22.6906	25.0027	121.417	21.6252	9.02167	29.1451	19.9231	62.8684	142.568	8.58801	20.4689	20.1208	25.6975	66.8537	72.8083	5.60751	0.0341595	0.631747	0.0207718	2.45659
	教育	39	0.171759	0.0970158	0.00104127	0.114163	0.324968	0.266071	0.0105341	0.122861	0.0751436	0.214716	0.14623	0.925425	0.272716	0.102531	0.351266	0.52818	0.723278	0.935061	0.292467	1.2635	0.208635	0.0604957	0.00702853	0.103116	0.40003	0.248949	0.124569	4.21572	3.67498	3.75385	0.925243	2.46516	21.4441	0.98184	4.30895	9.83518	0.222965	0.331161	73.7015	1.84346	2.36968	50.6957	0.119063	0.168528	0.366022	0.0497536	0.260166
	卫生和社会工作	40	0.00721548	0	0	0	0	0	0	0	0	0	0	0	0	0	0	0	0	0	0	0	0	0	0	0	0	0	0	0	0.0272743	0.0389368	0.00963556	0.146072	0.0389391	0.00934526	0.227512	0.0688456	0.00377069	0.00559334	0.0322406	3.99032	0.146572	0.0640627	0.00103205	0.0321052	0.193989	0	0.0102641
	文化、体育和娱乐	41	2.06371	0.164865	0.0720452	0.713217	1.87595	2.76827	0.161697	0.99235	0.693674	2.12241	0.449262	19.375	4.25086	1.00342	3.10299	4.92877	6.84618	5.15131	4.79719	9.36108	2.46233	0.461061	0.0630491	0.279701	12.9652	0.97648	0.517819	38.8415	56.3491	23.0603	31.7876	101.815	417.136	193.197	266.322	259.998	8.37649	12.0043	213.335	10.3185	1661.55	841.577	0.253815	0.0111815	0.106347	0.20538	0.595852
	公共管理、社会保障和社会组织	42	15.2645	0.0599789	0.255245	0.33629	0.115439	1.49577	0.0576675	0.463711	0.295428	0.725548	0.170366	4.8393	0.978777	0.371351	1.09703	2.06621	3.3005	11.6171	1.78031	11.6556	1.08652	0.21131	0.00448635	0.0506184	1.26669	0.375282	0.174201	6.03044	9.81228	5.38855	2.98367	354.536	29.4539	17.7385	49.9301	23.5166	0.931514	1.17011	6.13956	11.5035	7.57601	11.6828	2.10807	0.0115644	0.114476	0.180496	0.105217
内蒙	农林牧渔产品和服务	01	6166.85	4.22408	0.0104337	0.206376	0.556768	16799.7	421.166	84.9127	96.8043	36.708	0.610988	4785.23	2.66869	0.546911	13.2494	0.627666	4.4227	3.08633	1.64655	2.22777	0.193545	327.186	0.0277862	0.205036	2.33384	1.18452	3.42869	2794.29	25.2075	35.8944	7252.51	0.492765	28.751	18.5832	554.375	657.889	3339.41	934.506	1.46233	0.0285307	203.059	0	2333.92	0	1.33246	0.45449	0.442696
	煤炭采选产品	02	311.681	394207	0	493.4	40.1732	350.025	19.9613	58.4478	10.5033	173.139	123.851	729.509	1499.49	49.9409	116.488	43.2365	32.5527	217.314	51.2513	11.8321	5.73056	231.533	1.0203	11.0529	11851.2	0	1.1263	116.188	81.672	140.485	180.592	0	17.1728	664.868	334.471	158.508	28.3687	125.249	249.275	83.2642	26.3651	142.468	347.072	31006.9	3.11994	491.182	916.05
	石油和天然气开采产品	03	0	0	0.0806376	0	0.172199	0	0	0	0	0	950.152	0.918329	0	0	0	0	0	0	0	0	0	0	0	0	0	399.378	0	0	0	0	0	0	0.00240573	0	0	0	0	0	0	0	0	0	0	410.183	3263.56	0	15.6086
	金属矿采选产品	04	0	0.553751	0	2354.73	0	0.0453293	0	0	0	0.0177641	0	78.4225	47.4781	93.0471	65.7605	2.391	11.5619	0.391854	24.8128	0.962958	0.300923	0.669234	0	0.000541139	0	0	0	0	0	0.000479726	0.162054	0	0	0	0	0	0	0.0752837	0	0	0	0	0	0	39.0008	7904.04	0.00560772
	非金属矿和其他矿采选产品	05	0	4.4429	0	129.397	514.753	6.31724	0.137162	0.0064902	0.00232372	5.79168	0.0723108	343.436	3451.33	39.6369	60.9198	0.170441	13.3831	7.19688	6.04925	21.5428	0.42765	0.0864819	0.00226558	0.0237613	21.4866	0.0160654	0.214489	2294.84	0.398737	23.4799	0.961052	0.014174	0.245175	0.669291	0.507896	62.4881	0.242566	0.203942	0.516903	0.00458266	0.360075	0	219.451	1202.6	250.796	38.0792	958.764
	食品和烟草	06	8396.43	1.5801	0.543175	7.95714	8.80895	43641.1	13.3817	1011.86	22.3593	42.2458	13.7725	6724.87	42.6203	11.8373	30.6406	44.1865	62.4662	46.4252	44.5623	89.3314	24.8113	16.007	0.447146	2.40439	69.9529	7.90024	5.84495	272.727	322.861	5676.07	55903.7	307.941	1039.06	154.01	309.278	1421.77	17.7465	50.7546	266.811	28.9575	886.788	337.265	1351.41	0.145036	0.646974	1.01056	2.46215
	纺织品	07	37.6678	19.3971	0.152118	23.5832	114.587	353.052	8116.93	26278.5	613.766	1400.81	424.442	6782.77	716.572	44.6761	47.7995	71.6028	241.343	1771.73	111.05	110.771	42.2459	224.98	45.6207	134.927	2.0234	0.85485	6.68686	123.84	558.997	1864.96	536.261	18.6054	67.9338	1069.21	137.743	640.782	23.6639	119.539	27.9152	7.19175	143.889	136.796	9.74076	1459.52	146.922	0.242303	410.7
	纺织服装鞋帽皮革羽绒及其制品	08	0	0.60177	0.042434	1.02743	1.61957	5.07847	0.374911	120.045	4.74183	4.04566	1.31375	10.6948	4.49538	0.754159	2.77458	2.91955	4.61629	76.8434	1.88195	2.7995	0.956842	0.650101	0.0567948	0.518086	11.0706	3.8639	1.12858	61.8116	10.3084	22.8952	8.91358	1.43149	59.1429	10.5052	5.05541	6.60757	0.336613	3.02506	12.1215	0.612149	9.52929	8.8329	0.017211	0.962283	0.219981	0.0188427	1.19999
	木材加工品和家具	09	256.946	17.6851	0.529933	7.53631	13.2677	157.222	43.2544	89.0596	10172	968.616	115.215	285.124	204.646	69.0815	168.176	386.934	116.421	7257.12	364.658	190.315	36.0255	32.2342	0.30585	25.5093	6.51618	4.89612	1.63491	29080.2	119.412	593.099	199.508	67.7376	215.652	227.343	186.335	174.806	21.8963	56.9577	7.09896	2.46304	446.246	0.136554	37.5264	265.161	1.75858	0.528431	75.2188
	造纸印刷和文教体育用品	10	16.1162	0.476874	0.223963	1.74854	7.34031	318.546	2.24796	37.0613	32.1224	1262.88	23.2123	296.947	38.874	6.65832	38.907	61.9611	47.7179	247.977	45.1305	481.066	26.0122	4.85968	0.621646	4.92582	61.4548	4.99295	2.6925	296.529	85.4248	263.314	135.253	465.248	1108.01	245.736	1990.66	687.38	25.6051	32.499	476.179	39.3567	1321.36	617.763	1.91174	10.0016	0.690346	0.446827	3.9306
	石油、炼焦产品和核燃料加工品	11	116.238	4.99547	0.812689	105.253	282.231	34.8686	4.08677	15.7404	10.8258	111.78	2021.5	578.84	487.944	26.1388	47.3226	82.8555	64.077	181.858	35.6012	51.5733	13.5659	10.9897	4.64979	13.1209	261.565	63.1145	2.92664	755.3	371.631	7993.49	28.0154	53.6142	41.2539	77.3266	196.558	212.744	113.848	35.419	85.898	19.897	53.7294	179.568	51.2618	1320.4	105.606	333.227	555.222
	化学产品	12	1369.93	2004.89	0.0810799	115.727	1023.72	3457.51	386.066	556.915	437.554	2699.54	1841.45	28430	2491.86	2869.19	1448.24	1093.06	1258.05	13834.5	3331.92	5906.35	326.227	192.422	110.713	77.9625	138.876	25.4157	221.973	13664.8	202.37	478.965	543.859	453.322	97.0874	1073.2	394.82	5671.24	449.613	773.725	1320.4	21664	1378.61	918.247	1627.95	625.894	470.58	9.49593	640.378
	非金属矿物制品	13	14.2663	72.4766	0.0577272	95.5678	377.062	4692.76	1.69121	28.1074	618.506	168.518	49.2317	2026.08	32390.6	368.959	3501.33	1241.15	561.29	5696.88	4719.16	10580.1	520.979	69.5005	14.9842	149.668	557.982	3.89002	78.788	276039	29.009	1010.37	737.318	71.2716	0.434496	849.945	1288.24	1912.56	69.3398	1.19964	1331.52	186.413	12.6479	0.00229384	802.277	517.489	430.98	2523.4	1098.38
	金属冶炼和压延加工品	14	34.3747	2185.49	0	591.118	128.335	44.2134	1.64277	6.51935	545.766	5683.35	22.9836	1206.97	5726.57	29963	22166.5	9776.68	8078.39	20181.4	13070.6	3692.17	1506.84	508.248	18.7537	36.2407	121.498	48.0953	59.6951	91989.3	6.13715	1328.11	5.78867	0.0222987	0.0119113	4.58632	2.0386	1294.42	76.7111	2.47064	0.713967	0.20222	5.36809	0.00076911	4.68541	606.687	617.14	12.1293	1181.64
	金属制品	15	560.99	2380.57	0.254421	130.765	399.067	4126.31	8.83633	97.5379	534.257	495.982	271.001	1414.19	2427.3	334.681	8574.24	7159.46	6607.89	17814.7	5125.66	5013.14	833.746	2673.37	13.8517	251.195	4189.45	17.6069	726.922	37236.8	872.169	851.649	569.516	264.287	51.8199	1230.88	5568.61	33515.9	1018.88	222.232	1300.38	1160.78	224.166	122.505	65.5696	4995.54	0.250312	47.351	153.126
	通用设备	16	0	2.62631	0.0759762	26.6241	35.9537	18.2997	0.802409	4.06964	5.22792	13.6375	9.78423	42.4486	40.0028	19.6346	52.574	1542.87	625.699	1328.31	663.968	180.88	77.82	7.33888	0.803661	61.3296	267.747	2.61688	19.2406	154.618	7.05962	39.6822	40.9276	3.04323	61.1369	21.0358	76.509	226.108	3.73328	10.8634	15.6765	31.7003	12.4907	1.60512	3.4619	979.029	204.055	10.8017	471.625
	专用设备	17	49.5832	6.1413	0.130505	23.6919	422.067	11.4765	0.386551	4.74573	2.09119	9.98338	6.336	35.9853	18.5364	7.15376	10.5125	43.7434	888.867	105.597	70.8776	99.7038	36.542	0.983083	0.0577925	0.484157	17.8726	3.244	2.40076	164.005	0.273777	66.9808	3.49288	1.75342	89.3178	20.2906	72.1454	727.012	176.347	0.241408	0.66402	1431.89	2.20128	20.8147	14.5236	1004.71	966.861	15.397	1588.91
	交通运输设备	18	4.52113	0.210146	0.00374272	1.08888	4.19912	0.32351	0.0116318	0.110241	0.0633337	0.238289	0.0949316	1.01425	1.63311	0.312519	0.476369	17.0496	7.46591	2472.84	0.826746	0.682223	1.5176	21.4094	0.168848	10.0226	0.104258	0.16804	0.0504912	3.27187	57.9631	133.771	0.618331	0.56872	5.09537	0.568804	8.69199	6.23781	1.53037	0.128473	0.113224	0.144449	1.2034	3.79615e-05	5.65391	2.95654	20.1984	3.91823	89.7416
	电气机械和器材	19	0	8.10542	0.0884938	22.4562	33.0777	10.8404	0.928337	4.77415	5.70389	15.501	5.70209	27.7551	21.967	8.65591	56.5613	773.558	1004.14	2390	4832.69	2671.58	1020.48	34.4281	0.115689	25.83	873.23	3.72481	2.9651	6264.25	675.042	163.287	18.9697	945.166	4.95007	196.039	406.474	2455.04	31.383	27.843	3.02531	717.52	23.9027	0.000221931	6.70707	132.348	49.8122	5.12542	388.922
	通信设备、计算机和其他电子设备	20	0	0.145357	0.00388073	0.194174	3.54684	0.596697	0.0372094	0.468167	0.540541	0.405798	0.148986	3.10473	0.814806	0.380397	4.58513	99.066	78.0478	186.474	177.78	3873.78	54.6845	4.6671	0.013886	2.23512	5.79078	0.443633	0.113723	50.6516	137.284	16.3865	3.75876	1684.36	21.6784	12.1095	33.6256	238.293	0.856178	104.697	9.36016	8.88723	4.02075	23.1653	0.00626387	0.659312	0.517588	0.0823828	3.15662
	仪器仪表	21	0	0.0274236	0.00603493	0.0426687	5.90054	0.163751	0.00110232	0.0106294	0.00192636	0.0688854	0.652125	0.80112	0.234693	0.158667	1.74803	19.3696	9.03685	144.725	6.95426	4.39036	52.6066	1.95658	0.000270761	0.321764	1.00248	0.384709	0.361734	8.08607	1.63458	1.39618	0.0383152	0.447896	5.24646e-06	0.0873833	0.295808	390.793	8.34758	11.7781	16.2089	2.04662	0.673167	0.772319	0.082926	0.248999	0.0033173	0.00690596	2.8134
	其他制造产品	22	0	0.73098	0	7.77372	4.47461	22.4894	1.95864	255.522	2.74548	20.7362	22.8188	32.311	9.27726	14.6178	8.82601	84.4968	207.431	13.1539	2.73609	57.2621	6.04553	107.495	0.0254757	6.64381	8.65976	0.920959	0.404503	51.6425	0.552768	84.7228	849.143	13.9123	12.7527	821.897	11.3186	744.464	38.6403	1165.79	0.547272	9.20258	89.0029	14.0358	1.18121	3.73667	0.76725	0.152864	1.13005
	废品废料	23	0	0	0	2.41893	0.21863	0.0267903	0.0541524	0.181037	0.102554	7.08384	0.341594	33.4096	81.3281	25.4075	10.3765	2.57757	0.461146	3.39414	0.0152931	0.0382077	0.20335	0.00023992	15.109	2.19185	0.00742645	0.000500746	0.0618809	0.000584206	0	0	0	0	0	0	0	0.0058937	0	0	0	0	0	0	0	0.325566	0	0	0
	金属制品、机械和设备修理服务	24	7.88311	66.1341	0.327654	22.7485	26.8091	37.2365	5.24368	13.6882	5.07168	32.4758	23.5901	51.0581	77.1726	25.7645	36.287	56.9069	42.8499	98.9776	42.2611	103.753	15.8519	8.45027	0.0548938	14.7245	217.352	14.9157	35.179	12.3916	42.4639	630.964	25.0695	69.0638	11.1551	160.919	60.65	101.144	48.1081	4.32692	27.5718	14.5182	150.119	100.091	0.470143	15.7505	8.82697	3.17192	5.83016
	电力、热力的生产和供应	25	218.436	923.9	1.54936	292.206	25.3741	277.063	26.9543	50.882	60.3454	219.074	295.826	799.888	466.225	230.327	337.522	192.819	157.28	434.487	192.734	476.603	53.9851	37.2659	5.52804	33.2552	53943.6	92.3844	131.957	567.371	740.227	1184.16	730.418	599.398	249.838	1235.69	469.237	553.14	161.773	115.327	452.713	245.958	384.715	542.536	3600.98	786.681	1882.1	3446.28	6157.44
	燃气生产和供应	26	0.0991559	0.0374674	0.00222304	0.785275	0.0364069	2.62556	0.242561	0.207068	0.218908	1.46424	0.424369	2.61499	5.15237	8.60097	2.43215	0.93913	0.497468	6.35904	0.498236	2.01008	0.117652	0.0940896	0.0266324	0.584975	117.599	1.45749	0.45645	2.94521	2.17071	25.8139	25.9498	0.909058	0.813882	22.3165	5.92066	10.5451	0.543216	2.64047	10.9665	3.27662	3.20785	3.1377	0.852827	0	0	0	0
	水的生产和供应	27	0.0657434	0.00692274	0.000142933	0.0146731	0.0197394	0.0728271	0.00287122	0.0136305	0.00953518	0.037522	0.226189	0.251374	0.0432172	0.0193145	0.0561729	0.0360487	0.0419827	0.0646391	0.032104	0.171373	0.0147902	0.00827246	0.000425026	0.0039966	0.28956	0.0792799	0.266736	1.06518	0.122238	0.312258	0.250802	0.0335056	0.395486	0.411269	0.0554208	0.289852	0.389937	0.0658308	0.34561	0.138892	0.20034	0.414288	3.49047	1.79921	0.21852	0.202289	1.4239
	建筑	28	0	0.0100714	0.00916687	0.107068	0.0082333	0.144048	0.00266913	0.0328043	0.100109	0.0996162	0.0337626	0.20491	1.29795	0.043146	2.25182	0.0754078	0.335076	0.218362	0.36308	0.565519	0.0269109	0.0252885	0.00116181	0.023834	2.04213	0.0466076	0.104132	14.5832	0.940438	2.68062	0.95039	0.361885	1.54202	3.03093	0.949402	1.91135	2.64453	0.543823	6.44255	1.55302	4.10155	12.4976	1.08453	0	2.51535	0	1.44365
	批发和零售	29	1411.03	3697.28	2.64659	703.433	1724.52	7594.39	409.937	2047.07	1223.78	3192	6481.46	7910.81	3455.71	2151.93	2980.97	8444.23	7520.46	47179.3	11749.1	47590.1	3990.95	790.941	55.8169	447.547	3182.04	1052.91	264.211	33392.9	31829.5	9308.37	5774.57	9679.83	2707.27	1722.18	4807.18	19697.2	1456.59	1294.93	1647	7963.46	3522.77	1506.44	641.785	1694.8	1145.64	405.37	735.659
	交通运输、仓储和邮政	30	2757.76	13167.2	7.51673	1537.57	1178.82	10303.9	406.322	1166.22	1285.27	2761.74	11555.6	10563.5	7831.38	2715.08	4075.65	4554.66	4625.29	15018.5	5234.47	8159.78	1626.44	399.487	189.307	405.254	3033.06	1917.25	191.761	39162	53196.7	187139	3759.24	8218.4	13168.3	3687.47	21305.9	43028.6	2960.78	1867.13	11382.3	2387.48	11774.5	19649.7	802.206	2028.05	389.003	282.189	440.414
	住宿和餐饮	31	158.027	40.379	15.4499	117.466	311.488	2881.48	33.2662	229.44	193.476	493.004	133.98	5630.87	958.615	213.737	851.358	1472.53	1997.6	2395.03	1375.06	2586.82	744.416	114.451	9.65482	72.8914	1161.52	210.64	68.8025	11814.7	11039.8	5785.48	706.811	6182.17	28621.8	7150.76	14692.9	28243.4	783.037	835.628	7081.5	804.136	6578.5	23077.6	1.5978	1.60507	16.0444	13.2767	76.1911
	信息传输、软件和信息技术服务	32	0.532309	0.113276	0.232275	0.908683	3.21323	18.3959	2.45525	22.5968	7.73382	18.7996	2.63388	63.2679	14.5443	5.74654	29.3392	35.9082	32.9615	28.1735	22.0345	152.906	42.2686	1.50833	0.414771	1.52312	242.304	10.3987	4.06224	55.3884	307.172	248.438	34.1701	4503.66	2065.95	108.148	262.412	314.08	12.5756	15.7581	118.237	259.898	137.228	467.291	3.82555	13.1004	22.85	0.614124	12.4212
	金融	33	7.80755	186.915	0.597386	62.2817	21.8836	51.7789	1.44255	7.96047	3.78137	14.9412	20.6235	56.4033	30.7804	18.2093	26.0451	34.0291	44.63	54.8923	47.8077	87.035	11.6777	1.43214	0.162185	3.55132	549.171	8.49933	14.1247	633.3	915.558	903.404	85.6158	130.965	946.735	983.183	795.91	768.119	70.8113	24.6316	18.5367	4.79554	103.408	186.884	1.19401	10.763	39.7853	14.8907	21.1871
	房地产	34	0	0.067414	0.467644	0.142986	12.1587	24.3328	0.419912	10.3437	11.5784	18.2005	1.74752	21.3528	27.2613	3.92468	10.6282	19.3329	16.5674	30.5393	24.6896	33.7528	12.9276	0.761532	1.98502	1.68236	126.425	36.7558	2.34972	39.0859	1144.11	159.141	512.62	287.488	1489.69	848.319	474.238	619.423	56.5359	103.902	293.853	92.3104	459.641	860.338	0	0	12.5713	0	1.84831
	租赁和商务服务	35	2.20362	158.054	4.93921	24.3614	36.6248	448.315	1.61328	73.2612	25.6996	64.887	138.913	585.211	101.875	51.15	66.583	189.861	139.48	607.933	143.925	425.273	43.3459	13.3792	1.77109	15.6753	186.392	69.4566	15.5842	1004.6	6007.82	1447.14	954.948	1771.42	4087.16	1431.12	2311.63	987.087	70.5468	134.866	164.628	30.6844	989.462	1778.23	24.3088	4.61844	153.321	15.2045	120.146
	科学研究和技术服务	36	22.4533	21.0213	0.00524663	0.514998	0.354133	10.1464	0.170602	1.62802	0.803862	3.57946	3.95579	25.8479	3.44193	2.02392	4.67055	9.80732	30.0753	79.3085	12.3463	39.4463	8.34812	0.747698	0.0221214	0.229754	25.847	1.60723	0.704312	110.261	110.675	54.8853	6.23002	96.7555	30.7333	6.76873	34.2136	584.97	4.6775	8.93207	53.7936	12.1042	24.9115	36.6452	1.02373	0.0603164	5.29385	0	0.254203
	水利、环境和公共设施管理	37	4.08447	16.0303	0.000569145	0.0491228	0.00841206	0.0190439	0.00119535	0.00717808	0.00503709	0.0153429	0.00259514	0.211685	0.0327858	0.00755265	0.0229325	0.0358183	0.0519664	0.0410807	0.0390571	0.0751615	0.0193426	0.00379141	0.000370165	0.0022784	0.0154651	0.00733416	3.4626	0.222941	0.264881	0.0475042	0.0217745	0.136307	1.09013	0.116454	0.171783	0.440376	4.25198	0.0174635	0.0615719	0.0128468	0.0820594	1.09561	0.00727606	4.54945e-05	0.00241811	0.000268241	0.00168407
	居民服务、修理和其他服务	38	6.01844	0.6635	0.0163941	1.71471	1.09837	15.3331	0.148196	3.99125	1.44593	4.38437	7.48505	17.1736	4.5327	2.68872	3.4923	9.81124	11.8021	42.299	11.8794	29.7457	4.61036	1.0063	0.0199895	0.768517	21.9834	4.23575	1.85981	26.9639	29.7114	144.283	25.6978	10.7207	34.6339	23.6752	74.7082	169.417	10.2054	24.3237	23.9101	30.5371	79.444	86.52	5.96552	0.0363405	0.67208	0.0220979	2.61344
	教育	39	0.100784	0.0569264	0.00061099	0.0669878	0.190683	0.156124	0.00618112	0.0720918	0.0440923	0.12599	0.0858042	0.543016	0.160023	0.0601629	0.206114	0.309923	0.424402	0.54867	0.171613	0.741389	0.122422	0.0354973	0.00412417	0.0605058	0.234727	0.146077	0.073094	2.47368	2.15638	2.20267	0.542909	1.4465	12.5829	0.576119	2.52838	5.77104	0.130831	0.194317	43.2462	1.08169	1.39047	29.747	0.070155	0.0993012	0.21567	0.0293162	0.153297
	卫生和社会工作	40	0.00561959	0	0	0	0	0	0	0	0	0	0	0	0	0	0	0	0	0	0	0	0	0	0	0	0	0	0	0	0.0212419	0.0303249	0.00750442	0.113764	0.0303267	0.00727832	0.177192	0.0536187	0.00293671	0.00435623	0.0251098	3.10776	0.114154	0.0498936	0.000773392	0.0240589	0.145371	0	0.00769166
	文化、体育和娱乐	41	1.01951	0.0814457	0.0355915	0.352341	0.926748	1.36757	0.0798808	0.490237	0.342686	1.0485	0.221943	9.57157	2.09999	0.495708	1.53293	2.43489	3.38212	2.54483	2.36989	4.62453	1.21643	0.227772	0.0311473	0.138177	6.40504	0.482397	0.255811	19.1883	27.8374	11.3921	15.7036	50.2981	206.072	95.4423	131.567	128.443	4.13812	5.93033	105.391	5.09753	820.833	415.753	0.12499	0.00550629	0.0523704	0.101139	0.293425
	公共管理、社会保障和社会组织	42	10.3984	0.0408584	0.173876	0.229085	0.0786389	1.01894	0.0392839	0.315886	0.201249	0.494253	0.116055	3.29659	0.666756	0.252969	0.74731	1.40753	2.24835	7.9137	1.21277	7.93992	0.740151	0.143947	0.00305616	0.0344819	0.862885	0.255647	0.118668	4.10801	6.68426	3.67075	2.03252	241.514	20.0644	12.0837	34.013	16.0198	0.63456	0.797095	4.18235	7.83631	5.16088	7.95846	1.38331	0.00758859	0.0751195	0.118442	0.0690438
辽宁	农林牧渔产品和服务	01	4901.29	3.35722	0.00829254	0.164024	0.442508	13352.1	334.735	67.487	76.9383	29.1748	0.485601	3803.21	2.12103	0.434675	10.5304	0.498857	3.51508	2.45296	1.30864	1.77059	0.153826	260.042	0.0220839	0.162959	1.8549	0.941434	2.72506	2220.85	20.0344	28.5282	5764.16	0.39164	22.8507	14.7696	440.607	522.878	2654.1	742.728	1.16223	0.0226757	161.388	0	2022.68	0	1.15477	0.393881	0.38366
	煤炭采选产品	02	3.8487	1163.29	0	6.0926	0.496066	4.32219	0.246486	0.721725	0.129696	2.13795	1.52934	9.00813	18.516	0.616681	1.43842	0.533893	0.401967	2.68344	0.632861	0.146105	0.0707621	2.85901	0.0125989	0.136483	146.341	0	0.0139078	1.43472	1.0085	1.73474	2.22999	0	0.212053	8.20992	4.13011	1.95729	0.350303	1.54661	3.0781	1.02816	0.325562	1.75922	4.14647	370.439	0.0372739	5.86814	10.944
	石油和天然气开采产品	03	0	0	0.0279793	0	0.0597489	0	0	0	0	0	329.679	0.318638	0	0	0	0	0	0	0	0	0	0	0	0	0	138.574	0	0	0	0	0	0	0.000834729	0	0	0	0	0	0	0	0	0	0	147.358	1172.43	0	5.60738
	金属矿采选产品	04	0	0.182053	0	774.15	0	0.0149027	0	0	0	0.00584019	0	25.7825	15.6091	30.5905	21.6197	0.786074	3.80114	0.128828	8.15756	0.316586	0.0989326	0.22002	0	0.000177907	0	0	0	0	0	0.000157717	0.0532774	0	0	0	0	0	0	0.0247506	0	0	0	0	0	0	13.661	2768.58	0.00196424
	非金属矿和其他矿采选产品	05	0	7.86727	0	229.13	911.499	11.1862	0.242879	0.0114925	0.00411472	10.2556	0.128044	608.14	6111.45	70.1871	107.874	0.301809	23.6981	12.7439	10.7117	38.1468	0.75726	0.153138	0.00401178	0.0420754	38.0474	0.0284478	0.379806	4063.58	0.706063	41.577	1.70178	0.0250986	0.434143	1.18515	0.899357	110.651	0.429523	0.361131	0.915305	0.00811475	0.637602	0	415.719	2278.17	475.1	72.1359	1816.25
	食品和烟草	06	12293.3	2.31344	0.79527	11.6502	12.8973	63895.5	19.5923	1481.48	32.7365	61.8526	20.1645	9845.97	62.4009	17.3311	44.8613	64.6941	91.4576	67.9718	65.2443	130.791	36.3265	23.4361	0.654673	3.52029	102.419	11.5668	8.55767	399.303	472.706	8310.42	81849.3	450.861	1521.3	225.488	452.818	2081.63	25.9829	74.3106	390.642	42.397	1298.36	493.794	2200.59	0.236172	1.05351	1.64556	4.00929
	纺织品	07	8.60843	4.43292	0.0347643	5.38958	26.1873	80.6849	1855	6005.57	140.267	320.134	97	1550.1	163.762	10.2101	10.9239	16.3638	55.1555	404.904	25.3789	25.3152	9.65467	51.4159	10.4259	30.8357	0.462419	0.195363	1.52818	28.3018	127.751	426.208	122.555	4.252	15.5253	244.353	31.4791	146.441	5.40804	27.319	6.37961	1.64357	32.8838	31.2626	2.55012	382.101	38.464	0.0634346	107.521
	纺织服装鞋帽皮革羽绒及其制品	08	0	10.2219	0.720798	17.4522	27.5105	86.2645	6.36836	2039.12	80.5463	68.7209	22.3158	181.665	76.36	12.8104	47.1299	49.5924	78.4138	1305.29	31.9675	47.5532	16.2532	11.0428	0.964735	8.80038	188.049	65.6336	19.1705	1049.95	175.102	388.905	151.409	24.3158	1004.62	178.444	85.8728	112.238	5.71783	51.3846	205.899	10.3982	161.868	150.039	0.35316	19.7455	4.51389	0.386641	24.6231
	木材加工品和家具	09	478.925	32.9635	0.987749	14.047	24.7298	293.047	80.6224	165.999	18959.7	1805.42	214.75	531.447	381.442	128.762	313.466	721.212	216.998	13526.6	679.691	354.732	67.1485	60.0817	0.570078	47.5471	12.1456	9.12595	3.04733	54203	222.574	1105.48	371.865	126.257	401.957	423.748	347.312	325.824	40.8127	106.164	13.2318	4.5909	831.764	0.254525	75.9786	536.863	3.56055	1.0699	152.293
	造纸印刷和文教体育用品	10	36.7473	1.08734	0.51067	3.98692	16.737	726.332	5.1257	84.5053	73.2439	2879.56	52.9275	677.083	88.6385	15.182	88.7138	141.281	108.804	565.426	102.904	1096.9	59.3117	11.0808	1.41745	11.2316	140.126	11.3847	6.1393	676.131	194.781	600.396	308.397	1060.84	2526.42	560.315	4539.01	1567.33	58.3835	74.1025	1085.76	89.7392	3012.89	1408.59	5.03651	26.3493	1.81873	1.17717	10.3552
	石油、炼焦产品和核燃料加工品	11	1930.13	82.9503	13.4948	1747.74	4686.48	578.997	67.8611	261.371	179.764	1856.12	33567.2	9611.7	8102.36	434.037	785.795	1375.82	1064	3019.77	591.161	856.378	225.262	182.485	77.2102	217.873	4343.31	1048.02	48.5971	12541.8	6170.96	132733	465.198	890.268	685.024	1284.01	3263.86	3532.63	1890.46	588.135	1426.34	330.392	892.181	2981.74	893.055	23003.2	1839.81	5805.29	9672.76
	化学产品	12	1429.56	2092.17	0.0846096	120.765	1068.28	3608.03	402.873	581.16	456.603	2817.06	1921.62	29667.7	2600.34	2994.09	1511.29	1140.65	1312.82	14436.8	3476.97	6163.47	340.429	200.798	115.532	81.3565	144.922	26.5221	231.636	14259.7	211.18	499.816	567.535	473.057	101.314	1119.92	412.008	5918.13	469.186	807.408	1377.88	22607.2	1438.63	958.222	1898.71	729.992	548.847	11.0753	746.885
	非金属矿物制品	13	45.7074	232.205	0.18495	306.186	1208.06	15035	5.4184	90.0521	1981.61	539.91	157.732	6491.27	103775	1182.1	11217.8	3976.48	1798.3	18252	15119.5	33897.2	1669.15	222.67	48.0074	479.514	1787.7	12.4631	252.426	884391	92.941	3237.07	2362.27	228.345	1.39207	2723.11	4127.34	6127.59	222.155	3.84348	4266.01	597.242	40.5221	0.00734915	2850.4	1838.58	1531.23	8965.36	3902.43
	金属冶炼和压延加工品	14	12.3354	784.262	0	212.122	46.053	15.8659	0.589509	2.33946	195.848	2039.47	8.24764	433.12	2054.98	10752.2	7954.42	3508.36	2898.93	7242.08	4690.37	1324.93	540.729	182.385	6.72977	13.005	43.5996	17.259	21.4216	33010.3	2.20231	476.593	2.07726	0.00800189	0.00427438	1.6458	0.731551	464.5	27.5277	0.886588	0.256207	0.0725665	1.92634	0.000275995	1.72763	223.701	227.556	4.47239	435.7
	金属制品	15	417.084	1769.9	0.189157	97.2211	296.698	3067.82	6.56962	72.5173	397.208	368.752	201.483	1051.42	1804.65	248.828	6374.76	5322.9	4912.82	13244.9	3810.81	3727.16	619.872	1987.59	10.2984	186.758	3114.76	13.0903	540.45	27684.8	648.438	633.182	423.423	196.492	38.527	915.133	4140.14	24918.3	757.511	165.224	966.803	863.017	166.663	91.0799	53.2081	4053.76	0.203122	38.4242	124.258
	通用设备	16	0	25.1306	0.727001	254.761	344.033	175.106	7.67809	38.9416	50.0248	130.494	93.6232	406.182	382.778	187.88	503.07	14763.4	5987.19	12710.3	6353.38	1730.81	744.643	70.2242	7.69007	586.85	2562.02	25.0404	184.109	1479.51	67.552	379.71	391.628	29.1201	585.006	201.287	732.099	2163.58	35.723	103.95	150.005	303.334	119.52	15.3591	38.7568	10960.5	2284.44	120.928	5279.95
	专用设备	17	263.389	32.623	0.693251	125.853	2242.05	60.9642	2.05338	25.2097	11.1085	53.0324	33.6573	191.156	98.4669	38.0013	55.8431	232.368	4721.72	560.937	376.507	529.633	194.114	5.2222	0.306998	2.57187	94.9406	17.2323	12.753	871.205	1.45432	355.807	18.5544	9.31431	474.462	107.785	383.241	3861.94	936.765	1.28237	3.52732	7606.28	11.6934	110.569	91.1538	6305.8	6068.28	96.6355	9972.46
	交通运输设备	18	28.5751	1.32819	0.0236553	6.8821	26.5399	2.04469	0.0735168	0.696763	0.40029	1.50606	0.6	6.41042	10.3218	1.97522	3.01081	107.759	47.187	15629.2	5.22531	4.31188	9.59171	135.314	1.06718	63.3464	0.658946	1.06207	0.319121	20.6793	366.347	845.48	3.90806	3.5945	32.2044	3.59503	54.9363	39.4251	9.67245	0.811995	0.715612	0.912965	7.60586	0.00023993	39.1061	20.4493	139.705	27.101	620.711
	电气机械和器材	19	0	11.1021	0.121211	30.7585	45.307	14.8482	1.27155	6.53921	7.81268	21.2319	7.81022	38.0165	30.0885	11.8561	77.4727	1059.55	1375.38	3273.61	6619.39	3659.3	1397.76	47.1566	0.15846	35.3796	1196.07	5.10191	4.06134	8580.22	924.614	223.656	25.983	1294.61	6.78018	268.517	556.753	3362.7	42.9857	38.1369	4.1438	982.796	32.7398	0.000303981	11.5566	228.042	85.829	8.83136	670.132
	通信设备、计算机和其他电子设备	20	0	0.631362	0.0168561	0.843399	15.4058	2.59177	0.16162	2.0335	2.34786	1.7626	0.647124	13.4855	3.53914	1.65227	19.9157	430.296	339.003	809.957	772.193	16825.9	237.524	20.2717	0.0603141	9.7083	25.1524	1.92694	0.493959	220.007	596.296	71.1752	16.3263	7316.08	94.1609	52.5981	146.054	1035.03	3.71884	454.754	40.6562	38.602	17.4643	100.619	0.028216	2.96992	2.33151	0.371099	14.2192
	仪器仪表	21	0	1.66485	0.366373	2.59036	358.214	9.94109	0.0669206	0.645299	0.116947	4.18194	39.5896	48.6349	14.2479	9.63246	106.12	1175.9	548.615	8786.09	422.184	266.533	3193.67	118.781	0.0164375	19.5338	60.8592	23.3551	21.9604	490.895	99.2331	84.7602	2.32606	27.1912	0.000318506	5.30492	17.9581	23724.5	506.771	715.031	984.022	124.248	40.867	46.8864	5.53203	16.6108	0.221299	0.4607	187.683
	其他制造产品	22	0	1.11585	0	11.8667	6.83057	34.3305	2.9899	390.058	4.19102	31.6542	34.8333	49.3234	14.1619	22.3143	13.4731	128.986	316.648	20.0797	4.17669	87.4117	9.22862	164.093	0.0388891	10.1419	13.2193	1.40586	0.617481	78.8332	0.84381	129.331	1296.23	21.2374	19.4673	1254.64	17.2781	1136.44	58.9851	1779.61	0.835421	14.0479	135.864	21.4259	1.94034	6.13811	1.26034	0.251105	1.8563
	废品废料	23	0	0	0	4.35562	0.393673	0.0482396	0.0975088	0.325983	0.184663	12.7554	0.615087	60.1585	146.442	45.7497	18.6843	4.64126	0.830357	6.11161	0.0275373	0.0687982	0.36616	0.000432009	27.2059	3.94673	0.0133723	0.000901662	0.111425	0.00105194	0	0	0	0	0	0	0	0.0106124	0	0	0	0	0	0	0	0.766104	0	0	0
	金属制品、机械和设备修理服务	24	12.5865	105.592	0.523145	36.3212	42.8044	59.4532	8.37227	21.8552	8.09764	51.8521	37.6649	81.5213	123.217	41.1365	57.9372	90.8597	68.4159	158.031	67.4757	165.656	25.3098	13.492	0.0876456	23.5097	347.033	23.815	56.1681	19.785	67.7994	1007.42	40.027	110.27	17.8107	256.929	96.8361	161.49	76.8112	6.90853	44.0222	23.1803	239.686	159.81	0.812286	27.2128	15.2507	5.48027	10.073
	电力、热力的生产和供应	25	47.8509	202.39	0.339404	64.0108	5.55847	60.6937	5.90463	11.1463	13.2193	47.9905	64.8039	175.224	102.132	50.4556	73.9378	42.2392	34.454	95.1791	42.2205	104.405	11.826	8.16349	1.21098	7.28491	11816.9	20.2378	28.9065	124.289	162.155	259.403	160.006	131.305	54.7297	270.691	102.792	121.171	35.438	25.2636	99.1717	53.8798	84.2761	118.848	865.129	188.999	452.171	827.963	1479.31
	燃气生产和供应	26	0.0446148	0.0168583	0.00100025	0.353331	0.0163811	1.18136	0.10914	0.0931696	0.0984969	0.658828	0.190943	1.17661	2.31829	3.86997	1.09434	0.422558	0.223834	2.86123	0.22418	0.904428	0.0529373	0.0423353	0.0119831	0.263207	52.9133	0.655792	0.205378	1.32518	0.976701	11.6149	11.676	0.409027	0.366203	10.0412	2.66398	4.74474	0.244418	1.18807	4.93434	1.4743	1.44336	1.4118	0.426358	0	0	0	0
	水的生产和供应	27	0.135195	0.0142359	0.000293928	0.0301737	0.0405921	0.149762	0.00590438	0.0280298	0.0196081	0.0771602	0.465136	0.516926	0.0888719	0.0397184	0.115514	0.0741305	0.0863332	0.132924	0.0660186	0.352413	0.0304146	0.0170115	0.000874024	0.00821861	0.595452	0.163031	0.548516	2.19044	0.251369	0.642128	0.515749	0.068901	0.813277	0.845733	0.113967	0.596052	0.801867	0.135375	0.710713	0.285618	0.411979	0.851941	7.56527	3.89961	0.473622	0.438442	3.08616
	建筑	28	0	0.0791898	0.0720778	0.841859	0.0647373	1.13263	0.020987	0.257936	0.787143	0.783268	0.265471	1.61118	10.2056	0.339251	17.7057	0.592921	2.63465	1.71695	2.85485	4.4466	0.211597	0.19884	0.00913517	0.187403	16.057	0.366469	0.818779	114.666	7.39453	21.0773	7.47278	2.84545	12.1247	23.8317	7.46501	15.0287	20.7936	4.27601	50.6569	12.2112	32.2499	98.2667	9.38856	0	21.7749	0	12.4975
	批发和零售	29	361.485	947.189	0.678017	180.209	441.797	1945.57	105.02	524.43	313.514	817.745	1660.46	2026.63	885.302	551.293	763.682	2163.29	1926.63	12086.7	3009.95	12191.9	1022.42	202.627	14.2995	114.655	815.191	269.741	67.687	8554.78	8154.26	2384.67	1479.36	2479.83	693.562	441.198	1231.53	5046.14	373.156	331.742	421.937	2040.12	902.481	385.927	185.883	490.873	331.817	117.409	213.072
	交通运输、仓储和邮政	30	774.372	3697.3	2.11068	431.745	331.01	2893.3	114.094	327.472	360.9	775.488	3244.78	2966.2	2199.03	762.387	1144.43	1278.94	1298.77	4217.16	1469.82	2291.24	456.7	112.175	53.1568	113.794	851.673	538.358	53.8461	10996.6	14937.5	52548	1055.58	2307.7	3697.61	1035.43	5982.64	12082.3	831.38	524.285	3196.1	670.398	3306.24	5517.57	254.213	642.674	123.272	89.4236	139.564
	住宿和餐饮	31	68.749	17.5667	6.72143	51.1033	135.511	1253.58	14.4723	99.8168	84.171	214.479	58.2875	2449.69	417.042	92.9855	370.38	640.62	869.048	1041.95	598.213	1125.38	323.855	49.7913	4.20029	31.7111	505.317	91.6382	29.9322	5139.95	4802.8	2516.95	307.495	2689.53	12451.8	3110.91	6392.09	12287.2	340.657	363.537	3080.78	349.836	2861.95	10039.8	0.790189	0.793785	7.93472	6.56594	37.6801
	信息传输、软件和信息技术服务	32	0.346994	0.0738409	0.151412	0.59234	2.0946	11.9917	1.60049	14.7301	5.04141	12.2548	1.71694	41.2422	9.48096	3.74598	19.1252	23.4073	21.4865	18.3654	14.3635	99.6741	27.5534	0.98323	0.270375	0.992872	157.949	6.77858	2.64803	36.1058	200.235	161.948	22.2743	2935.78	1346.72	70.4978	171.057	204.738	8.19761	10.2722	77.0749	169.418	89.4541	304.611	2.81233	9.63071	16.7981	0.45147	9.13134
	金融	33	19.2619	461.136	1.4738	153.654	53.9888	127.743	3.55889	19.6392	9.32897	36.8612	50.88	139.152	75.9378	44.924	64.2555	83.9526	110.106	135.424	117.946	214.723	28.8099	3.53321	0.400126	8.76141	1354.85	20.9686	34.8468	1562.41	2258.76	2228.78	211.222	323.102	2335.68	2425.6	1963.58	1895.02	174.698	60.7682	45.7317	11.831	255.116	461.06	3.42821	30.9024	114.23	42.7535	60.8315
	房地产	34	0	0.161922	1.12324	0.343438	29.2041	58.4451	1.00859	24.8446	27.8101	43.7158	4.19737	51.2873	65.479	9.42671	25.5279	46.4357	39.7933	73.3525	59.302	81.0711	31.0507	1.82913	4.76784	4.04086	303.661	88.2838	5.64381	93.8807	2748.04	382.242	1231.26	690.517	3578.09	2037.58	1139.07	1487.79	135.794	249.563	705.807	221.721	1104.01	2066.45	0	0	35.4864	0	5.21744
	租赁和商务服务	35	3.72593	267.241	8.35131	41.1907	61.926	758.02	2.72776	123.871	43.4533	109.712	234.877	989.486	172.252	86.4854	112.58	321.02	235.835	1027.9	243.351	719.059	73.2901	22.6218	2.99459	26.504	315.155	117.439	26.3501	1698.59	10158.1	2446.86	1614.64	2995.15	6910.66	2419.76	3908.55	1668.99	119.282	228.034	278.356	51.8818	1673	3006.66	47.3326	8.99274	298.536	29.6053	233.94
	科学研究和技术服务	36	40.5674	37.9801	0.00947931	0.93047	0.639828	18.332	0.308233	2.94142	1.45237	6.46716	7.1471	46.7005	6.21869	3.6567	8.4385	17.7193	54.3383	143.29	22.3067	71.2693	15.0829	1.3509	0.0399678	0.415107	46.6989	2.90385	1.27251	199.214	199.961	99.1638	11.2561	174.813	55.5272	12.2294	61.8153	1056.89	8.45104	16.138	97.1913	21.8692	45.0087	66.2085	2.08725	0.122977	10.7934	0	0.518286
	水利、环境和公共设施管理	37	47.2778	185.551	0.00658787	0.568597	0.0973697	0.220433	0.0138362	0.0830864	0.0583044	0.177594	0.0300388	2.45026	0.379497	0.087422	0.265444	0.414597	0.601511	0.475509	0.452086	0.869995	0.223891	0.0438856	0.00428466	0.0263725	0.179009	0.084893	40.0796	2.58055	3.066	0.549862	0.25204	1.57776	12.6182	1.34796	1.98839	5.09736	49.2168	0.20214	0.712696	0.148701	0.949838	12.6817	0.0949361	0.0005936	0.0315508	0.00349994	0.0219733
	居民服务、修理和其他服务	38	10.6363	1.1726	0.028973	3.03039	1.94114	27.098	0.261905	7.0537	2.55537	7.74845	13.2283	30.3506	8.01059	4.75175	6.17191	17.3393	20.8577	74.7545	20.9944	52.5693	8.14784	1.77842	0.0353272	1.35819	38.851	7.4858	3.28682	47.6529	52.5086	254.99	45.4154	18.9465	61.2081	41.8409	132.031	299.408	18.0358	42.987	42.256	53.9678	140.4	152.906	12.1485	0.0740059	1.36866	0.0450016	5.32216
	教育	39	1.3823	0.780776	0.00838005	0.918773	2.61532	2.14132	0.0847774	0.988777	0.60475	1.72802	1.17685	7.44775	2.1948	0.825166	2.82696	4.25075	5.82089	7.5253	2.35376	10.1685	1.67908	0.486865	0.0565651	0.829869	3.21941	2.00352	1.00252	33.9278	29.5759	30.2107	7.44629	19.8395	172.581	7.90178	34.6781	79.1528	1.79441	2.66516	593.145	14.836	19.071	407.996	1.04015	1.47228	3.19762	0.434654	2.27285
	卫生和社会工作	40	0.467655	0	0	0	0	0	0	0	0	0	0	0	0	0	0	0	0	0	0	0	0	0	0	0	0	0	0	0	1.76773	2.5236	0.624507	9.46732	2.52375	0.605692	14.7457	4.46207	0.244389	0.36252	2.0896	258.624	9.49972	4.15208	0.0745267	2.3184	14.0085	0	0.741195
	文化、体育和娱乐	41	1.97386	0.157686	0.0689084	0.682165	1.79427	2.64775	0.154657	0.949145	0.663472	2.03	0.429702	18.5314	4.06578	0.959736	2.96789	4.71418	6.5481	4.92703	4.58833	8.95351	2.35512	0.440987	0.060304	0.267523	12.4007	0.933965	0.495273	37.1504	53.8957	22.0563	30.4036	97.3818	398.975	184.785	254.727	248.678	8.01179	11.4817	204.046	9.86928	1589.21	804.936	0.261394	0.0115154	0.109523	0.211513	0.613646
	公共管理、社会保障和社会组织	42	7.84596	0.0308291	0.131196	0.172853	0.0593358	0.768824	0.0296411	0.238347	0.15185	0.372932	0.0875679	2.4874	0.503091	0.190874	0.563872	1.06203	1.69646	5.97117	0.915077	5.99096	0.558471	0.108613	0.00230598	0.0260178	0.651078	0.192895	0.0895392	3.09964	5.04351	2.76972	1.53361	182.231	15.1393	9.11756	25.6641	12.0875	0.478798	0.601437	3.15573	5.91277	3.89407	6.00494	1.10619	0.00606832	0.0600704	0.0947137	0.0552118
吉林	农林牧渔产品和服务	01	4651.28	3.18597	0.00786954	0.155657	0.419936	12671	317.66	64.0445	73.0137	27.6866	0.460831	3609.21	2.01283	0.412502	9.9932	0.47341	3.33577	2.32783	1.24189	1.68028	0.14598	246.777	0.0209574	0.154646	1.76028	0.893411	2.58606	2107.56	19.0125	27.073	5470.13	0.371663	21.6851	14.0162	418.131	496.206	2518.71	704.841	1.10295	0.021519	153.155	0	1899.39	0	1.08439	0.369874	0.360276
	煤炭采选产品	02	2.51654	760.637	0	3.98376	0.324362	2.82614	0.161169	0.471913	0.0848043	1.39794	0.999988	5.89013	12.107	0.403228	0.940536	0.349095	0.262833	1.75461	0.413808	0.0955337	0.0462691	1.86942	0.00823799	0.089242	95.6875	0	0.00909389	0.938117	0.659428	1.13429	1.45812	0	0.138655	5.36821	2.70055	1.27981	0.229052	1.01128	2.01267	0.672283	0.212874	1.1503	2.65284	237.001	0.0238472	3.75433	7.0018
	石油和天然气开采产品	03	0	0	0.0167961	0	0.0358676	0	0	0	0	0	197.909	0.19128	0	0	0	0	0	0	0	0	0	0	0	0	0	83.1872	0	0	0	0	0	0	0.000501094	0	0	0	0	0	0	0	0	0	0	90.8968	723.206	0	3.45888
	金属矿采选产品	04	0	0.272761	0	1159.87	0	0.0223278	0	0	0	0.00875005	0	38.6286	23.3862	45.8322	32.3916	1.17773	5.69504	0.193015	12.222	0.474324	0.148225	0.329644	0	0.000266549	0	0	0	0	0	0.000236299	0.0798227	0	0	0	0	0	0	0.0370825	0	0	0	0	0	0	20.1927	4092.32	0.0029034
	非金属矿和其他矿采选产品	05	0	2.01901	0	58.8026	233.922	2.87077	0.062331	0.00294937	0.00105598	2.63194	0.0328605	156.069	1568.41	18.0124	27.6841	0.0774544	6.08174	3.27051	2.74899	9.78977	0.194339	0.0393003	0.00102956	0.010798	9.76426	0.00730066	0.097471	1042.85	0.1812	10.6701	0.436735	0.00644116	0.111416	0.304149	0.230805	28.3967	0.11023	0.0926785	0.234898	0.00208252	0.16363	0	106.23	582.149	121.404	18.4332	464.113
	食品和烟草	06	17385.9	3.27179	1.12471	16.4763	18.24	90364.3	27.7084	2095.18	46.2977	87.4751	28.5177	13924.7	88.2506	24.5105	63.4452	91.4937	129.344	96.1292	92.2718	184.972	51.3748	33.1445	0.925872	4.97858	144.846	16.3584	12.1027	564.715	668.524	11753	115755	637.63	2151.5	318.897	640.399	2943.95	36.7464	105.094	552.466	59.96	1836.2	698.349	2943.95	0.315951	1.40939	2.20143	5.36364
	纺织品	07	0.373626	0.192399	0.00150885	0.233921	1.13659	3.50191	80.5115	260.656	6.08792	13.8945	4.21003	67.278	7.10766	0.443141	0.474121	0.710226	2.39388	17.5738	1.1015	1.09874	0.419035	2.23157	0.45251	1.33834	0.0200701	0.00847923	0.0663267	1.22836	5.54467	18.4984	5.31916	0.184547	0.673833	10.6055	1.36627	6.35589	0.234722	1.18571	0.27689	0.0713347	1.42723	1.35687	0.110212	16.5138	1.66235	0.00274154	4.64687
	纺织服装鞋帽皮革羽绒及其制品	08	0	0.194061	0.0136843	0.331328	0.522284	1.63772	0.120903	38.7124	1.52916	1.30466	0.423662	3.44889	1.44969	0.243204	0.894755	0.941506	1.48868	24.7807	0.606899	0.902791	0.308566	0.209647	0.0183154	0.167074	3.57008	1.24605	0.363949	19.9332	3.32428	7.38331	2.87448	0.461632	19.0726	3.38774	1.63028	2.13083	0.108552	0.975531	3.90897	0.197408	3.07304	2.84846	0.00602014	0.336592	0.0769461	0.00659087	0.419738
	木材加工品和家具	09	727.113	50.0457	1.49962	21.3264	37.5453	444.909	122.402	252.023	28784.9	2741.01	326.038	806.852	579.112	195.488	475.91	1094.96	329.45	20536.4	1031.92	538.56	101.946	91.2171	0.865502	72.1868	18.4396	13.8552	4.62651	82291.9	337.916	1678.37	564.572	191.685	610.257	643.342	527.294	494.671	61.9626	161.18	20.0888	6.96998	1262.8	0.386424	112.681	796.205	5.28053	1.58673	225.862
	造纸印刷和文教体育用品	10	13.0426	0.385929	0.181251	1.41507	5.94044	257.796	1.81925	29.9933	25.9963	1022.04	18.7854	240.316	31.4603	5.38851	31.487	50.1445	38.6176	200.686	36.5237	389.322	21.0514	3.93289	0.503091	3.98641	49.7348	4.04075	2.17901	239.978	69.1334	213.097	109.459	376.521	896.698	198.872	1611.02	556.29	20.7219	26.3011	385.367	31.851	1069.36	499.949	1.65495	8.65811	0.597616	0.386808	3.40263
	石油、炼焦产品和核燃料加工品	11	52.5602	2.25885	0.367481	47.5934	127.619	15.7669	1.84795	7.1175	4.89522	50.5447	914.082	261.74	220.638	11.8194	21.3983	37.4656	28.9743	82.2325	16.0981	23.3204	6.13421	4.96933	2.10254	5.933	118.274	28.5391	1.32337	341.531	168.044	3614.49	12.668	24.2432	18.6542	34.9655	88.8795	96.1984	51.4799	16.0157	38.8413	8.99703	24.2953	81.197	24.356	627.36	50.1767	158.326	263.803
	化学产品	12	1113.5	1629.61	0.0659033	94.0654	832.097	2810.34	313.802	452.672	355.653	2194.24	1496.77	23108.5	2025.44	2332.13	1177.16	888.463	1022.57	11245	2708.25	4800.8	265.164	156.404	89.9895	63.3695	112.881	20.6584	180.424	11107	164.49	389.312	442.059	368.47	78.9146	872.319	320.917	4609.69	365.454	628.899	1073.25	17609	1120.56	746.37	1457.84	560.492	421.407	8.50366	573.463
	非金属矿物制品	13	11.8846	60.377	0.04809	79.6132	314.113	3909.33	1.40887	23.415	515.25	140.385	41.0127	1687.83	26983.1	307.363	2916.81	1033.95	467.585	4745.82	3931.32	8813.8	434.005	57.8977	12.4827	124.681	464.83	3.2406	65.6348	229956	24.1661	841.69	614.226	59.3732	0.361959	708.051	1073.17	1593.27	57.7639	0.999365	1109.23	155.292	10.5364	0.00191089	728.659	470.004	391.434	2291.85	997.593
	金属冶炼和压延加工品	14	0.504968	32.105	0	8.68357	1.88525	0.649498	0.0241325	0.0957697	8.01735	83.4888	0.33763	17.7305	84.1238	440.159	325.627	143.62	118.672	296.466	192.008	54.2383	22.1356	7.4662	0.275494	0.532379	1.78482	0.706524	0.876926	1351.33	0.0901553	19.5101	0.0850361	0.00032757	0.000174979	0.0673735	0.0299472	19.0151	1.12689	0.0362939	0.0104882	0.00297062	0.0788577	1.12983e-05	0.0670211	8.67817	8.82769	0.1735	16.9024
	金属制品	15	25.2363	107.091	0.0114452	5.88252	17.9522	185.624	0.397506	4.38778	24.0338	22.3119	12.1911	63.6177	109.193	15.0558	385.716	322.071	297.258	801.403	230.58	225.518	37.5064	120.263	0.623123	11.3001	188.464	0.792052	32.7008	1675.11	39.2348	38.3118	25.6199	11.8891	2.33114	55.3716	250.506	1507.73	45.8345	9.99717	58.4981	52.2183	10.0842	5.51094	2.99367	228.079	0.0114284	2.16188	6.99118
	通用设备	16	0	0.337399	0.00976058	3.42037	4.61893	2.35095	0.103085	0.522823	0.671625	1.75199	1.25697	5.45333	5.13912	2.52244	6.75413	198.211	80.3829	170.647	85.2993	23.2375	9.99745	0.942817	0.103245	7.87894	34.3972	0.336187	2.47182	19.8636	0.906942	5.09792	5.25792	0.390961	7.85419	2.70245	9.82902	29.0478	0.479611	1.39561	2.01394	4.07251	1.60466	0.206209	0.471783	133.421	27.8083	1.47205	64.2723
	专用设备	17	2.82735	0.350192	0.0074417	1.35097	24.0673	0.65442	0.022042	0.270613	0.119245	0.569277	0.361294	2.05197	1.05699	0.407925	0.599447	2.49435	50.6853	6.02138	4.04161	5.68535	2.08371	0.0560578	0.00329547	0.0276078	1.01914	0.184981	0.136897	9.35195	0.0156114	3.81941	0.199173	0.0999845	5.09312	1.15702	4.1139	41.456	10.0557	0.0137656	0.037864	81.6496	0.125522	1.18691	0.97355	67.3478	64.811	1.0321	106.509
	交通运输设备	18	77.4316	3.59909	0.0641001	18.6489	71.9167	5.54062	0.199213	1.88806	1.08469	4.08108	1.62586	17.3707	27.9696	5.35239	8.15858	292.001	127.866	42351.3	14.1594	11.6842	25.9913	366.67	2.8918	171.654	1.78559	2.87796	0.864743	56.036	992.712	2291.05	10.5899	9.74024	87.2663	9.74167	148.864	106.833	26.21	2.20031	1.93914	2.47392	20.6101	0.000650152	106.558	55.7213	380.676	73.8462	1691.34
	电气机械和器材	19	0	0.729678	0.00796651	2.02158	2.97777	0.975887	0.0835721	0.429785	0.513483	1.39545	0.513322	2.49861	1.97755	0.779235	5.09184	69.6384	90.396	215.156	435.055	240.505	91.867	3.09934	0.0104147	2.3253	78.6112	0.33532	0.266929	563.93	60.7696	14.6997	1.70771	85.0871	0.445623	17.6481	36.5922	221.012	2.82521	2.50653	0.272348	64.5936	2.1518	1.9979e-05	0.656394	12.9524	4.87492	0.501605	38.0622
	通信设备、计算机和其他电子设备	20	0	0.0472008	0.00126017	0.0630528	1.15174	0.193762	0.0120828	0.152025	0.175526	0.131772	0.0483791	1.00818	0.264587	0.123524	1.4889	32.1691	25.344	60.5526	57.7294	1257.91	17.7574	1.51552	0.0045091	0.725795	1.8804	0.144058	0.0369285	16.4478	44.5793	5.32108	1.22056	546.952	7.0395	3.93225	10.919	77.3795	0.278021	33.9975	3.03947	2.8859	1.30563	7.52232	0.00220524	0.232115	0.182221	0.0290035	1.11131
	仪器仪表	21	0	0.288454	0.0634783	0.448809	62.0647	1.72241	0.0115948	0.111805	0.0202624	0.724569	6.85936	8.42655	2.46861	1.66893	18.3866	203.738	95.0538	1522.29	73.1482	46.1799	553.341	20.5802	0.00284799	3.38446	10.5445	4.04655	3.80489	85.0531	17.1933	14.6857	0.403017	4.71118	5.51847e-05	0.919138	3.11145	4110.54	87.8038	123.887	170.493	21.5273	7.08068	8.12361	0.947429	2.84481	0.0379001	0.0789006	32.1431
	其他制造产品	22	0	0.0204453	0	0.217429	0.125154	0.629024	0.0547827	7.14689	0.0767905	0.579987	0.638237	0.903733	0.259483	0.408855	0.246862	2.36336	5.80181	0.367912	0.0765278	1.60161	0.169092	3.0066	0.00071255	0.185826	0.242212	0.025759	0.0113139	1.44443	0.0154608	2.36968	23.7503	0.389124	0.356691	22.9883	0.316579	20.8225	1.08076	32.607	0.0153071	0.257394	2.48939	0.392579	0.0356954	0.11292	0.0231857	0.00461944	0.0341494
	废品废料	23	0	0	0	0.902535	0.0815735	0.00999579	0.0202049	0.0675474	0.0382642	2.64307	0.127453	12.4655	30.3445	9.47986	3.87159	0.961723	0.172059	1.2664	0.00570604	0.0142558	0.0758726	8.95173e-05	5.63736	0.817807	0.0027709	0.000186835	0.0230886	0.000217975	0	0	0	0	0	0	0	0.00219901	0	0	0	0	0	0	0	0.141552	0	0	0
	金属制品、机械和设备修理服务	24	1.0053	8.43384	0.0417845	2.90103	3.41886	4.74863	0.668707	1.74561	0.646773	4.14152	3.00836	6.51125	9.84153	3.28565	4.62754	7.25712	5.46449	12.6222	5.3894	13.2312	2.02154	1.07763	0.0070004	1.87776	27.7181	1.90215	4.48625	1.58026	5.41526	80.4645	3.19703	8.80745	1.42257	20.5213	7.73447	12.8985	6.13504	0.551796	3.51613	1.85145	19.1442	12.7643	0.0662786	2.22043	1.24439	0.447163	0.82191
	电力、热力的生产和供应	25	16.2232	68.6176	0.11507	21.702	1.88452	20.5773	2.00188	3.77898	4.48182	16.2705	21.9708	59.4073	34.6263	17.1063	25.0676	14.3206	11.6811	32.2691	14.3143	35.3971	4.00944	2.76772	0.410565	2.46985	4006.37	6.86135	9.80035	42.1384	54.9763	87.9471	54.2478	44.517	18.5553	91.774	34.85	41.0814	12.0148	8.56526	33.6228	18.2672	28.5726	40.2939	284.58	62.1702	148.739	272.354	486.613
	燃气生产和供应	26	0.0340149	0.012853	0.000762603	0.269385	0.0124892	0.900687	0.0832095	0.0710338	0.0750954	0.502299	0.145578	0.897061	1.7675	2.95052	0.834337	0.322164	0.170654	2.18144	0.170918	0.689549	0.0403601	0.032277	0.0091361	0.200673	40.3418	0.499985	0.156583	1.01034	0.74465	8.85533	8.90196	0.311848	0.279198	7.65557	2.03105	3.61745	0.186348	0.905801	3.76201	1.12403	1.10044	1.07637	0.31755	0	0	0	0
	水的生产和供应	27	0.129741	0.0136617	0.000282071	0.0289565	0.0389547	0.143721	0.0056662	0.0268992	0.0188172	0.0740477	0.446373	0.496074	0.0852869	0.0381163	0.110854	0.0711402	0.0828507	0.127562	0.0633555	0.338197	0.0291877	0.0163253	0.000838767	0.00788708	0.571433	0.156455	0.52639	2.10208	0.241229	0.616226	0.494945	0.0661216	0.780471	0.811618	0.10937	0.572008	0.769521	0.129914	0.682044	0.274096	0.39536	0.817575	7.33079	3.77875	0.458943	0.424853	2.99051
	建筑	28	0	0.000543418	0.000494614	0.00577702	0.000444242	0.00777236	0.000144017	0.00177001	0.00540155	0.00537496	0.00182172	0.0110562	0.0700329	0.00232802	0.121501	0.00406875	0.0180796	0.0117821	0.0195906	0.0305135	0.00145202	0.00136448	6.26876e-05	0.001286	0.110187	0.00251479	0.00561864	0.786861	0.0507429	0.144637	0.0512799	0.0195261	0.0832025	0.163539	0.0512266	0.10313	0.14269	0.0293429	0.347619	0.0837957	0.221306	0.674328	0.0634027	0	0.14705	0	0.0843976
	批发和零售	29	131.071	343.441	0.245842	65.3419	160.191	705.443	38.079	190.153	113.677	296.505	602.063	734.836	321.001	199.893	276.903	784.385	698.576	4382.49	1091.38	4420.64	370.72	73.4705	5.18483	41.5727	295.58	97.8053	24.5426	3101.87	2956.65	864.655	536.4	899.16	251.478	159.974	446.539	1829.67	135.303	120.286	152.99	739.726	327.23	139.933	66.0943	174.539	117.984	41.747	75.7618
	交通运输、仓储和邮政	30	124.202	593.012	0.338532	69.2479	53.0908	464.058	18.2996	52.5234	57.885	124.381	520.432	475.75	352.703	122.28	183.556	205.129	208.31	676.392	235.746	367.494	73.2503	17.9918	8.52585	18.2515	136.6	86.3475	8.63639	1763.75	2395.83	8428.2	169.306	370.134	593.062	166.073	959.559	1937.89	133.345	84.0904	512.625	107.525	530.289	884.966	40.0489	101.247	19.4204	14.0879	21.987
	住宿和餐饮	31	61.1662	15.6292	5.98008	45.4668	120.565	1115.31	12.8761	88.8074	74.8872	190.823	51.8586	2179.5	371.043	82.7296	329.528	569.962	773.195	927.024	532.232	1001.26	288.135	44.2995	3.73701	28.2135	449.582	81.5308	26.6308	4573.03	4273.07	2239.34	273.58	2392.88	11078.4	2767.79	5687.06	10931.9	303.084	323.44	2740.98	311.25	2546.29	8932.44	0.691311	0.694457	6.94183	5.74433	32.9651
	信息传输、软件和信息技术服务	32	0.54671	0.116341	0.238559	0.933268	3.30017	18.8936	2.52168	23.2082	7.94306	19.3082	2.70514	64.9797	14.9378	5.90202	30.133	36.8797	33.8533	28.9358	22.6306	157.043	43.4121	1.54914	0.425992	1.56433	248.859	10.6801	4.17214	56.887	315.482	255.159	35.0946	4625.51	2121.85	111.074	269.511	322.578	12.9158	16.1844	121.436	266.929	140.94	479.933	4.36494	14.9476	26.0718	0.700714	14.1725
	金融	33	2.725	65.2374	0.2085	21.7376	7.63784	18.0719	0.50348	2.77837	1.31978	5.21479	7.19804	19.6859	10.743	6.35545	9.09029	11.8769	15.5768	19.1586	16.6859	30.377	4.07576	0.499846	0.0566061	1.23949	191.672	2.96644	4.92981	221.035	319.549	315.307	29.8817	45.7096	330.43	343.152	277.789	268.09	24.7146	8.59693	6.4697	1.67374	36.0915	65.2265	0.491141	4.42722	16.3651	6.12506	8.715
	房地产	34	0	0.0453971	0.314915	0.0962879	8.18778	16.3859	0.282773	6.96553	7.79696	12.2564	1.17679	14.3791	18.358	2.64291	7.15711	13.0189	11.1566	20.5654	16.6262	22.7294	8.70552	0.512822	1.33673	1.13291	85.1357	24.7516	1.58232	26.3208	770.453	107.167	345.202	193.597	1003.17	571.265	319.356	417.124	38.0717	69.9687	197.883	62.1626	309.526	579.358	0	0	9.68718	0	1.42427
	租赁和商务服务	35	1.15487	82.8326	2.58853	12.7672	19.1942	234.952	0.845482	38.3945	13.4686	34.0058	72.8013	306.696	53.3904	26.8065	34.8947	99.5017	73.0981	318.604	75.4278	222.876	22.7166	7.01172	0.928186	8.21505	97.6838	36.4006	8.16733	526.486	3148.56	758.416	500.467	928.359	2141.99	750.016	1211.47	517.31	36.972	70.6803	86.2778	16.081	518.555	931.929	14.4348	2.74247	91.0429	9.02857	71.3435
	科学研究和技术服务	36	4.0245	3.76782	0.000940397	0.0923075	0.0634743	1.81863	0.0305784	0.291805	0.144083	0.641576	0.70903	4.63293	0.616926	0.362764	0.837143	1.75785	5.39064	14.2151	2.21294	7.07029	1.4963	0.134016	0.00396502	0.0411808	4.63277	0.288077	0.12624	19.7631	19.8371	9.83757	1.11666	17.3423	5.50859	1.21322	6.1324	104.849	0.838388	1.60097	9.64188	2.16954	4.4651	6.56823	0.203252	0.0119752	1.05104	0	0.0504695
	水利、环境和公共设施管理	37	16.0083	62.8275	0.00223065	0.192527	0.0329694	0.0746387	0.00468494	0.0281331	0.0197419	0.0601334	0.0101711	0.829659	0.128498	0.0296011	0.0898793	0.140383	0.203672	0.161008	0.153076	0.294581	0.0758094	0.0148597	0.00145079	0.00892974	0.0606123	0.0287448	13.571	0.873775	1.03815	0.186183	0.0853407	0.53423	4.27253	0.456418	0.67327	1.72597	16.6648	0.0684447	0.241319	0.0503503	0.321615	4.29401	0.0314788	0.000196825	0.0104616	0.00116051	0.00728587
	居民服务、修理和其他服务	38	5.7753	0.636694	0.0157317	1.64544	1.054	14.7136	0.142209	3.83001	1.38751	4.20724	7.18266	16.4797	4.34958	2.5801	3.35121	9.41487	11.3253	40.5901	11.3995	28.544	4.4241	0.965643	0.0191819	0.737469	21.0953	4.06463	1.78467	25.8745	28.511	138.454	24.6596	10.2876	33.2347	22.7187	71.69	162.572	9.79307	23.341	22.9441	29.3034	76.2344	83.0246	6.23595	0.0379879	0.702547	0.0230997	2.73191
	教育	39	0.295353	0.166827	0.00179054	0.196312	0.558809	0.457531	0.0181142	0.21127	0.129215	0.369222	0.251455	1.59134	0.468958	0.176311	0.60403	0.908248	1.24374	1.60791	0.502922	2.17269	0.358765	0.104027	0.0120861	0.177316	0.687884	0.428087	0.214207	7.24928	6.31942	6.45506	1.59103	4.23905	36.8749	1.68835	7.40959	16.9124	0.383407	0.569458	126.736	3.16997	4.07486	87.1755	0.260696	0.369003	0.80143	0.108939	0.569652
	卫生和社会工作	40	0.256265	0	0	0	0	0	0	0	0	0	0	0	0	0	0	0	0	0	0	0	0	0	0	0	0	0	0	0	0.968678	1.38288	0.342217	5.1879	1.38296	0.331907	8.08034	2.44513	0.13392	0.198653	1.14506	141.721	5.20565	2.27526	0.0396838	1.23449	7.45919	0	0.39467
	文化、体育和娱乐	41	1.94407	0.155306	0.0678682	0.671867	1.76719	2.60778	0.152322	0.934817	0.653457	1.99936	0.423216	18.2517	4.00441	0.945249	2.92309	4.64302	6.44926	4.85266	4.51907	8.81836	2.31957	0.43433	0.0593937	0.263485	12.2136	0.919867	0.487797	36.5896	53.0821	21.7233	29.9447	95.9118	392.952	181.996	250.881	244.924	7.89086	11.3084	200.966	9.7203	1565.22	792.785	0.247866	0.0109194	0.103855	0.200566	0.581886
	公共管理、社会保障和社会组织	42	16.0706	0.0631461	0.268723	0.354047	0.121535	1.57475	0.0607127	0.488197	0.311028	0.763861	0.179362	5.09484	1.03046	0.39096	1.15496	2.17532	3.47479	12.2305	1.87432	12.271	1.14389	0.222468	0.00472325	0.0532913	1.33358	0.395099	0.1834	6.34888	10.3304	5.6731	3.14122	373.257	31.0092	18.6751	52.5667	24.7584	0.980703	1.2319	6.46376	12.1109	7.97606	12.2997	2.35302	0.0129082	0.127778	0.20147	0.117444
黑龙江	农林牧渔产品和服务	01	24805.4	16.9909	0.0419686	0.830123	2.23954	67574.9	1694.09	341.552	389.385	147.654	2.45763	19248.1	10.7345	2.19989	53.2941	2.52471	17.7898	12.4144	6.62305	8.96097	0.778515	1316.07	0.111767	0.824734	9.38763	4.7646	13.7915	11239.7	101.394	144.381	29172.4	1.98209	115.648	74.7487	2229.91	2646.29	13432.4	3758.94	5.88205	0.114762	816.783	0	10108.7	0	5.77119	1.96849	1.91741
	煤炭采选产品	02	22.49	6797.72	0	35.6024	2.89878	25.2569	1.44035	4.21743	0.757886	12.4932	8.93678	52.6394	108.199	3.6036	8.40546	3.11982	2.34891	15.6808	3.69815	0.853773	0.413502	16.7068	0.0736219	0.797545	855.148	0	0.081271	8.38384	5.89323	10.137	13.031	0	1.23914	47.975	24.1345	11.4375	2.04701	9.03765	17.987	6.00811	1.90243	10.2801	23.7949	2125.81	0.2139	33.675	62.8035
	石油和天然气开采产品	03	0	0	0.411642	0	0.87905	0	0	0	0	0	4850.38	4.68793	0	0	0	0	0	0	0	0	0	0	0	0	0	2038.76	0	0	0	0	0	0	0.0122809	0	0	0	0	0	0	0	0	0	0	2182.84	17367.5	0	83.0634
	金属矿采选产品	04	0	0.105127	0	447.035	0	0.00860557	0	0	0	0.00337243	0	14.8882	9.0135	17.6646	12.4843	0.45392	2.19497	0.0743918	4.7106	0.182813	0.0571289	0.127051	0	0.000102733	0	0	0	0	0	9.10739e-05	0.0307652	0	0	0	0	0	0	0.0142923	0	0	0	0	0	0	7.72062	1564.69	0.00111011
	非金属矿和其他矿采选产品	05	0	8.46918	0	246.661	981.236	12.0421	0.261461	0.0123718	0.00442953	11.0403	0.137841	654.668	6579.02	75.557	116.127	0.3249	25.5112	13.7189	11.5312	41.0654	0.815197	0.164854	0.00431871	0.0452945	40.9583	0.0306242	0.408864	4374.48	0.760083	44.758	1.83198	0.0270189	0.467358	1.27582	0.968165	119.116	0.462385	0.388761	0.985334	0.00873559	0.686384	0	441.27	2418.19	504.3	76.5694	1927.88
	食品和烟草	06	14205.9	2.67336	0.918996	13.4627	14.9038	73836.2	22.6404	1711.96	37.8296	71.4754	23.3016	11377.8	72.1091	20.0274	51.8407	74.759	105.686	78.5466	75.3948	151.139	41.9781	27.0822	0.756525	4.06797	118.353	13.3664	9.88905	461.425	546.248	9603.32	94583.2	521.004	1757.98	260.569	523.266	2405.48	30.0253	85.8715	451.417	48.993	1500.35	570.617	2418.13	0.25952	1.15766	1.80824	4.40565
	纺织品	07	4.41945	2.2758	0.0178475	2.76694	13.4442	41.4225	952.333	3083.17	72.0112	164.352	49.7984	795.801	84.0732	5.2417	5.60816	8.40093	28.316	207.872	13.0292	12.9964	4.95657	26.3962	5.35253	15.8306	0.2374	0.100297	0.784548	14.5297	65.5853	218.809	62.9178	2.18292	7.97046	125.447	16.1609	75.1809	2.77641	14.0252	3.2752	0.843785	16.8821	16.0498	1.31376	196.85	19.8158	0.0326801	55.3922
	纺织服装鞋帽皮革羽绒及其制品	08	0	2.02455	0.142762	3.45659	5.44874	17.0856	1.26132	403.868	15.953	13.6109	4.41987	35.9806	15.1239	2.53723	9.33456	9.82229	15.5307	258.526	6.33149	9.4184	3.21912	2.18715	0.191076	1.74301	37.245	12.9994	3.79691	207.954	34.6807	77.0266	29.9881	4.81599	198.975	35.3427	17.008	22.23	1.13247	10.1773	40.7805	2.05947	32.0596	29.7167	0.0647042	3.61768	0.827014	0.0708384	4.51132
	木材加工品和家具	09	403.63	27.7811	0.832459	11.8386	20.8419	246.976	67.9472	139.902	15978.9	1521.58	180.988	447.895	321.473	108.518	264.184	607.826	182.882	11400	572.832	298.962	56.5916	50.6359	0.480452	40.0719	10.2361	7.6912	2.56824	45681.4	187.582	931.685	313.402	106.407	338.762	357.128	292.708	274.599	34.3963	89.4734	11.1516	3.86913	700.997	0.214509	63.3257	447.459	2.9676	0.891727	126.932
	造纸印刷和文教体育用品	10	45.8277	1.35603	0.636859	4.97211	20.8728	905.812	6.39228	105.387	91.3428	3591.11	66.0061	844.394	110.542	18.9335	110.635	176.192	135.69	705.145	128.333	1367.95	73.9679	13.8189	1.7677	14.007	174.752	14.1979	7.65636	843.206	242.913	748.756	384.604	1322.97	3150.71	698.772	5660.62	1954.63	72.8103	92.4136	1354.06	111.914	3757.39	1756.66	5.84678	30.5883	2.11132	1.36656	12.0212
	石油、炼焦产品和核燃料加工品	11	265.233	11.3988	1.85441	240.169	644.002	79.564	9.32527	35.9168	24.7026	255.062	4612.71	1320.81	1113.4	59.6441	107.982	189.061	146.212	414.968	81.2355	117.681	30.9549	25.0766	10.61	29.9395	596.845	144.016	6.67807	1723.46	847.995	18239.7	63.9261	122.338	94.1339	176.445	448.51	485.443	259.781	80.8197	196.004	45.4014	122.601	409.742	122.75	3161.78	252.881	797.935	1329.52
	化学产品	12	446.074	652.829	0.0264011	37.683	333.341	1125.83	125.71	181.342	142.476	879.022	599.612	9257.35	811.398	934.261	471.574	355.921	409.646	4504.78	1084.94	1923.22	106.226	62.6561	36.0501	25.3861	45.2206	8.27583	72.2786	4449.52	65.8954	155.96	177.091	147.61	31.6135	349.454	128.561	1846.66	146.402	251.939	429.948	7054.22	448.901	298.999	544.631	209.393	157.433	3.17687	214.239
	非金属矿物制品	13	2.95133	14.9935	0.0119422	19.7704	78.0041	970.808	0.349866	5.81467	127.953	34.862	10.1847	419.142	6700.75	76.3279	724.333	256.762	116.116	1178.53	976.268	2188.74	107.777	14.3778	3.09984	30.9623	115.432	0.804743	16.2992	57105.2	6.0012	209.018	152.531	14.7442	0.0898857	175.831	266.503	395.658	14.3446	0.248174	275.456	38.5639	2.61651	0.000474534	179.755	115.946	96.5637	565.382	246.099
	金属冶炼和压延加工品	14	1.5795	100.422	0	27.1616	5.89695	2.03158	0.0754847	0.299561	25.0777	261.147	1.05608	55.4597	263.134	1376.79	1018.54	449.234	371.199	927.326	600.588	169.654	69.2386	23.3538	0.861726	1.66525	5.58279	2.20996	2.74297	4226.87	0.282	61.0263	0.265987	0.00102462	0.000547321	0.21074	0.0936728	59.4778	3.52484	0.113525	0.0328065	0.00929191	0.246662	3.53402e-05	0.225481	29.1962	29.6993	0.583711	56.865
	金属制品	15	160	678.962	0.0725636	37.2956	113.818	1176.87	2.52021	27.8188	152.376	141.459	77.2922	403.34	692.292	95.4546	2445.46	2041.95	1884.64	5080.95	1461.89	1429.8	237.793	762.473	3.95064	71.6433	1194.87	5.02167	207.326	10620.3	248.752	242.899	162.432	75.3774	14.7796	351.06	1588.23	9559.08	290.594	63.3828	370.882	331.067	63.9345	34.9398	18.941	1443.06	0.0723075	13.6782	44.2333
	通用设备	16	0	5.33515	0.15434	54.0849	73.0373	37.1746	1.63003	8.26718	10.6201	27.7036	19.8759	86.2313	81.2627	39.8863	106.8	3134.22	1271.06	2698.37	1348.8	367.445	158.086	14.9084	1.63258	124.586	543.909	5.31599	39.0858	314.096	14.3411	80.6114	83.1414	6.18211	124.195	42.7327	155.422	459.322	7.58389	22.0682	31.8456	64.3969	25.3738	3.26069	7.67058	2169.25	452.127	23.9336	1044.98
	专用设备	17	62.7433	7.7713	0.165143	29.9801	534.09	14.5226	0.489147	6.00532	2.64622	12.6331	8.01767	45.5363	23.4563	9.05248	13.3027	55.3535	1124.79	133.624	89.6896	126.167	46.2408	1.24401	0.0731315	0.612659	22.6163	4.105	3.03796	207.534	0.346442	84.7585	4.41995	2.21881	113.024	25.6761	91.2939	919.973	223.152	0.305481	0.840261	1811.93	2.78554	26.3393	20.0555	1387.39	1335.13	21.2616	2194.13
	交通运输设备	18	6.61134	0.307301	0.00547305	1.59229	6.14045	0.473074	0.0170094	0.161208	0.0926141	0.348454	0.13882	1.48316	2.38812	0.457002	0.696604	24.9319	10.9175	3616.08	1.20897	0.997628	2.21921	31.3073	0.24691	14.6563	0.152459	0.245729	0.0738343	4.78451	84.7606	195.617	0.904197	0.83165	7.45105	0.831772	12.7105	9.12167	2.23789	0.187869	0.165569	0.21123	1.75975	5.55119e-05	8.8938	4.65073	31.7728	6.16352	141.167
	电气机械和器材	19	0	6.1189	0.0668052	16.9525	24.9709	8.18355	0.700815	3.60407	4.30595	11.7019	4.30459	20.9528	16.5832	6.53448	42.6989	583.97	758.039	1804.24	3648.27	2016.82	770.374	25.9903	0.0873352	19.4994	659.214	2.81191	2.2384	4728.98	509.599	123.268	14.3205	713.52	3.73688	147.993	306.853	1853.35	23.6915	21.0191	2.28385	541.666	18.0445	0.000167539	5.51096	108.746	40.9289	4.21138	319.563
	通信设备、计算机和其他电子设备	20	0	0.0475634	0.00126985	0.0635372	1.16059	0.19525	0.0121756	0.153193	0.176875	0.132785	0.0487508	1.01593	0.26662	0.124473	1.50034	32.4162	25.5387	61.0178	58.1729	1267.57	17.8938	1.52716	0.00454374	0.731371	1.89485	0.145165	0.0372122	16.5742	44.9217	5.36196	1.22994	551.154	7.09358	3.96246	11.0029	77.974	0.280157	34.2587	3.06282	2.90807	1.31566	7.58011	0.00223083	0.234809	0.184335	0.02934	1.12421
	仪器仪表	21	0	0.0566365	0.0124636	0.0881214	12.1861	0.338186	0.00227657	0.0219524	0.00397841	0.142265	1.3468	1.65451	0.4847	0.327687	3.61011	40.003	18.6633	298.894	14.3623	9.06719	108.646	4.04082	0.000559189	0.664522	2.07037	0.794519	0.747071	16.6997	3.37581	2.88346	0.0791304	0.925017	1.08352e-05	0.180468	0.610917	807.084	17.2398	24.3246	33.4754	4.22678	1.39026	1.59503	0.185192	0.55607	0.00740828	0.0154226	6.28296
	其他制造产品	22	0	0.254162	0	2.70293	1.55582	7.81959	0.681021	88.8451	0.954605	7.21	7.93412	11.2346	3.22571	5.0826	3.06881	29.3796	72.124	4.57363	0.951341	19.9101	2.10204	37.376	0.00885792	2.31006	3.01101	0.320218	0.140646	17.9562	0.192198	29.4582	295.248	4.83732	4.43414	285.774	3.93549	258.851	13.4353	405.348	0.190287	3.19974	30.9464	4.88027	0.440929	1.39484	0.286403	0.0570618	0.421831
	废品废料	23	0	0	0	1.15657	0.104533	0.0128092	0.0258919	0.0865595	0.0490342	3.387	0.163326	15.9741	38.8854	12.1481	4.9613	1.23241	0.220488	1.62284	0.00731208	0.0182683	0.097228	0.000114713	7.22407	1.04799	0.00355081	0.000239422	0.0295871	0.000279327	0	0	0	0	0	0	0	0.00281796	0	0	0	0	0	0	0	0.209701	0	0	0
	金属制品、机械和设备修理服务	24	1.77297	14.874	0.0736916	5.1163	6.02954	8.37473	1.17934	3.07858	1.14066	7.30403	5.30558	11.4833	17.3566	5.79461	8.16119	12.7987	9.63725	22.2607	9.50481	23.3347	3.56521	1.90052	0.012346	3.31165	48.8841	3.35465	7.912	2.78696	9.55041	141.908	5.63831	15.5329	2.50886	36.1917	13.6406	22.748	10.8198	0.973154	6.20109	3.26524	33.7629	22.5112	0.106697	3.57451	2.00324	0.719855	1.32313
	电力、热力的生产和供应	25	82.0246	346.932	0.581797	109.726	9.52818	104.039	10.1216	19.1066	22.6602	82.264	111.085	300.364	175.071	86.4895	126.742	72.4053	59.06	163.153	72.3731	178.968	20.2718	13.9936	2.07582	12.4876	20256.3	34.6911	49.5507	213.052	277.961	444.662	274.278	225.079	93.8161	464.011	176.202	207.709	60.7469	43.3061	169.997	92.3592	144.464	203.727	1424.24	311.143	744.396	1363.05	2435.35
	燃气生产和供应	26	0.57435	0.217026	0.0128767	4.54862	0.210883	15.2083	1.40501	1.19942	1.268	8.48144	2.45811	15.1471	29.8446	49.8202	14.088	5.43981	2.88153	36.8341	2.88598	11.6432	0.68149	0.545005	0.154265	3.38841	681.181	8.44237	2.64394	17.0598	12.5736	149.524	150.312	5.26562	4.71433	129.266	34.2948	61.0815	3.14652	15.2947	63.5224	18.9795	18.5811	18.1748	5.23547	0	0	0	0
	水的生产和供应	27	0.178367	0.0187819	0.000387788	0.0398091	0.0535544	0.197585	0.00778983	0.0369806	0.0258696	0.1018	0.613668	0.681996	0.117251	0.0524017	0.152401	0.0978027	0.113902	0.175371	0.0871003	0.464949	0.0401269	0.0224438	0.00115313	0.0108431	0.785598	0.215092	0.723675	2.88992	0.331639	0.847179	0.680444	0.0909032	1.07298	1.1158	0.150361	0.786389	1.05793	0.178604	0.937665	0.376824	0.543537	1.12399	9.7908	5.04679	0.612951	0.567421	3.99404
	建筑	28	0	0.0152167	0.0138501	0.161768	0.0124396	0.217641	0.00403276	0.0495637	0.151254	0.150509	0.0510115	0.309596	1.96105	0.0651889	3.40225	0.113933	0.506262	0.329921	0.548574	0.854437	0.0406594	0.0382081	0.00175537	0.0360105	3.08544	0.0704189	0.157333	22.0336	1.4209	4.05012	1.43593	0.546767	2.32983	4.57939	1.43444	2.88784	3.99559	0.821657	9.73398	2.34644	6.19699	18.8825	1.7656	0	4.09497	0	2.35026
	批发和零售	29	326.082	854.425	0.611614	162.56	398.529	1755.03	94.7345	473.07	282.81	737.657	1497.84	1828.15	798.599	497.301	688.889	1951.42	1737.94	10902.9	2715.17	10997.8	922.291	182.783	12.899	103.426	735.354	243.324	61.0579	7716.95	7355.66	2151.12	1334.48	2236.96	625.637	397.989	1110.92	4551.93	336.611	299.253	380.614	1840.32	814.095	348.131	163.61	432.055	292.057	103.341	187.541
	交通运输、仓储和邮政	30	314.94	1503.71	0.85842	175.592	134.623	1176.72	46.4025	133.184	146.779	315.394	1319.66	1206.36	894.353	310.066	465.444	520.148	528.214	1715.13	597.783	931.857	185.741	45.622	21.6191	46.2805	346.379	218.952	21.8994	4472.35	6075.13	21371.5	429.31	938.552	1503.83	421.114	2433.16	4913.92	338.125	213.229	1299.87	272.653	1344.66	2244.02	100.809	254.856	48.8842	35.4614	55.3447
	住宿和餐饮	31	97.1354	24.82	9.49669	72.2038	191.464	1771.18	20.4479	141.031	118.925	303.038	82.3543	3461.16	589.238	131.379	523.309	905.131	1227.88	1472.17	845.214	1590.05	457.575	70.35	5.93459	44.8046	713.961	129.475	42.2912	7262.23	6785.87	3556.19	434.46	3800.03	17593.1	4395.4	9031.37	17360.5	481.314	513.64	4352.83	494.283	4043.64	14185.2	1.09046	1.09542	10.9499	9.06097	51.9984
	信息传输、软件和信息技术服务	32	0.362897	0.0772253	0.158352	0.619488	2.1906	12.5413	1.67385	15.4052	5.27247	12.8165	1.79563	43.1324	9.91549	3.91766	20.0018	24.4802	22.4713	19.2071	15.0218	104.242	28.8163	1.02829	0.282767	1.03838	165.189	7.08926	2.7694	37.7606	209.412	169.37	23.2952	3070.34	1408.45	73.7289	178.897	214.122	8.57332	10.743	80.6074	177.183	93.554	318.572	2.84032	9.72656	16.9652	0.455963	9.22222
	金融	33	3.15078	75.4306	0.241078	25.1341	8.83125	20.8956	0.582148	3.21249	1.52599	6.02959	8.32273	22.7618	12.4216	7.34848	10.5106	13.7326	18.0107	22.1521	19.2931	35.1234	4.71259	0.577947	0.0654508	1.43315	221.621	3.42995	5.70008	255.571	369.478	364.573	34.5507	52.8516	382.06	396.768	321.194	309.978	28.5763	9.94019	7.48058	1.93526	41.7307	75.4181	0.549712	4.9552	18.3167	6.85551	9.75432
	房地产	34	0	0.0655048	0.4544	0.138936	11.8144	23.6437	0.40802	10.0507	11.2504	17.685	1.69802	20.748	26.4892	3.81353	10.3272	18.7854	16.0982	29.6744	23.9904	32.7969	12.5614	0.739965	1.92881	1.63471	122.845	35.7148	2.28318	37.979	1111.71	154.634	498.102	279.346	1447.5	824.294	460.807	601.88	54.9347	100.96	285.531	89.6961	446.624	835.972	0	0	13.2763	0	1.95197
	租赁和商务服务	35	0.628652	45.0899	1.40906	6.94984	10.4484	127.896	0.460238	20.9	7.3316	18.511	39.6294	166.95	29.063	14.5921	18.9949	54.1637	39.7909	173.432	41.0591	121.322	12.3658	3.81683	0.505258	4.47186	53.1741	19.8147	4.44588	286.592	1713.92	412.843	272.429	505.352	1165.99	408.271	659.465	281.597	20.1257	38.4748	46.9653	8.75369	282.275	507.295	7.69656	1.46227	48.5437	4.814	38.0401
	科学研究和技术服务	36	7.80864	7.31062	0.00182463	0.179102	0.123158	3.52864	0.0593305	0.566182	0.279561	1.24484	1.37571	8.98918	1.19701	0.703863	1.62429	3.41072	10.4593	27.5813	4.29372	13.7183	2.90324	0.260029	0.00769323	0.0799021	8.98886	0.55895	0.24494	38.3459	38.4895	19.0876	2.16663	33.6489	10.6882	2.35398	11.8986	203.437	1.6267	3.10633	18.7079	4.20951	8.66353	12.7442	0.391395	0.0230603	2.02395	0	0.0971873
	水利、环境和公共设施管理	37	17.8693	70.1314	0.00248997	0.214909	0.0368022	0.0833156	0.00522957	0.0314036	0.0220369	0.0671241	0.0113536	0.926109	0.143436	0.0330423	0.100328	0.156702	0.227349	0.179725	0.170872	0.328826	0.0846224	0.0165871	0.00161944	0.00996785	0.0676587	0.0320865	15.1486	0.975353	1.15883	0.207828	0.0952617	0.596336	4.76922	0.509478	0.75154	1.92662	18.6021	0.0764016	0.269373	0.0562036	0.359004	4.7932	0.0349328	0.000218422	0.0116095	0.00128784	0.00808531
	居民服务、修理和其他服务	38	5.08942	0.56108	0.0138634	1.45003	0.928825	12.9662	0.12532	3.37515	1.22273	3.70759	6.32964	14.5226	3.83302	2.27368	2.95322	8.29675	9.98027	35.7696	10.0457	25.1541	3.89869	0.850962	0.0169039	0.649886	18.59	3.58191	1.57272	22.8016	25.125	122.011	21.731	9.06581	29.2877	20.0206	63.176	143.265	8.63003	20.569	20.2193	25.8233	67.1808	73.1646	5.47876	0.0333753	0.617242	0.0202949	2.40019
	教育	39	0.498578	0.281616	0.00302257	0.33139	0.943311	0.772347	0.0305781	0.356639	0.218125	0.623275	0.424475	2.68631	0.791636	0.297627	1.01965	1.53319	2.09952	2.71428	0.84897	3.66766	0.605622	0.175606	0.0204023	0.299323	1.1612	0.722644	0.361597	12.2373	10.6677	10.8966	2.68578	7.15583	62.2476	2.85007	12.5079	28.5494	0.64722	0.961287	213.94	5.35115	6.87866	147.159	0.489698	0.693144	1.50543	0.204634	1.07005
	卫生和社会工作	40	0.19112	0	0	0	0	0	0	0	0	0	0	0	0	0	0	0	0	0	0	0	0	0	0	0	0	0	0	0	0.722429	1.03134	0.255222	3.86908	1.0314	0.247533	6.02623	1.82355	0.0998762	0.148154	0.853973	105.694	3.88232	1.69686	0.030243	0.940807	5.68464	0	0.300777
	文化、体育和娱乐	41	2.73058	0.218139	0.0953258	0.943685	2.48214	3.66281	0.213947	1.31302	0.917827	2.80824	0.594436	25.6358	5.62448	1.32767	4.10569	6.52145	9.05844	6.8159	6.34735	12.386	3.258	0.610048	0.0834227	0.370083	17.1548	1.29202	0.685146	51.3927	74.5576	30.5119	42.0594	134.715	551.929	255.626	352.381	344.014	11.0833	15.8834	282.271	13.6529	2198.46	1113.52	0.360475	0.0158803	0.151038	0.291686	0.846247
	公共管理、社会保障和社会组织	42	0.621115	0.00244055	0.010386	0.0136837	0.00469725	0.060863	0.0023465	0.0188685	0.012021	0.0295227	0.0069322	0.196912	0.0398266	0.0151103	0.0446382	0.0840744	0.134298	0.4727	0.0724409	0.474267	0.0442106	0.00859823	0.00018255	0.00205967	0.0515417	0.0152703	0.00708826	0.245379	0.399263	0.219261	0.121406	14.4261	1.19848	0.72178	2.03166	0.956892	0.0379034	0.047612	0.24982	0.468077	0.308269	0.475374	0.0907546	0.000497862	0.00492834	0.00777057	0.00452973
上海	农林牧渔产品和服务	01	640.934	0.439018	0.0010844	0.0214491	0.0578661	1746.03	43.7727	8.82516	10.0611	3.81514	0.0635013	497.339	0.277363	0.0568417	1.37704	0.0652347	0.459661	0.320769	0.171129	0.231538	0.0201156	34.0052	0.00288788	0.0213098	0.242562	0.12311	0.356352	290.416	2.61987	3.73059	753.769	0.0512141	2.98815	1.93139	57.6174	68.3759	347.072	97.1252	0.151983	0.00296526	21.1044	0	253.83	0	0.144915	0.049429	0.0481464
	煤炭采选产品	02	0	0	0	0	0	0	0	0	0	0	0	0	0	0	0	0	0	0	0	0	0	0	0	0	0	0	0	0	0	0	0	0	0	0	0	0	0	0	0	0	0	0	0	0	0	0	0
	石油和天然气开采产品	03	0	0	0.000262245	0	0.000560017	0	0	0	0	0	3.09003	0.00298654	0	0	0	0	0	0	0	0	0	0	0	0	0	1.29884	0	0	0	0	0	0	7.82379e-06	0	0	0	0	0	0	0	0	0	0	0.731888	5.82315	0	0.0278504
	金属矿采选产品	04	0	0	0	0	0	0	0	0	0	0	0	0	0	0	0	0	0	0	0	0	0	0	0	0	0	0	0	0	0	0	0	0	0	0	0	0	0	0	0	0	0	0	0	0	0	0	0
	非金属矿和其他矿采选产品	05	0	0	0	0	0	0	0	0	0	0	0	0	0	0	0	0	0	0	0	0	0	0	0	0	0	0	0	0	0	0	0	0	0	0	0	0	0	0	0	0	0	0	0	0	0	0	0
	食品和烟草	06	14102.3	2.65386	0.912293	13.3645	14.7951	73297.6	22.4753	1699.47	37.5536	70.9541	23.1317	11294.8	71.5831	19.8813	51.4626	74.2137	104.915	77.9737	74.8449	150.037	41.6719	26.8846	0.751007	4.0383	117.49	13.2689	9.81692	458.06	542.263	9533.28	93893.3	517.204	1745.15	258.668	519.45	2387.94	29.8063	85.2452	448.124	48.6357	1489.41	566.455	2530.43	0.271572	1.21142	1.89221	4.61025
	纺织品	07	14.1244	7.27335	0.0570399	8.84301	42.967	132.384	3043.62	9853.69	230.145	525.262	159.154	2543.34	268.694	16.7523	17.9234	26.849	90.4968	664.35	41.6407	41.5361	15.841	84.361	17.1065	50.5939	0.758719	0.320544	2.50738	46.4364	209.608	699.305	201.083	6.9765	25.4732	400.924	51.6497	240.275	8.87329	44.8238	10.4674	2.6967	53.9543	51.2944	4.16161	623.562	62.7707	0.103521	175.466
	纺织服装鞋帽皮革羽绒及其制品	08	0	23.2826	1.64178	39.7513	62.6613	196.487	14.5054	4644.55	183.462	156.527	50.8291	413.783	173.927	29.1785	107.349	112.958	178.605	2973.08	72.8131	108.313	37.0204	25.1525	2.1974	20.0448	428.323	149.495	43.665	2391.5	398.833	885.818	344.868	55.3846	2288.25	406.446	195.594	255.648	13.0236	117.04	468.982	23.6842	368.69	341.746	0.782597	43.7558	10.0027	0.85679	54.5644
	木材加工品和家具	09	212.175	14.6036	0.437595	6.22315	10.9559	129.827	35.7175	73.5415	8399.57	799.84	95.1393	235.443	168.987	57.0444	138.873	319.513	96.135	5992.61	301.118	157.154	29.7483	26.6176	0.252557	21.0644	5.38077	4.043	1.35004	24013.2	98.6054	489.755	164.745	55.9347	178.076	187.73	153.867	144.347	18.081	47.0331	5.86201	2.03387	368.49	0.11276	34.3566	242.763	1.61004	0.483796	68.8654
	造纸印刷和文教体育用品	10	261.223	7.72955	3.63017	28.3416	118.978	5163.24	36.4368	600.719	520.665	20469.7	376.243	4813.14	630.1	107.923	630.635	1004.31	773.45	4019.41	731.511	7797.5	421.626	78.7695	10.0761	79.8415	996.108	80.9297	43.6421	4806.37	1384.63	4268	2192.29	7541.11	17959.4	3983.08	32266.2	11141.6	415.027	526.769	7718.29	637.924	21417.6	10013.2	35.63	186.404	12.8663	8.32773	73.2564
	石油、炼焦产品和核燃料加工品	11	174.851	7.51448	1.22249	158.328	424.549	52.4515	6.14755	23.6777	16.2848	168.146	3040.86	870.725	733.994	39.3195	71.1854	124.636	96.3883	273.562	53.5533	77.5795	20.4066	16.5314	6.99448	19.7372	393.462	94.9405	4.40242	1136.17	559.029	12024.3	42.1424	80.6496	62.0565	116.319	295.674	320.022	171.257	53.2793	129.213	29.9303	80.8228	270.117	78.8478	2030.95	162.437	512.549	854.008
	化学产品	12	5793.65	8479.01	0.342901	489.43	4329.47	14622.4	1632.74	2355.29	1850.49	11416.8	7787.82	120235	10538.5	12134.3	6124.85	4622.75	5320.53	58508.6	14091.3	24978.9	1379.67	813.784	468.223	329.717	587.33	107.487	938.762	57790.9	855.856	2025.62	2300.07	1917.18	410.599	4538.75	1669.76	23984.6	1901.49	3272.21	5584.21	91620.9	5830.38	3883.42	7684.44	2954.42	2221.29	44.8238	3022.79
	非金属矿物制品	13	3.56075	18.0895	0.0144082	23.8529	94.1113	1171.27	0.42211	7.01534	154.374	42.0607	12.2878	505.691	8084.39	92.0889	873.902	309.781	140.093	1421.89	1177.86	2640.69	130.032	17.3467	3.73993	37.3557	139.267	0.970915	19.6648	68896.8	7.24039	252.178	184.028	17.7888	0.108446	212.139	321.533	477.358	17.3066	0.299419	332.336	46.527	3.1568	0.000572521	221.184	142.669	118.819	695.69	302.819
	金属冶炼和压延加工品	14	3.53331	224.642	0	60.7598	13.1913	4.5446	0.168857	0.67011	56.0982	584.18	2.36243	124.062	588.623	3079.84	2278.44	1004.92	830.362	2074.4	1343.5	379.511	154.885	52.2418	1.92766	3.72511	12.4886	4.94362	6.13594	9455.39	0.630826	136.514	0.595006	0.00229204	0.00122434	0.471419	0.209544	133.05	7.88498	0.253952	0.0733873	0.0207858	0.551775	7.90552e-05	0.481086	62.293	63.3663	1.2454	121.327
	金属制品	15	670.479	2845.19	0.304077	156.287	476.954	4931.65	10.5609	116.575	638.529	592.784	323.892	1690.19	2901.04	400.002	10247.7	8556.79	7897.56	21291.7	6126.04	5991.56	996.469	3195.14	16.5551	300.221	5007.11	21.0432	868.796	44504.4	1042.39	1017.87	680.67	315.869	61.9337	1471.11	6655.44	40057.3	1217.73	265.605	1554.18	1387.34	267.917	146.415	87.0209	6629.85	0.332203	62.842	203.221
	通用设备	16	0	40.2454	1.16426	407.987	550.953	280.424	12.2961	62.363	80.1124	208.98	149.933	650.481	613.001	300.88	805.642	23642.8	9588.19	20355	10174.6	2771.8	1192.51	112.461	12.3153	939.811	4102.95	40.1009	294.842	2369.36	108.181	608.088	627.172	46.6344	936.859	322.352	1172.42	3464.87	57.2086	166.471	240.225	485.775	191.406	24.5969	64.0007	18099.5	3772.4	199.694	8719.01
	专用设备	17	459.881	56.9602	1.21043	219.741	3914.65	106.444	3.58523	44.0164	19.3957	92.5953	58.766	333.761	171.924	66.3507	97.5027	405.717	8244.18	979.403	657.385	924.747	338.925	9.11804	0.536022	4.49053	165.767	30.0879	22.2669	1521.14	2.53927	621.243	32.3963	16.2629	828.417	188.194	669.144	6743	1635.6	2.23904	6.15874	13280.7	20.4168	193.056	161.279	11156.9	10736.7	170.978	17644.4
	交通运输设备	18	122.819	5.70872	0.101673	29.58	114.071	8.78829	0.315983	2.99476	1.72049	6.47322	2.57886	27.5526	44.3641	8.48972	12.9408	463.159	202.815	67175.7	22.4589	18.5329	41.2262	581.595	4.58684	272.269	2.83222	4.56489	1.37162	88.8818	1574.6	3633.96	16.7972	15.4495	138.418	15.4518	236.122	169.453	41.5732	3.49004	3.07577	3.92402	32.6908	0.00103124	177.432	92.7827	633.872	122.963	2816.29
	电气机械和器材	19	0	33.56	0.366403	92.9783	136.956	44.8839	3.84372	19.7671	23.6166	64.1809	23.6091	114.918	90.9531	35.8393	234.188	3202.87	4157.57	9895.62	20009.4	11061.5	4225.23	142.547	0.479002	106.947	3615.55	15.4223	12.2768	25936.7	2794.97	676.079	78.5427	3913.4	20.4955	811.686	1682.98	10165	129.939	115.282	12.5261	2970.85	98.9676	0.00091889	34.1801	674.461	253.849	26.1198	1981.99
	通信设备、计算机和其他电子设备	20	0	7.9043	0.211029	10.5589	192.872	32.4476	2.0234	25.4583	29.3939	22.0667	8.10163	168.831	44.3081	20.6855	249.333	5387.08	4244.14	10140.2	9667.43	210651	2973.67	253.791	0.7551	121.543	314.895	24.1242	6.1841	2754.37	7465.3	891.074	204.396	91593.3	1178.84	658.499	1828.52	12958.1	46.5578	5693.27	508.993	483.276	218.643	1259.7	0.428146	45.065	35.378	5.631	215.76
	仪器仪表	21	0	8.9113	1.96105	13.8652	1917.38	53.2109	0.3582	3.45404	0.625971	22.3843	211.908	260.324	76.2636	51.5589	568.021	6294.15	2936.53	47028.6	2259.79	1426.65	17094.5	635.791	0.0879839	104.557	325.756	125.011	117.546	2627.57	531.157	453.689	12.4505	145.544	0.00170484	28.3952	96.123	126988	2712.55	3827.29	5267.09	665.05	218.746	250.965	30.1617	90.5652	1.20656	2.51182	1023.28
	其他制造产品	22	0	1.45918	0	15.5179	8.93222	44.8934	3.90984	510.073	5.48053	41.3937	45.5509	64.4994	18.5193	29.18	17.6185	168.673	414.075	26.2579	5.46179	114.307	12.0681	214.581	0.0508546	13.2624	17.2866	1.83842	0.80747	103.089	1.10344	169.124	1695.06	27.7718	25.4571	1640.67	22.5943	1486.1	77.1338	2327.16	1.09247	18.3702	177.668	28.0183	2.7737	8.77438	1.80164	0.358952	2.65356
	废品废料	23	0	0	0	5.97186	0.539753	0.0661399	0.133691	0.446946	0.253186	17.4886	0.843328	82.4816	200.783	62.726	25.6174	6.3635	1.13848	8.37945	0.0377556	0.0943272	0.502032	0.000592315	37.3011	5.41124	0.0183344	0.00123624	0.152772	0.00144229	0	0	0	0	0	0	0	0.0145504	0	0	0	0	0	0	0	0.945449	0	0	0
	金属制品、机械和设备修理服务	24	29.8725	250.61	1.24162	86.2038	101.591	141.105	19.8706	51.8705	19.2188	123.065	89.393	193.481	292.44	97.6325	137.507	215.644	162.377	375.068	160.145	393.163	60.0697	32.0217	0.208016	55.7975	823.641	56.5221	133.308	46.9572	160.914	2390.99	94.9992	261.712	42.2714	609.789	229.829	383.278	182.302	16.3965	104.481	55.0156	568.866	379.288	1.90308	63.7561	35.7305	12.8396	23.5998
	电力、热力的生产和供应	25	55.5493	234.951	0.394008	74.3091	6.45274	70.4583	6.85459	12.9395	15.3461	55.7113	75.2297	203.415	118.563	58.573	85.8331	49.0348	39.997	110.492	49.013	121.202	13.7286	9.47686	1.4058	8.45693	13718.1	23.4937	33.5571	144.285	188.243	301.137	185.748	152.429	63.5347	314.241	119.329	140.666	41.1394	29.328	115.127	62.5481	97.8347	137.969	951.91	207.957	497.528	911.016	1627.7
	燃气生产和供应	26	0.387776	0.146527	0.00869382	3.07103	0.142379	10.268	0.948603	0.809798	0.856101	5.7263	1.65961	10.2267	20.1498	33.6365	9.5116	3.67273	1.94549	24.8688	1.94849	7.86098	0.460112	0.367963	0.104153	2.28771	459.904	5.69992	1.78507	11.518	8.48915	100.952	101.484	3.55512	3.18291	87.2749	23.1544	41.2396	2.1244	10.3263	42.8876	12.8141	12.5452	12.2709	3.70176	0	0	0	0
	水的生产和供应	27	0.131493	0.0138461	0.00028588	0.0293475	0.0394806	0.145661	0.00574271	0.0272623	0.0190712	0.0750475	0.452399	0.502771	0.0864384	0.0386309	0.112351	0.0721007	0.0839693	0.129284	0.0642109	0.342763	0.0295818	0.0165457	0.000850091	0.00799357	0.579148	0.158567	0.533497	2.13046	0.244486	0.624546	0.501627	0.0670144	0.791008	0.822575	0.110847	0.579731	0.779911	0.131668	0.691252	0.277797	0.400698	0.828614	7.49365	3.8627	0.469139	0.434291	3.05695
	建筑	28	0	0.0809286	0.0736605	0.860344	0.0661588	1.1575	0.0214478	0.263599	0.804426	0.800467	0.2713	1.64655	10.4297	0.3467	18.0945	0.60594	2.6925	1.75465	2.91753	4.54424	0.216243	0.203206	0.00933576	0.191518	16.4096	0.374516	0.836757	117.183	7.5569	21.5402	7.63687	2.90793	12.3909	24.355	7.62892	15.3587	21.2502	4.3699	51.7692	12.4793	32.9581	100.424	9.56419	0	22.1823	0	12.7313
	批发和零售	29	1748.83	4582.41	3.28018	871.834	2137.37	9412.48	508.075	2537.14	1516.75	3956.17	8033.12	9804.66	4283.01	2667.1	3694.62	10465.8	9320.85	58474.1	14561.9	58983.1	4946.39	980.292	69.1794	554.69	3943.82	1304.98	327.463	41387.2	39449.5	11536.8	7157	11997.2	3355.39	2134.47	5958.02	24412.7	1805.29	1604.94	2041.29	9869.91	4366.12	1867.08	877.34	2316.85	1566.12	554.153	1005.67
	交通运输、仓储和邮政	30	2627.95	12547.3	7.16289	1465.19	1123.33	9818.86	387.195	1111.32	1224.77	2631.73	11011.7	10066.2	7462.73	2587.28	3883.8	4340.26	4407.56	14311.5	4988.07	7775.68	1549.88	380.682	180.396	386.178	2890.28	1827	182.735	37318.6	50692.6	178330	3582.28	7831.54	12548.4	3513.89	20303	41003.1	2821.41	1779.24	10846.5	2275.1	11220.2	18724.7	865.915	2189.11	419.897	304.6	475.391
	住宿和餐饮	31	233.219	59.5921	22.8013	173.359	459.699	4252.54	49.0949	338.611	285.536	727.584	197.73	8310.15	1414.74	315.437	1256.45	2173.19	2948.1	3534.63	2029.33	3817.67	1098.62	168.908	14.2488	107.575	1714.2	310.867	101.54	17436.4	16292.7	8538.32	1043.12	9123.76	42240.6	10553.2	21684.1	41682.1	1155.62	1233.24	10451	1186.76	9708.67	34058.3	2.66983	2.68197	26.8092	22.1844	127.31
	信息传输、软件和信息技术服务	32	2.63934	0.561658	1.15169	4.50552	15.9322	91.2123	12.1739	112.042	38.3466	93.2139	13.0596	313.701	72.1152	28.4931	145.473	178.044	163.433	139.693	109.253	758.153	209.58	7.47876	2.05656	7.5521	1201.41	51.56	20.1418	274.632	1523.05	1231.83	169.426	22330.5	10243.6	536.229	1301.12	1557.3	62.3536	78.1334	586.256	1288.65	680.416	2316.97	22.8405	78.2163	136.426	3.66663	74.1606
	金融	33	56.2608	1346.9	4.30473	448.799	157.692	373.116	10.3949	57.3627	27.2484	107.665	148.612	406.439	221.802	131.216	187.68	245.212	321.601	395.551	344.5	627.17	84.1489	10.3199	1.1687	25.5906	3957.3	61.2457	101.782	4563.53	6597.47	6509.88	616.943	943.728	6822.12	7084.77	5735.29	5535.03	510.263	177.494	133.575	34.5564	745.151	1346.68	11.6172	104.72	387.094	144.88	206.141
	房地产	34	0	0.218261	1.51405	0.462933	39.3653	78.7804	1.35952	33.4889	37.4863	58.9262	5.65779	69.1321	88.2616	12.7066	34.41	62.5925	53.6389	98.8746	79.9355	109.279	41.8545	2.46555	6.42675	5.44682	409.316	119.001	7.60751	126.545	3704.19	515.239	1659.67	930.775	4823.04	2746.53	1535.4	2005.45	183.042	336.396	951.384	298.866	1488.14	2785.44	0	0	57.4353	0	8.44451
	租赁和商务服务	35	10.0642	721.853	22.558	111.261	167.27	2047.51	7.36804	334.593	117.373	296.347	634.435	2672.73	465.276	233.608	304.093	867.118	637.021	2776.51	657.324	1942.27	197.966	61.1044	8.08878	71.5909	851.276	317.217	71.175	4588.12	27438.5	6609.29	4361.37	8090.29	18666.6	6536.09	10557.5	4508.15	322.196	615.951	751.877	140.14	4519	8121.4	123.419	23.4484	778.427	77.1953	609.995
	科学研究和技术服务	36	743.468	696.052	0.173725	17.0525	11.726	335.965	5.64892	53.9068	26.6173	118.522	130.983	855.869	113.968	67.0155	154.65	324.738	995.845	2626.04	408.809	1306.14	276.421	24.7576	0.73248	7.60756	855.839	53.2182	23.321	3650.95	3664.63	1817.35	206.287	3203.75	1017.63	224.125	1132.87	19369.4	154.88	295.756	1781.2	400.792	824.864	1213.39	38.3234	2.25794	198.175	0	9.51609
	水利、环境和公共设施管理	37	15.6771	61.5276	0.0021845	0.188544	0.0322873	0.0730944	0.00458801	0.027551	0.0193334	0.0588893	0.0099607	0.812493	0.125839	0.0289887	0.0880197	0.137478	0.199458	0.157676	0.149909	0.288486	0.0742409	0.0145522	0.00142077	0.00874499	0.0593583	0.0281501	13.2902	0.855697	1.01667	0.182331	0.083575	0.523177	4.18413	0.446975	0.659341	1.69026	16.32	0.0670286	0.236326	0.0493086	0.314961	4.20517	0.0314845	0.000196861	0.0104635	0.00116072	0.00728719
	居民服务、修理和其他服务	38	4.77544	0.526466	0.0130082	1.36057	0.871524	12.1663	0.117589	3.16693	1.1473	3.47886	5.93915	13.6267	3.59655	2.13341	2.77103	7.7849	9.36456	33.5629	9.42595	23.6023	3.65817	0.798465	0.015861	0.609793	17.4431	3.36093	1.4757	21.395	23.575	114.484	20.3903	8.50652	27.4809	18.7855	59.2786	134.427	8.09763	19.3001	18.9719	24.2302	63.0363	68.6509	5.92	0.0360632	0.666953	0.0219293	2.5935
	教育	39	3.25703	1.8397	0.0197454	2.16485	6.16231	5.04547	0.199756	2.32979	1.42494	4.07163	2.77294	17.5487	5.17148	1.94429	6.661	10.0158	13.7154	17.7314	5.54601	23.9595	3.95631	1.14717	0.133281	1.95537	7.5857	4.72077	2.36218	79.9421	69.688	71.1837	17.5452	46.7465	406.641	18.6185	81.7099	186.503	4.22806	6.27975	1397.59	34.9571	44.9358	961.335	2.49848	3.53648	7.68081	1.04406	5.45948
	卫生和社会工作	40	0.658305	0	0	0	0	0	0	0	0	0	0	0	0	0	0	0	0	0	0	0	0	0	0	0	0	0	0	0	2.48838	3.5524	0.879101	13.3269	3.55261	0.852616	20.7571	6.28114	0.344019	0.510309	2.94148	364.058	13.3725	5.84477	0.105413	3.27922	19.814	0	1.04837
	文化、体育和娱乐	41	11.8228	0.944494	0.41274	4.08596	10.7471	15.8592	0.926345	5.68509	3.97399	12.1591	2.57378	110.998	24.3528	5.74853	17.7768	28.2365	39.2211	29.5114	27.4827	53.6288	14.1064	2.64138	0.361202	1.60238	74.2767	5.59416	2.96654	222.519	322.819	132.11	182.108	583.287	2389.74	1106.81	1525.73	1489.51	47.9882	68.7717	1222.17	59.114	9518.88	4821.32	1.55959	0.0687061	0.653464	1.26198	3.66129
	公共管理、社会保障和社会组织	42	18.9913	0.0746226	0.317563	0.418394	0.143624	1.86096	0.0717469	0.576925	0.367556	0.902689	0.21196	6.0208	1.21774	0.462015	1.36487	2.57067	4.10631	14.4533	2.21497	14.5012	1.35179	0.262901	0.00558169	0.0629768	1.57595	0.466906	0.216732	7.50276	12.2079	6.70416	3.71213	441.095	36.645	22.0693	62.1204	29.2581	1.15894	1.45579	7.63852	14.312	9.42568	14.5351	2.64745	0.0145234	0.143767	0.22668	0.132139
江苏	农林牧渔产品和服务	01	8654.04	5.92772	0.0146419	0.289611	0.781322	23575.3	591.03	119.159	135.847	51.513	0.85741	6715.2	3.74503	0.76749	18.5931	0.880814	6.20645	4.3311	2.31063	3.12628	0.271606	459.146	0.0389928	0.287731	3.27513	1.66226	4.81155	3921.27	35.3741	50.3713	10177.6	0.691506	40.3468	26.0781	777.964	923.228	4686.25	1311.41	2.05211	0.0400377	284.957	0	3554.88	0	2.02952	0.69225	0.674286
	煤炭采选产品	02	37.6677	11385.2	0	59.6291	4.85506	42.3018	2.41239	7.06361	1.26935	20.9244	14.9679	88.1637	181.218	6.03553	14.078	5.22527	3.9341	26.2631	6.19389	1.42995	0.692558	27.9815	0.123307	1.33578	1432.25	0	0.136118	14.0418	9.87034	16.9781	21.8252	0	2.07539	80.3515	40.4219	19.1562	3.42846	15.1368	30.1258	10.0628	3.18631	17.2177	39.6561	3542.82	0.356481	56.1219	104.667
	石油和天然气开采产品	03	0	0	3.12001e-05	0	6.66269e-05	0	0	0	0	0	0.367631	0.000355318	0	0	0	0	0	0	0	0	0	0	0	0	0	0.154527	0	0	0	0	0	0	9.30819e-07	0	0	0	0	0	0	0	0	0	0	0.119261	0.94888	0	0.00453821
	金属矿采选产品	04	0	0.13774	0	585.715	0	0.0112752	0	0	0	0.00441863	0	19.5068	11.8097	23.1445	16.3573	0.594736	2.8759	0.0974697	6.17193	0.239526	0.0748515	0.166465	0	0.000134603	0	0	0	0	0	0.000119327	0.0403092	0	0	0	0	0	0	0.018726	0	0	0	0	0	0	10.2242	2072.08	0.00147009
	非金属矿和其他矿采选产品	05	0	3.17566	0	92.4896	367.931	4.51538	0.0980394	0.00463901	0.00166093	4.13973	0.0516857	245.479	2466.92	28.3314	43.5438	0.121827	9.56586	5.14413	4.32383	15.3982	0.305672	0.0618148	0.00161938	0.0169839	15.358	0.0114831	0.15331	1640.28	0.285006	16.7828	0.686933	0.0101312	0.175244	0.478391	0.36303	44.6647	0.173379	0.145772	0.369468	0.00327556	0.257371	0	168.763	924.832	192.869	29.2839	737.313
	食品和烟草	06	5921.53	1.11435	0.383071	5.61173	6.21246	30777.6	9.43736	713.608	15.7687	29.7936	9.71297	4742.67	30.0577	8.34816	21.6091	31.1623	44.0539	32.7411	31.4273	63.0004	17.498	11.2888	0.315347	1.69568	49.3339	5.57159	4.12212	192.339	227.696	4003.02	39425.7	217.174	732.789	108.615	218.117	1002.69	12.5156	35.7944	188.167	20.4221	625.402	237.854	1016.32	0.109074	0.486554	0.759985	1.85165
	纺织品	07	104.505	53.8147	0.422032	65.4284	317.908	979.497	22519.4	72906.3	1702.81	3886.35	1177.56	18817.9	1988.04	123.948	132.613	198.653	669.576	4915.45	308.095	307.321	117.206	624.178	126.569	374.339	5.61368	2.37167	18.5518	343.577	1550.87	5174.08	1487.79	51.6184	188.474	2966.39	382.15	1777.77	65.6525	331.647	77.4471	19.9526	399.202	379.522	29.7388	4455.97	448.558	0.739759	1253.88
	纺织服装鞋帽皮革羽绒及其制品	08	0	140.881	9.93428	240.532	379.159	1188.93	87.7709	28103.8	1110.12	947.134	307.563	2503.77	1052.42	176.557	649.559	683.499	1080.73	17989.9	440.586	655.394	224.008	152.196	13.2963	121.29	2591.75	904.584	264.214	14470.8	2413.31	5360.02	2086.77	335.128	13846	2459.38	1183.53	1546.91	78.805	708.2	2837.77	143.311	2230.91	2067.88	4.69573	262.543	60.0182	5.1409	327.397
	木材加工品和家具	09	244.871	16.854	0.505029	7.18215	12.6442	149.833	41.2217	84.8743	9693.96	923.097	109.8	271.725	195.029	65.8351	160.273	368.751	110.95	6916.08	347.521	181.372	34.3326	30.7194	0.291477	24.3105	6.20996	4.66604	1.55808	27713.6	113.801	565.227	190.132	64.5543	205.518	216.66	177.578	166.591	20.8673	54.281	6.76535	2.34729	425.275	0.130137	39.5685	279.59	1.85428	0.557187	79.3122
	造纸印刷和文教体育用品	10	245.812	7.27352	3.416	26.6695	111.958	4858.62	34.2871	565.278	489.947	19262.1	354.045	4529.18	592.926	101.556	593.429	945.062	727.818	3782.28	688.354	7337.47	396.751	74.1223	9.48165	75.1311	937.34	76.1551	41.0674	4522.81	1302.94	4016.2	2062.95	7096.2	16899.9	3748.09	30362.6	10484.3	390.542	495.691	7262.93	600.289	20154	9422.43	33.9	177.353	12.2416	7.92338	69.6995
	石油、炼焦产品和核燃料加工品	11	120.611	5.18344	0.843269	109.214	292.851	36.1807	4.24054	16.3327	11.2332	115.986	2097.57	600.621	506.304	27.1223	49.1032	85.9732	66.488	188.701	36.9407	53.5138	14.0763	11.4032	4.82475	13.6146	271.407	65.4893	3.03676	783.72	385.614	8294.26	29.0695	55.6316	42.8061	80.2362	203.954	220.749	118.132	36.7517	89.1301	20.6457	55.7511	186.325	55.0572	1418.16	113.425	357.898	596.33
	化学产品	12	9768.56	14296.3	0.578158	825.219	7299.84	24654.6	2752.93	3971.21	3120.08	19249.7	13130.9	202727	17768.8	20459.4	10327	7794.32	8970.84	98650.2	23759	42116.5	2326.24	1372.11	789.461	555.929	990.286	181.232	1582.83	97440	1443.04	3415.37	3878.1	3232.52	692.303	7652.7	2815.35	40440	3206.07	5517.22	9415.42	154480	9830.48	6547.76	12609.5	4847.94	3644.94	73.5519	4960.13
	非金属矿物制品	13	6.80651	34.5788	0.0275418	45.5957	179.897	2238.93	0.80688	13.4101	295.091	80.4006	23.4886	966.647	15453.6	176.032	1670.5	592.157	267.793	2718	2251.52	5047.79	248.561	33.1589	7.14901	71.4068	266.215	1.85594	37.59	131699	13.8403	482.048	351.776	34.0039	0.207299	405.511	614.623	912.489	33.0822	0.572351	635.272	88.9382	6.03434	0.0010944	425.538	274.483	228.598	1338.44	582.595
	金属冶炼和压延加工品	14	10.1084	642.675	0	173.827	37.7388	13.0016	0.483081	1.91711	160.49	1671.27	6.75865	354.926	1683.98	8811.05	6518.36	2874.97	2375.57	5934.63	3843.59	1085.74	443.108	149.458	5.51481	10.6571	35.7283	14.1431	17.5542	27050.8	1.80472	390.551	1.70224	0.00655726	0.0035027	1.34867	0.59948	380.641	22.558	0.726527	0.209952	0.0594656	1.57856	0.000226168	1.42224	184.158	187.331	3.68181	358.682
	金属制品	15	329.546	1398.43	0.149456	76.8162	234.426	2423.94	5.19078	57.2973	313.842	291.358	159.196	830.743	1425.88	196.604	5036.82	4205.73	3881.71	10465	3011	2944.9	489.772	1570.43	8.13698	147.561	2461.03	10.3429	427.02	21874.3	512.343	500.289	334.554	155.252	30.4409	723.064	3271.2	19688.4	598.524	130.547	763.89	681.886	131.683	71.964	41.8304	3186.93	0.159688	30.2078	97.6873
	通用设备	16	0	33.0273	0.955445	334.814	452.139	230.13	10.0908	51.1781	65.7441	171.5	123.042	533.816	503.058	246.917	661.149	19402.5	7868.53	16704.3	8349.79	2274.68	978.631	92.2906	10.1065	771.255	3367.08	32.9088	241.962	1944.42	88.7788	499.026	514.688	38.2704	768.832	264.538	962.145	2843.44	46.9482	136.614	197.141	398.65	157.077	20.1854	53.3097	15076	3142.24	166.336	7262.54
	专用设备	17	960.533	118.97	2.52816	458.963	8176.35	222.325	7.48832	91.9351	40.5109	193.4	122.742	697.113	359.091	138.584	203.65	847.404	17219.3	2045.64	1373.05	1931.48	707.897	19.0444	1.11956	9.37916	346.231	62.8432	46.508	3177.13	5.30365	1297.56	67.6647	33.9676	1730.28	393.073	1397.61	14083.8	3416.21	4.67659	12.8635	27738.7	42.6436	403.227	336.732	23294.3	22416.9	356.981	36839.3
	交通运输设备	18	43.9273	2.04178	0.0363643	10.5796	40.7987	3.14322	0.113015	1.07111	0.615351	2.31522	0.922356	9.85448	15.8673	3.03644	4.62841	165.654	72.5388	24026.1	8.03267	6.62849	14.745	208.014	1.64053	97.3799	1.01297	1.63268	0.490573	31.7895	563.17	1299.72	6.00771	5.52569	49.5066	5.5265	84.4515	60.6067	14.8691	1.24825	1.10008	1.40347	11.6922	0.000368834	59.138	30.9244	211.269	40.9834	938.666
	电气机械和器材	19	0	264.551	2.88833	732.941	1079.62	353.816	30.2998	155.822	186.168	505.933	186.109	905.894	716.977	282.518	1846.09	25248	32773.9	78006.5	157733	87197.2	33307.2	1123.69	3.77594	843.058	28501.2	121.573	96.7774	204458	22032.6	5329.49	619.146	30849.1	161.564	6398.47	13266.8	80129.6	1024.3	908.762	98.7423	23419	780.155	0.00724355	255.22	5036.15	1895.47	195.034	14799.4
	通信设备、计算机和其他电子设备	20	0	26.4795	0.706949	35.3724	646.124	108.7	6.7784	85.2856	98.4698	73.9238	27.1406	565.586	148.433	69.2967	835.27	18046.8	14217.9	33969.9	32386	705682	9961.83	850.201	2.52959	407.169	1054.9	80.8163	20.7168	9227.17	25008.8	2985.11	684.73	306839	3949.14	2205.98	6125.55	43409.7	155.969	19072.5	1705.13	1618.98	732.457	4220	1.39211	146.528	115.031	18.3091	701.54
	仪器仪表	21	0	86.9295	19.13	135.255	18704	519.07	3.49423	33.694	6.10633	218.358	2067.16	2539.45	743.949	502.955	5541.03	61399.3	28645.7	458762	22044.2	13916.9	166757	6202.12	0.85828	1019.95	3177.74	1219.48	1146.65	25631.9	5181.42	4425.73	121.455	1419.78	0.0166307	276.995	937.677	1.23877e+06	26460.8	37335.1	51380.3	6487.54	2133.86	2448.16	293.181	880.322	11.7281	24.4157	9946.63
	其他制造产品	22	0	0.690143	0	7.33944	4.22463	21.233	1.84922	241.247	2.5921	19.5778	21.544	30.506	8.75898	13.8011	8.33294	79.7764	195.843	12.4191	2.58324	54.0632	5.7078	101.489	0.0240525	6.27265	8.17598	0.869509	0.381906	48.7575	0.521888	79.9897	801.705	13.1351	12.0403	775.982	10.6863	702.874	36.4816	1100.67	0.516699	8.68847	84.0307	13.2517	1.19922	3.79363	0.778944	0.155194	1.14728
	废品废料	23	0	0	0	275.085	24.8629	3.04663	6.15829	20.5879	11.6626	805.585	38.8466	3799.39	9248.75	2889.38	1180.03	293.125	52.4422	385.987	1.73915	4.34504	23.1253	0.0272841	1718.22	249.26	0.844547	0.0569456	7.0372	0.0664369	0	0	0	0	0	0	0	0.67024	0	0	0	0	0	0	0	37.6735	0	0	0
	金属制品、机械和设备修理服务	24	35.3622	296.666	1.4698	102.046	120.261	167.036	23.5222	61.4029	22.7507	145.681	105.821	229.037	346.182	115.575	162.777	255.274	192.217	443.996	189.576	465.416	71.1089	37.9064	0.246244	66.0516	975.004	66.9093	157.807	55.5867	190.485	2830.39	112.457	309.808	50.0398	721.852	272.065	453.714	215.804	19.4098	123.682	65.126	673.408	448.991	2.37766	79.6551	44.6407	16.0414	29.485
	电力、热力的生产和供应	25	165.831	701.402	1.17623	221.835	19.2634	210.339	20.463	38.6284	45.8127	166.315	224.584	607.255	353.946	174.858	256.238	146.384	119.403	329.852	146.319	361.825	40.9841	28.2913	4.19675	25.2465	40952.7	70.136	100.178	430.734	561.962	898.986	554.515	455.048	189.671	938.104	356.233	419.93	122.814	87.5532	343.688	186.725	292.066	411.88	2914.98	636.815	1523.55	2789.75	4984.42
	燃气生产和供应	26	0.297683	0.112484	0.00667395	2.35753	0.1093	7.88239	0.728211	0.621655	0.6572	4.39589	1.27403	7.85066	15.4683	25.8216	7.30173	2.81943	1.49348	19.0909	1.49579	6.03461	0.353213	0.282473	0.0799549	1.7562	353.053	4.37564	1.37034	8.84201	6.51683	77.4977	77.9058	2.72915	2.44341	66.998	17.7748	31.6583	1.63083	7.92715	32.9234	9.83696	9.63051	9.41992	2.87015	0	0	0	0
	水的生产和供应	27	0.18228	0.019194	0.000396297	0.0406826	0.0547296	0.201921	0.00796076	0.0377921	0.0264373	0.104034	0.627133	0.696961	0.119824	0.0535516	0.155745	0.0999488	0.116401	0.179219	0.0890116	0.475151	0.0410074	0.0229363	0.00117843	0.011081	0.802837	0.219812	0.739554	2.95333	0.338916	0.865769	0.695375	0.0928979	1.09653	1.14029	0.15366	0.803645	1.08114	0.182523	0.95824	0.385093	0.555463	1.14866	10.4797	5.40187	0.656078	0.607344	4.27505
	建筑	28	0	1.40613	1.27984	14.9484	1.1495	20.1115	0.372653	4.58002	13.9768	13.908	4.71381	28.6087	181.214	6.02388	314.39	10.5281	46.782	30.4869	50.6919	78.9556	3.7572	3.53068	0.162208	3.32761	285.115	6.50718	14.5386	2036.05	131.3	374.258	132.69	50.5249	215.292	423.166	132.552	266.856	369.219	75.9265	899.484	216.827	572.643	1744.86	167.01	0	387.347	0	222.313
	批发和零售	29	845.675	2215.9	1.58618	421.59	1033.56	4551.56	245.688	1226.88	733.449	1913.07	3884.55	4741.2	2071.12	1289.72	1786.59	5060.9	4507.25	28276.1	7041.63	28522.2	2391.9	474.036	33.4528	268.229	1907.1	631.045	158.35	20013.4	19076.4	5578.8	3460.88	5801.43	1622.55	1032.16	2881.1	11805.2	872.979	776.093	987.099	4772.75	2111.31	902.856	438.263	1157.35	782.335	276.819	502.368
	交通运输、仓储和邮政	30	1263.5	6032.68	3.44388	704.456	540.09	4720.85	186.161	534.318	588.862	1265.32	5294.33	4839.79	3588.04	1243.95	1867.31	2086.77	2119.13	6880.91	2398.23	3738.5	745.172	183.03	86.7331	185.672	1389.63	878.41	87.8577	17942.5	24372.7	85739.8	1722.34	3765.36	6033.19	1689.46	9761.56	19714	1356.52	855.448	5214.91	1093.85	5394.61	9002.72	417.878	1056.44	202.636	146.996	229.417
	住宿和餐饮	31	149.88	38.2973	14.6534	111.411	295.429	2732.93	31.5512	217.611	183.502	467.587	127.073	5340.58	909.195	202.718	807.467	1396.62	1894.62	2271.55	1304.17	2453.46	706.038	108.55	9.15708	69.1336	1101.64	199.781	65.2554	11205.6	10470.6	5487.21	670.372	5863.45	27146.2	6782.11	13935.4	26787.3	742.668	792.548	6716.42	762.679	6239.35	21887.8	1.72193	1.72977	17.2908	14.3081	82.1102
	信息传输、软件和信息技术服务	32	2.58108	0.549258	1.12626	4.40606	15.5805	89.1987	11.9051	109.568	37.5	91.1561	12.7713	306.776	70.5232	27.8641	142.261	174.113	159.825	136.609	106.842	741.416	204.953	7.31366	2.01116	7.38538	1174.89	50.4218	19.6971	268.57	1489.43	1204.63	165.686	21837.5	10017.5	524.391	1272.39	1522.93	60.9771	76.4085	573.314	1260.2	665.395	2265.82	21.0892	72.2192	125.966	3.3855	68.4745
	金融	33	44.3486	1061.72	3.39328	353.774	124.304	294.116	8.19399	45.2172	21.479	84.8693	117.146	320.383	174.839	103.433	147.942	193.293	253.508	311.801	271.559	494.378	66.3319	8.13486	0.921249	20.1723	3119.41	48.2781	80.2312	3597.28	5200.57	5131.53	486.317	743.911	5377.66	5584.7	4520.95	4363.09	402.224	139.913	105.293	27.2397	587.379	1061.54	7.75611	69.9149	258.438	96.7272	137.628
	房地产	34	0	0.655019	4.5438	1.3893	118.139	236.427	4.08002	100.503	112.5	176.843	16.9795	207.471	264.881	38.1336	103.267	187.845	160.975	296.731	239.893	327.955	125.609	7.39932	19.2872	16.3464	1228.39	357.132	22.8308	379.773	11116.6	1546.28	4980.8	2793.33	14474.4	8242.58	4607.87	6018.54	549.323	1009.55	2855.19	896.922	4466.04	8359.35	0	0	158.891	0	23.3612
	租赁和商务服务	35	9.6318	690.837	21.5887	106.481	160.083	1959.54	7.05146	320.217	112.33	283.614	607.175	2557.89	445.285	223.571	291.027	829.861	609.65	2657.21	629.081	1858.82	189.46	58.4789	7.74123	68.5149	814.699	303.587	68.1169	4390.98	26259.5	6325.31	4173.98	7742.67	17864.6	6255.26	10103.9	4314.45	308.353	589.485	719.571	134.118	4324.83	7772.45	124.502	23.6543	785.261	77.873	615.35
	科学研究和技术服务	36	63.8324	59.7613	0.0149156	1.46409	1.00676	28.8452	0.485002	4.6283	2.2853	10.176	11.2459	73.4828	9.78504	5.75379	13.2779	27.8812	85.5008	225.466	35.0994	112.142	23.7328	2.12563	0.062889	0.653166	73.4802	4.56919	2.00229	313.462	314.636	156.033	17.7113	275.066	87.3715	19.2428	97.2658	1663.01	13.2976	25.3929	152.93	34.411	70.8208	104.178	3.30602	0.194784	17.0958	0	0.820917
	水利、环境和公共设施管理	37	53.951	211.741	0.00751773	0.648853	0.111113	0.251547	0.0157891	0.0948139	0.066534	0.202661	0.0342787	2.79611	0.433062	0.0997614	0.302911	0.473117	0.686413	0.542626	0.515897	0.992793	0.255492	0.0500799	0.00488943	0.030095	0.204275	0.0968755	45.7367	2.94479	3.49875	0.627474	0.287614	1.80046	14.3992	1.53822	2.26905	5.81684	56.1636	0.230672	0.813291	0.16969	1.08391	14.4716	0.109071	0.00068198	0.0362484	0.00402105	0.0252448
	居民服务、修理和其他服务	38	6.93205	0.76422	0.0188827	1.97501	1.26511	17.6607	0.170693	4.59714	1.66542	5.04993	8.6213	19.7805	5.22077	3.09688	4.02244	11.3006	13.5936	48.72	13.6828	34.2612	5.31022	1.15906	0.023024	0.885179	25.3205	4.87875	2.14213	31.057	34.2216	166.186	29.5987	12.3481	39.8914	27.2691	86.0491	195.135	11.7546	28.0161	27.5397	35.1727	91.5038	99.654	8.64083	0.0526378	0.973483	0.032008	3.78546
	教育	39	0.120238	0.067915	0.00072893	0.0799186	0.227491	0.186261	0.00737427	0.0860077	0.0526035	0.15031	0.102367	0.647835	0.190912	0.0717762	0.2459	0.369747	0.506324	0.65458	0.204739	0.8845	0.146053	0.0423494	0.00492026	0.0721853	0.280037	0.174274	0.0872034	2.95118	2.57263	2.62785	0.647708	1.72571	15.0117	0.687328	3.01644	6.88503	0.156085	0.231826	51.5941	1.29049	1.65887	35.4891	0.0955495	0.135246	0.293738	0.039928	0.208787
	卫生和社会工作	40	0.0894884	0	0	0	0	0	0	0	0	0	0	0	0	0	0	0	0	0	0	0	0	0	0	0	0	0	0	0	0.338264	0.482905	0.119503	1.81163	0.482934	0.115903	2.82167	0.853844	0.0467652	0.0693702	0.399857	49.4892	1.81783	0.794524	0.0140437	0.436874	2.63972	0	0.139669
	文化、体育和娱乐	41	4.82456	0.385421	0.168428	1.66736	4.3856	6.47168	0.378015	2.31992	1.62167	4.96177	1.05029	45.295	9.93768	2.34581	7.25419	11.5225	16.005	12.0428	11.2149	21.8844	5.75644	1.07787	0.147396	0.653886	30.3102	2.28282	1.21056	90.8038	131.733	53.9104	74.3133	238.023	975.184	451.656	622.609	607.825	19.5826	28.0638	498.735	24.1227	3884.38	1967.44	0.638487	0.0281278	0.267524	0.516646	1.4989
	公共管理、社会保障和社会组织	42	12.9568	0.0509113	0.216657	0.285449	0.0979873	1.26964	0.0489494	0.393607	0.250765	0.61586	0.14461	4.10769	0.830806	0.31521	0.93118	1.75384	2.80153	9.8608	1.51116	9.89348	0.92226	0.179364	0.0038081	0.0429659	1.07519	0.318547	0.147865	5.11876	8.32886	4.57391	2.5326	300.937	25.0011	15.0568	42.3817	19.9613	0.790688	0.993213	5.21138	9.76437	6.43067	9.91657	1.91222	0.01049	0.103841	0.163727	0.0954422
浙江	农林牧渔产品和服务	01	3928.29	2.69075	0.00664632	0.131462	0.354662	10701.4	268.284	54.0895	61.6646	23.3831	0.3892	3048.2	1.69996	0.348383	8.43988	0.399824	2.81727	1.966	1.04885	1.4191	0.123289	208.418	0.0176998	0.130608	1.48666	0.754541	2.18409	1779.97	16.0572	22.8648	4619.86	0.313892	18.3144	11.8375	353.138	419.077	2127.21	595.282	0.931507	0.0181741	129.349	0	1592.19	0	0.909001	0.310051	0.302005
	煤炭采选产品	02	1.73305	3.25712	0	11.3482	1.25332	1.84098	0.622753	1.82346	0.327681	5.40158	3.86392	22.7593	4.00872	1.55806	3.6342	1.34889	1.01558	6.77977	1.59894	0.369139	0.178782	7.22337	0.0318313	0.344828	369.733	0	0.0351385	3.62485	2.54801	4.38285	5.63413	0	0.535758	20.7426	10.4348	4.94514	0.885048	3.90754	7.7769	2.59768	0.82254	4.44471	9.58595	25.5756	0.0861711	13.5662	25.3008
	石油和天然气开采产品	03	0	0	3.58431e-06	0	7.65418e-06	0	0	0	0	0	0.0422339	4.08194e-05	0	0	0	0	0	0	0	0	0	0	0	0	0	0.0177522	0	0	0	0	0	0	1.06934e-07	0	0	0	0	0	0	0	0	0	0	0.00825772	0.0657013	0	0.00031423
	金属矿采选产品	04	0	0.147819	0	628.576	0	0.0121003	0	0	0	0.00474198	0	20.9343	12.6739	24.8382	17.5542	0.638257	3.08636	0.104602	6.62358	0.257054	0.0803289	0.178647	0	0.000144453	0	0	0	0	0	0.000128059	0.0432589	0	0	0	0	0	0	0.0200964	0	0	0	0	0	0	10.8756	2204.1	0.00156375
	非金属矿和其他矿采选产品	05	0	1.22573	0	35.6988	142.013	1.74283	0.0378408	0.00179055	0.000641078	1.59784	0.0199494	94.7488	952.17	10.9352	16.8068	0.0470221	3.69219	1.98551	1.6689	5.94332	0.117982	0.023859	0.00062504	0.00655539	5.92783	0.00443219	0.0591741	633.11	0.110005	6.47775	0.265139	0.00391039	0.0676399	0.184647	0.140121	17.2395	0.0669202	0.0562646	0.142606	0.00126429	0.0993391	0	64.5018	353.474	73.715	11.1924	281.803
	食品和烟草	06	2936.68	0.552645	0.189978	2.78304	3.08096	15263.6	4.68029	353.901	7.82024	14.7756	4.81698	2352.05	14.9066	4.14012	10.7167	15.4544	21.8478	16.2374	15.5858	31.244	8.67783	5.59851	0.156391	0.840943	24.4663	2.76314	2.04429	95.3872	112.922	1985.23	19552.5	107.703	363.414	53.8656	108.171	497.268	6.20691	17.7516	93.3182	10.128	310.157	117.96	492.461	0.052852	0.235761	0.368253	0.897224
	纺织品	07	86.4681	44.5268	0.349193	54.1361	263.04	810.446	18632.8	60323.5	1408.93	3215.61	974.325	15570.1	1644.92	102.556	109.726	164.367	554.014	4067.09	254.921	254.28	96.9772	516.451	104.724	309.732	4.64481	1.96234	15.35	284.28	1283.2	4281.09	1231.01	42.7096	155.945	2454.42	316.195	1470.94	54.3215	274.408	64.0805	16.509	330.304	314.02	24.2339	3631.13	365.526	0.602823	1021.78
	纺织服装鞋帽皮革羽绒及其制品	08	0	113.562	8.00784	193.888	305.633	958.371	70.7504	22653.9	894.844	763.467	247.921	2018.24	848.335	142.319	523.598	550.956	871.152	14501.3	355.148	528.3	180.568	122.682	10.7179	97.7694	2089.16	729.168	212.978	11664.6	1945.32	4320.61	1682.11	270.14	11161	1982.46	954.019	1246.93	63.5232	570.867	2287.47	115.52	1798.3	1666.88	3.6355	203.265	46.467	3.98016	253.475
	木材加工品和家具	09	532.097	36.6232	1.09741	15.6066	27.4754	325.582	89.5733	184.429	21064.6	2005.86	238.592	590.45	423.791	143.057	348.268	801.283	241.089	15028.4	755.152	394.115	74.6035	66.7521	0.633369	52.8259	13.494	10.1391	3.38565	60220.7	247.285	1228.22	413.15	140.274	446.583	470.794	385.871	361.997	45.3439	117.951	14.7009	5.10059	924.108	0.282783	83.8051	592.165	3.92732	1.18011	167.981
	造纸印刷和文教体育用品	10	1125.28	33.2967	15.6378	122.088	512.522	22241.8	156.959	2587.73	2242.88	88177.9	1620.75	20733.7	2714.29	464.903	2716.6	4326.3	3331.81	17314.5	3151.15	33589.5	1816.25	339.317	43.4051	343.935	4290.96	348.623	187.998	20704.5	5964.61	18385.3	9443.76	32485	77364.3	17158	138994	47994.9	1787.82	2269.17	33248.2	2748	92260.9	43134	149.172	780.417	53.8674	34.8657	306.703
	石油、炼焦产品和核燃料加工品	11	146.577	6.29937	1.02481	132.726	355.898	43.9699	5.15347	19.8489	13.6515	140.956	2549.14	729.926	615.305	32.9614	59.6744	104.482	80.802	229.326	44.8936	65.0346	17.1068	13.8582	5.86345	16.5456	329.838	79.5883	3.69053	952.444	468.632	10079.9	35.3278	67.6083	52.0217	97.5099	247.862	268.273	143.564	44.6638	108.319	25.0904	67.7535	226.438	65.4102	1684.83	134.754	425.198	708.464
	化学产品	12	2963.45	4337	0.175393	250.343	2214.52	7479.35	835.145	1204.73	946.525	5839.7	3983.46	61500.3	5390.44	6206.67	3132.86	2364.53	2721.45	29927.1	7207.67	12776.7	705.7	416.25	239.495	168.65	300.419	54.9797	480.176	29560	437.77	1036.11	1176.48	980.635	210.021	2321.57	854.081	12268.1	972.611	1673.73	2856.32	46864	2982.23	1986.37	3840.99	1476.74	1110.29	22.4047	1510.91
	非金属矿物制品	13	2.82689	14.3613	0.0114387	18.9368	74.7152	929.875	0.335114	5.5695	122.558	33.3921	9.7553	401.469	6418.22	73.1096	693.793	245.936	111.22	1128.84	935.105	2096.45	103.233	13.7716	2.96914	29.6568	110.565	0.770812	15.6119	54697.4	5.74817	200.205	146.1	14.1225	0.0860958	168.417	255.266	378.976	13.7397	0.23771	263.842	36.9379	2.50619	0.000454526	174.913	112.823	93.9627	550.154	239.47
	金属冶炼和压延加工品	14	2.31464	147.161	0	39.8032	8.64151	2.97713	0.110617	0.438983	36.7494	382.691	1.54761	81.2717	385.601	2017.57	1492.59	658.317	543.962	1358.92	880.114	248.614	101.464	34.2231	1.26279	2.44029	8.18114	3.23852	4.0196	6194.14	0.413248	89.4292	0.389783	0.00150149	0.000802056	0.308822	0.13727	87.16	5.16538	0.166362	0.0480753	0.0136166	0.361463	5.17883e-05	0.309395	40.0618	40.7521	0.800943	78.0278
	金属制品	15	1688.9	7166.88	0.765955	393.679	1201.42	12422.6	26.6025	293.645	1608.42	1493.19	815.868	4257.51	7307.58	1007.58	25813.4	21554.1	19893.6	53632.7	15431.2	15092.4	2510.06	8048.39	41.7016	756.241	12612.7	53.0069	2188.45	112104	2625.73	2563.96	1714.57	795.657	156.008	3705.66	16764.7	100902	3067.4	669.045	3914.89	3494.63	674.869	368.811	209.222	15940	0.798705	151.089	488.599
	通用设备	16	0	34.1482	0.987871	346.176	467.483	237.94	10.4332	52.915	67.9753	177.32	127.218	551.933	520.131	255.297	683.587	20060.9	8135.57	17271.2	8633.16	2351.87	1011.84	95.4228	10.4495	797.429	3481.35	34.0256	250.173	2010.4	91.7918	515.962	532.155	39.5693	794.924	273.515	994.798	2939.94	48.5415	141.25	203.831	412.179	162.408	20.8704	52.6923	14901.4	3105.85	164.409	7178.43
	专用设备	17	138.056	17.0994	0.363368	65.9659	1175.17	31.9544	1.07628	13.2137	5.82255	27.797	17.6415	100.195	51.6115	19.9184	29.2702	121.796	2474.89	294.015	197.346	277.608	101.745	2.73722	0.160913	1.34805	49.7632	9.03234	6.6845	456.643	0.762284	186.496	9.72532	4.8821	248.69	56.4956	200.876	2024.24	491.006	0.672157	1.84885	3986.84	6.12908	57.955	47.3755	3277.33	3153.88	50.2245	5183
	交通运输设备	18	20.9308	0.972883	0.0173271	5.04104	19.44	1.49771	0.05385	0.510368	0.293207	1.10317	0.439491	4.69553	7.56055	1.44682	2.20537	78.9319	34.5638	11448.1	3.82746	3.15839	7.02579	99.1158	0.781691	46.4003	0.482668	0.777952	0.233752	15.1473	268.343	619.302	2.86259	2.63292	23.5893	2.63331	40.24	28.8783	7.08492	0.594774	0.524175	0.668733	5.57118	0.000175745	27.5755	14.4198	98.5128	19.1102	437.692
	电气机械和器材	19	0	49.4464	0.539849	136.992	201.788	66.1307	5.66324	29.1243	34.7961	94.5625	34.7851	169.318	134.008	52.8047	345.047	4719.03	6125.66	14580	29481.4	16297.8	6225.34	210.026	0.70575	157.573	5327.07	22.7229	18.0884	38214.5	4118.04	996.118	115.723	5765.91	30.1975	1195.92	2479.66	14976.8	191.449	169.854	18.4556	4377.17	145.816	0.00135387	48.2323	951.748	358.213	36.8582	2796.84
	通信设备、计算机和其他电子设备	20	0	3.24943	0.0867533	4.34073	79.2891	13.3391	0.831811	10.4658	12.0837	9.07156	3.33055	69.4059	18.2149	8.50374	102.5	2214.61	1744.75	4168.61	3974.25	86597.8	1222.47	104.332	0.310419	49.9658	129.452	9.91737	2.54226	1132.31	3068.96	366.318	84.0267	37653.7	484.618	270.707	751.697	5327.02	19.1398	2340.49	209.245	198.673	89.8835	517.858	0.136247	14.3408	11.2582	1.79193	68.6604
	仪器仪表	21	0	5.10315	1.12302	7.94006	1098.01	30.4718	0.205127	1.97799	0.358469	12.8186	121.352	149.077	43.6732	29.5258	325.284	3604.42	1681.63	26931.4	1294.09	816.987	9789.37	364.093	0.050385	59.8758	186.548	71.589	67.3138	1504.71	304.173	259.81	7.12994	83.3474	0.000976295	16.2608	55.0459	72721.2	1553.37	2191.74	3016.26	380.848	125.267	143.718	17.1722	51.5624	0.686943	1.43008	582.596
	其他制造产品	22	0	3.20375	0	34.0708	19.6114	98.5669	8.58435	1119.9	12.0329	90.883	100.011	141.613	40.6605	64.0669	38.6828	370.334	909.133	57.6512	11.9918	250.969	26.4965	471.129	0.111655	29.1186	37.9541	4.03639	1.77286	226.34	2.42268	371.324	3721.63	60.9751	55.8929	3602.22	49.6074	3262.85	169.353	5109.46	2.39859	40.3332	390.083	61.5164	6.60945	20.9085	4.29313	0.855347	6.32318
	废品废料	23	0	0	0	40.6633	3.67526	0.450356	0.910325	3.04332	1.72398	119.082	5.74235	561.63	1367.16	427.111	174.433	43.33	7.75207	57.0569	0.257083	0.642288	3.41841	0.00403316	253.989	36.8459	0.124842	0.00841775	1.04025	0.00982077	0	0	0	0	0	0	0	0.0990757	0	0	0	0	0	0	0	7.73049	0	0	0
	金属制品、机械和设备修理服务	24	16.3606	137.255	0.680014	47.2123	55.6396	77.2806	10.8828	28.4086	10.5258	67.4004	48.959	105.966	160.164	53.4717	75.3101	118.105	88.9309	205.418	87.7087	215.329	32.8991	17.5377	0.113927	30.5593	451.094	30.9562	73.0106	25.7176	88.1296	1309.5	52.0294	143.335	23.1513	333.971	125.873	209.914	99.8436	8.9801	57.2226	30.1311	311.558	207.73	1.08341	36.2959	20.3412	7.30949	13.4352
	电力、热力的生产和供应	25	152.71	645.905	1.08317	204.283	17.7392	193.697	18.8439	35.572	42.1879	153.156	206.814	559.207	325.941	161.023	235.964	134.801	109.956	303.753	134.742	333.196	37.7413	26.0528	3.86469	23.2489	37712.4	64.5866	92.2517	396.653	517.498	827.855	510.64	419.043	174.663	863.878	328.047	386.704	113.096	80.6257	316.494	171.951	268.957	379.29	2564.96	560.349	1340.61	2454.77	4385.92
	燃气生产和供应	26	0.774642	0.292709	0.0173672	6.13485	0.284424	20.5118	1.89498	1.61769	1.71019	11.4391	3.31532	20.4293	40.2522	67.1939	19.0008	7.33682	3.8864	49.6791	3.8924	15.7035	0.919143	0.735062	0.208062	4.57004	918.727	11.3864	3.56595	23.009	16.9583	201.667	202.729	7.10188	6.35834	174.345	46.2543	82.3823	4.2438	20.6283	85.6744	25.5981	25.0609	24.5129	7.34612	0	0	0	0
	水的生产和供应	27	0.642214	0.0676247	0.00139624	0.143334	0.192824	0.711411	0.0280475	0.13315	0.0931443	0.366533	2.20953	2.45554	0.422167	0.188674	0.548725	0.352141	0.410108	0.631427	0.313607	1.67406	0.144478	0.0808095	0.00415186	0.0390407	2.82857	0.774445	2.60561	10.4052	1.19408	3.05029	2.44996	0.3273	3.8633	4.01748	0.541378	2.83142	3.8091	0.643068	3.37609	1.35677	1.95702	4.04697	35.8957	18.5029	2.24725	2.08032	14.6432
	建筑	28	0	0.00638628	0.00581273	0.0678919	0.00522076	0.0913413	0.0016925	0.0208013	0.0634793	0.0631669	0.0214089	0.129934	0.823031	0.027359	1.42788	0.0478163	0.212472	0.138464	0.23023	0.358597	0.0170643	0.0160355	0.000736709	0.0151132	1.29492	0.029554	0.0660306	9.24724	0.596334	1.69979	0.602645	0.229472	0.977801	1.92192	0.602018	1.21199	1.6769	0.34484	4.08524	0.984773	2.6008	7.92474	0.750428	0	1.74047	0	0.998923
	批发和零售	29	770.622	2019.24	1.44541	384.174	941.833	4147.61	223.883	1117.99	668.356	1743.29	3539.8	4320.42	1887.31	1175.26	1628.03	4611.75	4107.23	25766.6	6416.69	25990.9	2179.62	431.965	30.4839	244.424	1737.84	575.04	144.297	18237.3	17383.4	5083.69	3153.73	5286.56	1478.55	940.556	2625.4	10757.5	795.503	707.216	899.495	4349.18	1923.93	822.728	395.664	1044.85	706.293	249.913	453.538
	交通运输、仓储和邮政	30	972.167	4641.69	2.6498	542.025	415.558	3632.33	143.237	411.117	453.084	973.568	4073.58	3723.85	2760.72	957.121	1436.75	1605.61	1630.51	5294.33	1845.26	2876.49	573.353	140.827	66.7345	142.86	1069.21	675.869	67.5998	13805.4	18752.9	65970.2	1325.21	2897.15	4642.08	1299.91	7510.77	15168.4	1043.74	658.202	4012.47	841.635	4150.74	6926.91	318.689	805.676	154.538	112.104	174.961
	住宿和餐饮	31	228.141	58.2946	22.3048	169.584	449.69	4159.95	48.0259	331.239	279.318	711.742	193.425	8129.2	1383.94	308.569	1229.09	2125.87	2883.91	3457.66	1985.15	3734.55	1074.7	165.231	13.9385	105.232	1676.87	304.098	99.3291	17056.7	15937.9	8352.41	1020.41	8925.1	41320.8	10323.4	21211.9	40774.5	1130.46	1206.38	10223.5	1160.92	9497.28	33316.7	2.62497	2.63691	26.3587	21.8117	125.171
	信息传输、软件和信息技术服务	32	0.482091	0.10259	0.210362	0.82296	2.9101	16.6605	2.22363	20.4651	7.00422	17.026	2.3854	57.2993	13.1722	5.20442	26.5714	32.5207	29.852	25.5157	19.9558	138.481	38.281	1.36604	0.375642	1.37943	219.445	9.41773	3.67901	50.1632	278.193	225	30.9466	4078.79	1871.05	97.9453	237.656	284.451	11.3892	14.2715	107.083	235.379	124.282	423.207	3.942	13.4992	23.5455	0.632817	12.7992
	金融	33	18.352	439.353	1.40418	146.396	51.4385	121.709	3.39078	18.7114	8.88828	35.12	48.4765	132.578	72.3507	42.8019	61.2202	79.9868	104.905	129.027	112.374	204.58	27.449	3.36631	0.381224	8.34754	1290.85	19.9781	33.2007	1488.6	2152.06	2123.49	201.244	307.839	2225.34	2311.02	1870.82	1805.5	166.445	57.8976	43.5714	11.2721	243.065	439.28	3.37055	30.3827	112.309	42.0345	59.8084
	房地产	34	0	0.297986	2.0671	0.632032	53.7445	107.557	1.85611	45.7216	51.1791	80.4506	7.72444	94.3844	120.502	17.348	46.9792	85.456	73.2318	134.991	109.134	149.196	57.1429	3.36615	8.77429	7.43642	558.829	162.469	10.3863	172.769	5057.24	703.443	2265.9	1270.76	6584.78	3749.77	2096.24	2738	249.902	459.273	1298.9	408.034	2031.72	3802.9	0	0	79.8973	0	11.747
	租赁和商务服务	35	2.36595	169.697	5.30304	26.1559	39.3227	481.339	1.73211	78.6578	27.5926	69.6667	149.146	628.319	109.379	54.9178	71.4877	203.846	149.754	652.715	154.527	456.599	46.5389	14.3647	1.90155	16.8299	200.122	74.5729	16.7322	1078.6	6450.36	1553.74	1025.29	1901.9	4388.23	1536.54	2481.91	1059.8	75.7435	144.801	176.755	32.9447	1062.35	1909.22	29.9635	5.69277	188.985	18.7414	148.094
	科学研究和技术服务	36	53.0225	49.6409	0.0123897	1.21615	0.83627	23.9603	0.402868	3.84451	1.89829	8.45274	9.34143	61.0387	8.12797	4.7794	11.0293	23.1596	71.0215	187.284	29.1554	93.1508	19.7137	1.76566	0.0522389	0.542554	61.0366	3.79541	1.6632	260.378	261.353	129.609	14.7119	228.484	72.5754	15.9841	80.7941	1381.38	11.0457	21.0927	127.031	28.5836	58.8275	86.5361	2.72234	0.160395	14.0776	0	0.675984
	水利、环境和公共设施管理	37	58.5117	229.64	0.00815324	0.703704	0.120506	0.272811	0.0171239	0.102829	0.0721584	0.219793	0.0371764	3.03248	0.469671	0.108195	0.328517	0.513111	0.744439	0.588497	0.559508	1.07672	0.27709	0.0543134	0.00530276	0.032639	0.221544	0.105065	49.6031	3.19373	3.79452	0.680517	0.311928	1.95266	15.6165	1.66825	2.46087	6.30857	60.9114	0.250172	0.882043	0.184035	1.17553	15.695	0.117161	0.000732563	0.0389369	0.00431929	0.0271173
	居民服务、修理和其他服务	38	7.33832	0.809009	0.0199894	2.09076	1.33925	18.6957	0.180696	4.86656	1.76302	5.34589	9.12657	20.9398	5.52674	3.27837	4.25819	11.9629	14.3903	51.5754	14.4847	36.2692	5.62144	1.22698	0.0243733	0.937057	26.8045	5.16468	2.26767	32.8772	36.2273	175.925	31.3334	13.0718	42.2293	28.8673	91.0921	206.571	12.4435	29.658	29.1537	37.234	96.8665	105.494	8.75663	0.0533432	0.98653	0.032437	3.8362
	教育	39	0.181476	0.102505	0.00110018	0.120622	0.343353	0.281125	0.01113	0.129812	0.0793949	0.226864	0.154503	0.977782	0.288146	0.108332	0.371139	0.558062	0.764199	0.987963	0.309014	1.33498	0.220439	0.0639183	0.00742618	0.10895	0.422662	0.263033	0.131617	4.45423	3.88289	3.96623	0.97759	2.60463	22.6573	1.03739	4.55273	10.3916	0.23558	0.349897	77.8713	1.94775	2.50375	53.5639	0.138038	0.195387	0.424357	0.0576831	0.301631
	卫生和社会工作	40	0.0738815	0	0	0	0	0	0	0	0	0	0	0	0	0	0	0	0	0	0	0	0	0	0	0	0	0	0	0	0.27927	0.398685	0.0986615	1.49567	0.398709	0.095689	2.32957	0.704932	0.0386093	0.0572719	0.330122	40.8582	1.50079	0.655958	0.011709	0.364248	2.20089	0	0.11645
	文化、体育和娱乐	41	2.01264	0.160785	0.0702622	0.695567	1.82952	2.69976	0.157695	0.967792	0.676507	2.06988	0.438144	18.8955	4.14566	0.978592	3.0262	4.8068	6.67675	5.02383	4.67848	9.12942	2.40139	0.449651	0.0614887	0.272779	12.6444	0.952314	0.505004	37.8803	54.9546	22.4896	31.001	99.295	406.813	188.416	259.731	253.564	8.1692	11.7072	208.055	10.0632	1620.43	820.75	0.264693	0.0116608	0.110906	0.214183	0.621391
	公共管理、社会保障和社会组织	42	12.26	0.0481733	0.205005	0.270098	0.0927176	1.20136	0.0463169	0.372439	0.237279	0.582739	0.136833	3.88678	0.786126	0.298258	0.881101	1.65952	2.65087	9.33049	1.42989	9.36141	0.872661	0.169718	0.00360331	0.0406552	1.01737	0.301415	0.139913	4.84347	7.88094	4.32793	2.3964	284.753	23.6565	14.247	40.1024	18.8878	0.748165	0.939799	4.93112	9.23924	6.08483	9.38326	1.83924	0.0100897	0.0998783	0.157479	0.0918001
安徽	农林牧渔产品和服务	01	20539.1	14.0686	0.0347503	0.687349	1.85435	55952.6	1402.72	282.808	322.414	122.259	2.03494	15937.6	8.88828	1.82153	44.128	2.09049	14.7301	10.2792	5.48394	7.41976	0.644617	1089.72	0.0925438	0.682887	7.77304	3.94513	11.4195	9306.57	83.9553	119.549	24155	1.64119	95.7572	61.8926	1846.39	2191.15	11122.1	3112.44	4.87039	0.0950237	676.303	0	8484.14	0	4.84371	1.65214	1.60927
	煤炭采选产品	02	31.2919	9458.12	0	49.5359	4.03327	35.1416	2.00406	5.86799	1.0545	17.3826	12.4343	73.2407	150.544	5.01393	11.6951	4.34082	3.2682	21.8177	5.14548	1.18791	0.575332	23.2452	0.102435	1.10968	1189.82	0	0.113078	11.665	8.19964	14.1043	18.131	0	1.7241	66.7509	33.5799	15.9137	2.84814	12.5747	25.0265	8.35949	2.64698	14.3034	34.3151	3065.66	0.308469	48.5633	90.57
	石油和天然气开采产品	03	0	0	3.60108e-18	0	7.68999e-18	0	0	0	0	0	4.24315e-14	4.10104e-17	0	0	0	0	0	0	0	0	0	0	0	0	0	1.78353e-14	0	0	0	0	0	0	1.07434e-19	0	0	0	0	0	0	0	0	0	0	8.34506e-15	6.63961e-14	0	3.17553e-16
	金属矿采选产品	04	0	0.44007	0	1871.32	0	0.0360235	0	0	0	0.0141172	0	62.3229	37.7312	73.9452	52.2604	1.90014	9.18832	0.311409	19.7189	0.76527	0.239146	0.531845	0	0.000430047	0	0	0	0	0	0.000381242	0.128785	0	0	0	0	0	0	0.0598285	0	0	0	0	0	0	32.8178	6650.96	0.00471869
	非金属矿和其他矿采选产品	05	0	2.05034	0	59.7151	237.552	2.91532	0.0632983	0.00299514	0.00107236	2.67278	0.0333705	158.491	1592.74	18.2919	28.1137	0.0786563	6.17611	3.32126	2.79165	9.94169	0.197354	0.0399102	0.00104554	0.0109655	9.91578	0.00741395	0.0989836	1059.04	0.184012	10.8357	0.443512	0.00654111	0.113145	0.308869	0.234387	28.8374	0.111941	0.0941167	0.238544	0.00211484	0.16617	0	108.664	595.482	124.185	18.8554	474.743
	食品和烟草	06	15753.1	2.96452	1.01909	14.9289	16.527	81877.9	25.1063	1898.41	41.9497	79.26	25.8395	12617	79.9627	22.2086	57.4868	82.9012	117.197	87.1014	83.6062	167.6	46.55	30.0318	0.83892	4.51102	131.243	14.8221	10.9661	511.68	605.741	10649.2	104884	577.748	1949.44	288.948	580.257	2667.47	33.2954	95.2241	500.582	54.329	1663.76	632.765	2774.72	0.29779	1.32837	2.07488	5.05532
	纺织品	07	19.4484	10.015	0.0785406	12.1763	59.163	182.286	4190.88	13568	316.896	723.255	219.145	3502.04	369.976	23.0669	24.6795	36.9695	124.609	914.77	57.3368	57.1927	21.8121	116.16	23.5546	69.6649	1.04471	0.441371	3.45252	63.9402	288.618	962.902	276.879	9.60624	35.0751	552.049	71.1186	330.844	12.218	61.7198	14.413	3.7132	74.2919	70.6294	5.5541	832.208	83.7739	0.138159	234.177
	纺织服装鞋帽皮革羽绒及其制品	08	0	32.3456	2.28086	55.225	87.0531	272.972	20.1518	6452.5	254.877	217.457	70.615	574.853	241.63	40.5366	149.136	156.928	248.129	4130.4	101.156	150.475	51.431	34.9435	3.05276	27.8475	595.053	207.688	60.6622	3322.42	554.084	1230.63	479.112	76.9438	3178.98	564.661	271.732	355.162	18.0932	162.599	651.539	32.9035	512.207	474.776	1.07502	60.1053	13.7403	1.17693	74.9526
	木材加工品和家具	09	307.685	21.1774	0.634579	9.0245	15.8877	188.268	51.7958	106.646	12180.6	1159.89	137.966	341.428	245.057	82.723	201.386	463.343	139.41	8690.19	436.667	227.897	43.1395	38.5995	0.366246	30.5466	7.80293	5.86296	1.95776	34822.7	142.993	710.218	238.904	81.1137	258.237	272.237	223.13	209.325	26.2201	68.2051	8.50079	2.94942	534.366	0.163519	49.0467	346.563	2.29845	0.690655	98.3105
	造纸印刷和文教体育用品	10	150.891	4.46483	2.0969	16.371	68.7252	2982.45	21.047	346.994	300.753	11824	217.33	2780.23	363.966	62.3399	364.275	580.124	446.769	2321.74	422.544	4504.08	243.544	45.4998	5.82029	46.119	575.384	46.7476	25.2091	2776.31	799.807	2465.33	1266.34	4355.98	10373.9	2300.75	18638	6435.74	239.733	304.278	4458.33	368.485	12371.5	5783.93	20.5928	107.735	7.43625	4.81312	42.3395
	石油、炼焦产品和核燃料加工品	11	24.9974	1.0743	0.174773	22.6352	60.6952	7.49867	0.878879	3.38505	2.32815	24.0389	434.734	124.482	104.935	5.62128	10.1769	17.8185	13.7801	39.1095	7.6562	11.0911	2.9174	2.36339	0.999959	2.82171	56.2509	13.5731	0.629388	162.431	79.921	1719.04	6.02484	11.53	8.87184	16.6294	42.2707	45.7516	24.4836	7.61702	18.4728	4.27895	11.5548	38.617	11.4339	294.513	23.5553	74.3258	123.841
	化学产品	12	1115.45	1632.46	0.0660186	94.23	833.553	2815.25	314.351	453.464	356.275	2198.08	1499.39	23148.9	2028.98	2336.21	1179.22	890.017	1024.36	11264.6	2712.99	4809.19	265.628	156.678	90.1469	63.4803	113.079	20.6945	180.74	11126.5	164.778	389.993	442.832	369.114	79.0526	873.845	321.479	4617.76	366.094	629.999	1075.13	17639.8	1122.52	747.675	1481.68	569.657	428.298	8.64271	582.839
	非金属矿物制品	13	11.6323	59.0948	0.0470687	77.9225	307.443	3826.31	1.37895	22.9177	504.308	137.404	40.1417	1651.99	26410.1	300.836	2854.86	1011.99	457.655	4645.03	3847.83	8626.62	424.788	56.6682	12.2176	122.034	454.959	3.17178	64.2409	225072	23.6529	823.815	601.182	58.1123	0.354272	693.014	1050.38	1559.43	56.5372	0.978142	1085.67	151.994	10.3126	0.00187031	723.187	466.474	388.494	2274.64	990.101
	金属冶炼和压延加工品	14	2.13569	135.783	0	36.7259	7.9734	2.74695	0.102065	0.405044	33.9082	353.104	1.42796	74.9884	355.789	1861.59	1377.19	607.42	501.907	1253.86	812.069	229.393	93.6192	31.5772	1.16516	2.25162	7.54863	2.98814	3.70883	5715.25	0.381298	82.5151	0.359648	0.00138541	0.000740046	0.284946	0.126657	80.4214	4.76602	0.1535	0.0443584	0.0125638	0.333517	4.77844e-05	0.294704	38.1595	38.817	0.762912	74.3228
	金属制品	15	1014.73	4306.03	0.460203	236.531	721.843	7463.78	15.9834	176.429	966.378	897.144	490.193	2558.01	4390.56	605.38	15509.3	12950.2	11952.5	32223.8	9271.42	9067.89	1508.1	4835.66	25.0553	454.367	7577.98	31.8478	1314.87	67354.9	1577.6	1540.48	1030.16	478.049	93.7332	2226.45	10072.6	60624.4	1842.97	401.978	2352.16	2099.65	405.477	221.59	133.431	10165.7	0.509373	96.357	311.604
	通用设备	16	0	9.68455	0.280164	98.1769	132.58	67.4807	2.9589	15.0069	19.278	50.2886	36.0795	156.53	147.511	72.4031	193.868	5689.36	2307.28	4898.17	2448.4	667	286.963	27.0622	2.96352	226.154	987.323	9.64979	70.9501	570.158	26.0325	146.329	150.921	11.222	225.443	77.57	282.128	833.777	13.7665	40.0591	57.8072	116.896	46.0595	5.91893	15.8648	4486.57	935.118	49.5009	2161.3
	专用设备	17	116.686	14.4526	0.307123	55.7552	993.269	27.0083	0.909687	11.1683	4.92129	23.4943	14.9108	84.6858	43.6226	16.8353	24.7395	102.943	2091.81	248.505	166.799	234.637	85.9959	2.31353	0.136006	1.13939	42.0604	7.63424	5.64982	385.96	0.644292	157.629	8.21996	4.12641	210.196	47.7508	169.783	1710.91	415.004	0.568115	1.56267	3369.72	5.18037	48.9843	41.0789	2841.74	2734.7	43.5492	4494.13
	交通运输设备	18	34.6104	1.60872	0.0286514	8.33566	32.1453	2.47655	0.0890441	0.843925	0.484835	1.82416	0.726724	7.76435	12.5018	2.39241	3.64672	130.519	57.1533	18930.2	6.32894	5.22258	11.6176	163.894	1.29257	76.7256	0.798121	1.28639	0.386522	25.0469	443.722	1024.05	4.73347	4.35369	39.0063	4.35433	66.5393	47.752	11.7153	0.983495	0.866755	1.10579	9.21228	0.000290605	46.0749	24.0934	164.601	31.9305	731.322
	电气机械和器材	19	0	62.9115	0.686858	174.297	256.738	84.1392	7.20543	37.0553	44.2716	120.313	44.2576	215.426	170.5	67.1842	439.009	6004.09	7793.78	18550.3	37509.7	20735.9	7920.6	267.219	0.897937	200.483	6777.71	28.9107	23.0141	48621	5239.45	1267.38	147.236	7336.05	38.4208	1521.59	3154.91	19055.2	243.584	216.108	23.4814	5569.14	185.525	0.00172255	59.9095	1182.17	444.937	45.7817	3473.96
	通信设备、计算机和其他电子设备	20	0	2.46225	0.065737	3.28917	60.0811	10.1077	0.630302	7.93044	9.1564	6.87394	2.52372	52.5921	13.8023	6.44368	77.6691	1678.11	1322.08	3158.75	3011.47	65619.2	926.319	79.0575	0.235219	37.8614	98.0919	7.51486	1.92639	858.005	2325.49	277.576	63.6709	28532	367.218	205.127	569.596	4036.53	14.5031	1773.49	158.555	150.544	68.1089	392.405	0.105799	11.136	8.74224	1.39148	53.3165
	仪器仪表	21	0	0.575144	0.126568	0.894874	123.75	3.43428	0.0231186	0.222927	0.0404008	1.44471	13.6768	16.8016	4.92213	3.32766	36.6607	406.231	189.526	3035.27	145.849	92.0774	1103.3	41.0346	0.00567857	6.74823	21.0246	8.06835	7.58652	169.586	34.2814	29.2816	0.80357	9.39356	0.000110032	1.83266	6.20388	8195.95	175.071	247.017	339.944	42.923	14.1181	16.1976	1.90343	5.71535	0.0761431	0.158515	64.5769
	其他制造产品	22	0	1.15861	0	12.3214	7.0923	35.646	3.10447	405.005	4.35162	32.8671	36.1681	51.2134	14.7046	23.1693	13.9893	133.928	328.781	20.8491	4.33673	90.7611	9.58224	170.38	0.0403793	10.5305	13.7258	1.45973	0.641142	81.854	0.876144	134.287	1345.9	22.0512	20.2132	1302.72	17.9401	1179.98	61.2453	1847.8	0.867433	14.5862	141.071	22.2469	2.40186	7.59811	1.56012	0.310832	2.29783
	废品废料	23	0	0	0	1.75918	0.158999	0.0194833	0.0393825	0.13166	0.0745828	5.15174	0.248426	24.2972	59.1461	18.4777	7.54632	1.87454	0.33537	2.4684	0.0111219	0.0277867	0.147887	0.000174483	10.9881	1.59403	0.00540091	0.000364169	0.0450031	0.000424866	0	0	0	0	0	0	0	0.00428621	0	0	0	0	0	0	0	0.306285	0	0	0
	金属制品、机械和设备修理服务	24	6.24981	52.4318	0.259767	18.0352	21.2545	29.5214	4.15724	10.8522	4.02088	25.7471	18.7025	40.4793	61.1832	20.4263	28.7687	45.1163	33.9718	78.4704	33.505	82.2562	12.5676	6.69946	0.0435203	11.6737	172.319	11.8253	27.8902	9.82421	33.6657	500.234	19.8754	54.7544	8.84387	127.578	48.0839	80.1879	38.1405	3.43042	21.8592	11.5102	119.016	79.3533	0.37473	12.554	7.03559	2.5282	4.64697
	电力、热力的生产和供应	25	278.8	1179.22	1.97752	372.955	32.3861	353.628	34.403	64.943	77.0215	279.614	377.576	1020.93	595.064	293.976	430.794	246.104	200.744	554.555	245.995	608.31	68.9036	47.5641	7.05569	42.4451	68850.7	117.914	168.422	724.161	944.785	1511.4	932.265	765.039	318.879	1577.16	598.909	705.998	206.478	147.197	577.818	313.927	491.03	692.463	4759.41	1039.76	2487.57	4554.94	8138.28
	燃气生产和供应	26	0.231848	0.0876069	0.00519795	1.83614	0.0851271	6.13913	0.567161	0.48417	0.511855	3.4237	0.992266	6.11442	12.0474	20.1109	5.68689	2.19589	1.16319	14.8688	1.16498	4.7	0.275097	0.220002	0.0622722	1.3678	274.972	3.40793	1.06728	6.88653	5.07558	60.3584	60.6762	2.12557	1.90303	52.1808	13.8438	24.6568	1.27016	6.17399	25.6421	7.66143	7.50064	7.33663	2.17445	0	0	0	0
	水的生产和供应	27	0.145349	0.0153052	0.000316005	0.03244	0.0436409	0.16101	0.00634785	0.0301351	0.0210809	0.0829556	0.500071	0.555751	0.0955469	0.0427016	0.12419	0.0796984	0.0928176	0.142908	0.0709771	0.378882	0.032699	0.0182892	0.00093967	0.00883589	0.640176	0.175276	0.589715	2.35496	0.270249	0.690357	0.554486	0.0740761	0.874361	0.909255	0.122527	0.64082	0.862095	0.145542	0.764093	0.30707	0.442922	0.915929	8.29382	4.27515	0.519233	0.480665	3.38337
	建筑	28	0	0.0108911	0.009913	0.115783	0.00890345	0.155773	0.00288638	0.0354744	0.108257	0.107724	0.0365107	0.221588	1.40359	0.0466579	2.4351	0.0815456	0.362349	0.236136	0.392633	0.611549	0.0291013	0.0273468	0.00125638	0.0257739	2.20835	0.0504012	0.112608	15.7702	1.01698	2.89881	1.02775	0.39134	1.66754	3.27762	1.02668	2.06692	2.85978	0.588087	6.96694	1.67943	4.4354	13.5148	1.28704	0	2.98505	0	1.71323
	批发和零售	29	540.034	1415.04	1.01291	269.22	660.014	2906.55	156.892	783.463	468.368	1221.65	2480.61	3027.65	1322.58	823.593	1140.89	3231.8	2878.25	18056.6	4496.66	18213.8	1527.43	302.711	21.3624	171.287	1217.84	402.975	101.12	12780.2	12181.9	3562.53	2210.06	3704.7	1036.13	659.12	1839.82	7538.58	557.47	495.6	630.345	3047.8	1348.24	576.549	276.849	731.092	494.198	174.866	317.344
	交通运输、仓储和邮政	30	1001.96	4783.94	2.73101	558.636	428.294	3743.65	147.627	423.717	466.97	1003.41	4198.43	3837.97	2845.33	986.455	1480.78	1654.82	1680.48	5456.59	1901.81	2964.64	590.924	145.143	68.7797	147.239	1101.98	696.583	69.6715	14228.5	19327.7	67992	1365.82	2985.94	4784.35	1339.75	7740.95	15633.3	1075.72	678.374	4135.45	867.429	4277.95	7139.2	328.994	831.727	159.535	115.729	180.619
	住宿和餐饮	31	46.482	11.8771	4.54443	34.5515	91.6208	847.556	9.78489	67.4873	56.9089	145.012	39.4088	1656.26	281.966	62.8686	250.418	433.13	587.573	704.472	404.458	760.885	218.962	33.6644	2.83986	21.4402	341.65	61.9576	20.2375	3475.18	3247.23	1701.74	207.901	1818.42	8418.79	2103.32	4321.76	8307.49	230.322	245.791	2082.95	236.528	1935	6788.02	0.530137	0.532549	5.32339	4.40508	25.2795
	信息传输、软件和信息技术服务	32	0.321493	0.0684143	0.140285	0.548808	1.94066	11.1104	1.48287	13.6476	4.67092	11.3542	1.59076	38.2113	8.7842	3.47068	17.7197	21.6871	19.9074	17.0157	13.3079	92.349	25.5285	0.910972	0.250505	0.919905	146.342	6.28042	2.45343	33.4524	185.519	150.046	20.6374	2720.03	1247.75	65.3169	158.486	189.692	7.59516	9.51726	71.4106	156.968	82.8801	282.225	2.60654	8.92598	15.5689	0.418433	8.46315
	金融	33	21.9399	525.248	1.6787	175.017	61.4948	145.503	4.05368	22.3696	10.626	41.986	57.9538	158.498	86.4954	51.1698	73.189	95.6245	125.414	154.252	134.344	244.576	32.8153	4.02443	0.455755	9.97951	1543.22	23.8838	39.6915	1779.63	2572.8	2538.64	240.588	368.023	2660.4	2762.83	2236.57	2158.48	198.986	69.2167	52.0897	13.4759	290.585	525.16	3.92312	35.3637	130.721	48.9256	69.6135
	房地产	34	0	0.101938	0.70713	0.216211	18.3853	36.794	0.634955	15.6408	17.5078	27.5212	2.64244	32.2878	41.2221	5.93456	16.071	29.2335	25.0517	46.1789	37.3334	51.0381	19.5479	1.15152	3.00158	2.54391	191.169	55.5788	3.55305	59.1023	1730.02	240.64	775.138	434.713	2252.58	1282.75	717.1	936.636	85.4886	157.112	444.339	139.584	695.029	1300.93	0	0	21.3694	0	3.14187
	租赁和商务服务	35	3.00073	215.226	6.72584	33.1735	49.8729	610.482	2.19684	99.7616	34.9957	88.3582	189.162	796.896	138.726	69.6522	90.6678	258.538	189.933	827.837	195.986	579.104	59.0252	18.2187	2.41173	21.3454	253.815	94.5807	21.2214	1367.98	8180.99	1970.61	1300.38	2412.18	5565.59	1948.79	3147.8	1344.14	96.0654	183.65	224.178	41.7837	1347.37	2421.46	38.1609	7.25021	240.688	23.8686	188.609
	科学研究和技术服务	36	130.063	121.768	0.0303917	2.98318	2.05136	58.7742	0.988229	9.43051	4.65646	20.7344	22.9144	149.727	19.9378	11.7238	27.0547	56.81	174.214	459.403	71.5176	228.497	48.3574	4.33113	0.128141	1.33088	149.722	9.31006	4.07981	638.702	641.095	317.93	36.0881	560.467	178.026	39.2086	198.186	3388.51	27.0949	51.74	311.605	70.115	144.303	212.271	6.68861	0.39408	34.5876	0	1.66085
	水利、环境和公共设施管理	37	62.6686	245.955	0.00873248	0.753698	0.129067	0.292193	0.0183404	0.110134	0.0772849	0.235408	0.0398176	3.24792	0.503038	0.115881	0.351856	0.549565	0.797328	0.630307	0.599258	1.15321	0.296776	0.0581721	0.00567949	0.0349579	0.237283	0.112529	53.1271	3.42062	4.0641	0.728864	0.334089	2.09139	16.726	1.78677	2.6357	6.75676	65.2388	0.267945	0.944707	0.19711	1.25905	16.81	0.124501	0.000778459	0.0413764	0.00458989	0.0288162
	居民服务、修理和其他服务	38	4.68437	0.516426	0.0127601	1.33462	0.854903	11.9343	0.115346	3.10654	1.12542	3.41252	5.82589	13.3668	3.52796	2.09273	2.71819	7.63644	9.18598	32.9228	9.24619	23.1522	3.58841	0.783237	0.0155586	0.598164	17.1105	3.29684	1.44756	20.9869	23.1254	112.301	20.0015	8.34429	26.9568	18.4272	58.1481	131.863	7.9432	18.932	18.6101	23.7681	61.8341	67.3417	5.86819	0.0357476	0.661116	0.0217374	2.5708
	教育	39	1.23702	0.698715	0.00749928	0.822208	2.34044	1.91626	0.075867	0.884854	0.541189	1.5464	1.05316	6.66497	1.96412	0.738438	2.52984	3.80399	5.2091	6.73437	2.10637	9.0998	1.5026	0.435694	0.05062	0.742648	2.88104	1.79294	0.897155	30.3619	26.4674	27.0355	6.66366	17.7543	154.442	7.07128	31.0333	70.8337	1.60581	2.38504	530.803	13.2767	17.0666	365.114	0.965685	1.36688	2.9687	0.403538	2.11014
	卫生和社会工作	40	0.0804579	0	0	0	0	0	0	0	0	0	0	0	0	0	0	0	0	0	0	0	0	0	0	0	0	0	0	0	0.304129	0.434174	0.107444	1.62881	0.4342	0.104207	2.53693	0.76768	0.042046	0.0623699	0.359507	44.4951	1.63438	0.714347	0.0127087	0.395346	2.3888	0	0.126393
	文化、体育和娱乐	41	1.10548	0.0883135	0.0385927	0.382051	1.00489	1.48289	0.0866165	0.531575	0.371582	1.13692	0.240658	10.3787	2.27707	0.537507	1.66219	2.64021	3.66731	2.75942	2.56973	5.01448	1.319	0.246978	0.0337737	0.149828	6.94513	0.523074	0.277381	20.8063	30.1847	12.3528	17.0278	54.5394	223.449	103.49	142.661	139.274	4.48706	6.43039	114.278	5.52736	890.048	450.81	0.143875	0.00633824	0.0602831	0.11642	0.337759
	公共管理、社会保障和社会组织	42	13.5858	0.0533825	0.227174	0.299305	0.102744	1.33127	0.0513254	0.412713	0.262937	0.645754	0.151629	4.30708	0.871133	0.33051	0.976379	1.83897	2.93752	10.3394	1.58451	10.3737	0.967026	0.18807	0.00399295	0.0450515	1.12738	0.334009	0.155043	5.36722	8.73315	4.79593	2.65553	315.545	26.2146	15.7876	44.4389	20.9302	0.829068	1.04142	5.46434	10.2383	6.74281	10.3979	2.00266	0.0109862	0.108752	0.171471	0.0999565
福建	农林牧渔产品和服务	01	12011.3	8.22736	0.0203221	0.401964	1.08443	32721.2	820.317	165.387	188.549	71.4972	1.19004	9320.33	5.19789	1.06523	25.8062	1.22252	8.61421	6.01133	3.20703	4.3391	0.376974	637.27	0.0541199	0.399354	4.54569	2.30712	6.67816	5442.51	49.0973	69.9126	14125.9	0.959772	55.9991	36.195	1079.77	1281.39	6504.25	1820.16	2.84822	0.0555701	395.504	0	4855.64	0	2.77215	0.945552	0.921015
	煤炭采选产品	02	1.98822	600.951	0	3.14742	0.256266	2.23283	0.127334	0.372841	0.0670006	1.10446	0.790053	4.65357	9.56529	0.318575	0.743083	0.275807	0.207655	1.38625	0.326934	0.0754776	0.0365555	1.47696	0.00650853	0.0705068	75.5991	0	0.00718474	0.741171	0.520989	0.896158	1.15201	0	0.109546	4.24122	2.1336	1.01113	0.180965	0.798971	1.59014	0.531145	0.168184	0.908807	2.10912	188.426	0.0189596	2.98486	5.56675
	石油和天然气开采产品	03	0	0	0	0	0	0	0	0	0	0	0	0	0	0	0	0	0	0	0	0	0	0	0	0	0	0	0	0	0	0	0	0	0	0	0	0	0	0	0	0	0	0	0	0	0	0	0
	金属矿采选产品	04	0	0.0945402	0	402.016	0	0.00773894	0	0	0	0.00303281	0	13.3888	8.10578	15.8856	11.2271	0.408207	1.97393	0.0669001	4.23621	0.164403	0.0513756	0.114256	0	9.2387e-05	0	0	0	0	0	8.19022e-05	0.0276669	0	0	0	0	0	0	0.012853	0	0	0	0	0	0	6.90416	1399.22	0.000992713
	非金属矿和其他矿采选产品	05	0	3.78409	0	110.21	438.423	5.38048	0.116823	0.0055278	0.00197914	4.93286	0.0615882	292.51	2939.55	33.7594	51.8863	0.145167	11.3986	6.12969	5.15224	18.3483	0.364235	0.0736579	0.00192963	0.0202379	18.3005	0.0136831	0.182683	1954.55	0.33961	19.9982	0.818542	0.0120722	0.208819	0.570045	0.432583	53.222	0.206597	0.173701	0.440254	0.00390312	0.306681	0	197.057	1079.88	225.204	34.1934	860.927
	食品和烟草	06	2565.99	0.482886	0.165997	2.43174	2.69206	13336.9	4.08951	309.229	6.83311	12.9105	4.20894	2055.15	13.025	3.61753	9.36393	13.5036	19.09	14.1878	13.6185	27.3001	7.58245	4.89182	0.13665	0.734793	21.378	2.41435	1.78625	83.3467	98.6681	1734.64	17084.4	94.1084	317.541	47.0663	94.517	434.499	5.42343	15.5109	81.5389	8.84955	271.007	103.07	445.641	0.0478273	0.213347	0.333242	0.811923
	纺织品	07	13.7565	7.08389	0.0555541	8.61267	41.8478	128.936	2964.34	9597.02	224.15	511.58	155.008	2477.1	261.695	16.3159	17.4566	26.1496	88.1396	647.045	40.556	40.4541	15.4284	82.1636	16.6609	49.2761	0.738956	0.312195	2.44207	45.2268	204.148	681.09	195.845	6.79478	24.8097	390.481	50.3043	234.016	8.64216	43.6563	10.1947	2.62646	52.5489	49.9583	3.8276	573.514	57.7326	0.0952122	161.383
	纺织服装鞋帽皮革羽绒及其制品	08	0	191.672	13.5158	327.249	515.854	1617.56	119.414	38235.8	1510.34	1288.6	418.447	3406.43	1431.84	240.21	883.74	929.916	1470.35	24475.7	599.428	891.678	304.767	207.066	18.0899	165.017	3526.13	1230.71	359.469	19687.8	3283.36	7292.42	2839.1	455.949	18837.8	3346.04	1610.22	2104.6	107.216	963.522	3860.85	194.978	3035.21	2813.4	5.9117	330.529	75.5602	6.47216	412.177
	木材加工品和家具	09	203.31	13.9934	0.419312	5.96313	10.4981	124.402	34.2252	70.4687	8048.61	766.421	91.1641	225.606	161.927	54.661	133.07	306.163	92.1182	5742.22	288.537	150.588	28.5053	25.5054	0.242005	20.1843	5.15595	3.87408	1.29363	23009.8	94.4855	469.292	157.861	53.5976	170.635	179.886	147.438	138.316	17.3255	45.068	5.61708	1.94889	353.094	0.108049	31.4599	222.295	1.47429	0.443006	63.0591
	造纸印刷和文教体育用品	10	423.801	12.5402	5.88948	45.9806	193.026	8376.68	59.1139	974.588	844.711	33209.5	610.405	7808.7	1022.26	175.092	1023.12	1629.37	1254.82	6520.97	1186.78	12650.4	684.033	127.793	16.3472	129.532	1616.06	131.298	70.8037	7797.72	2246.39	6924.27	3556.7	12234.5	29136.9	6462.03	52347.7	18075.8	673.328	854.614	12521.9	1034.95	34747.2	16245.1	55.1336	288.44	19.9092	12.8863	113.357
	石油、炼焦产品和核燃料加工品	11	64.1255	2.75589	0.448342	58.0658	155.701	19.2362	2.25457	8.68363	5.97236	61.6665	1115.22	319.333	269.187	14.4202	26.1068	45.7095	35.3498	100.327	19.6403	28.4518	7.48397	6.06277	2.56518	7.23849	144.299	34.8188	1.61456	416.681	205.02	4409.82	15.4554	29.5777	22.7588	42.6593	108.436	117.366	62.8075	19.5398	47.3879	10.9767	29.6412	99.0635	28.6588	738.189	59.0409	186.296	310.406
	化学产品	12	778.878	1139.89	0.0460984	65.7973	582.039	1965.79	219.5	316.637	248.774	1534.84	1046.97	16164	1416.76	1631.29	823.403	621.466	715.273	7865.69	1894.38	3358.08	185.478	109.402	62.9462	44.3259	78.9586	14.4502	126.204	7769.2	115.058	272.318	309.213	257.739	55.1995	610.174	224.477	3224.41	255.63	439.905	750.721	12317.2	783.815	522.074	1021.63	392.782	295.314	5.95921	401.872
	非金属矿物制品	13	9.70802	49.3192	0.0392825	65.0324	256.585	3193.35	1.15084	19.1266	420.884	114.674	33.5014	1378.71	22041.3	251.071	2382.6	844.585	381.949	3876.64	3211.31	7199.58	354.518	47.294	10.1965	101.846	379.698	2.6471	53.614	187840	19.7402	687.538	501.733	48.4992	0.295668	578.374	876.627	1301.47	47.1847	0.816335	906.079	126.851	8.60669	0.00156092	592.559	382.215	318.321	1863.77	811.26
	金属冶炼和压延加工品	14	1.57376	100.057	0	27.0628	5.8755	2.0242	0.0752102	0.298472	24.9865	260.198	1.05224	55.258	262.177	1371.78	1014.83	447.6	369.849	923.953	598.403	169.037	68.9868	23.2688	0.858592	1.65919	5.56249	2.20192	2.73299	4211.49	0.280974	60.8043	0.26502	0.00102089	0.000545331	0.209973	0.0933321	59.2615	3.51202	0.113112	0.0326872	0.00925812	0.245764	3.52117e-05	0.207646	26.8869	27.3501	0.537541	52.3672
	金属制品	15	269.014	1141.56	0.122004	62.7064	191.366	1978.71	4.23733	46.7728	256.195	237.84	129.954	678.15	1163.97	160.491	4111.64	3433.21	3168.71	8542.78	2457.93	2403.97	399.81	1281.97	6.64236	120.457	2008.98	8.4431	348.584	17856.3	418.235	408.395	273.103	126.735	24.8494	590.25	2670.34	16072	488.586	106.568	623.577	556.636	107.495	58.7455	33.536	2555.01	0.128024	24.218	78.3173
	通用设备	16	0	2.54396	0.073594	25.7893	34.8264	17.7259	0.777249	3.94204	5.06399	13.2099	9.47744	41.1176	38.7485	19.019	50.9256	1494.49	606.08	1286.66	643.15	175.209	75.3799	7.10876	0.778462	59.4066	259.352	2.53483	18.6373	149.77	6.83826	38.4379	39.6443	2.94781	59.2199	20.3762	74.11	219.018	3.61622	10.5228	15.1849	30.7064	12.099	1.5548	3.73334	1055.79	220.055	11.6487	508.604
	专用设备	17	39.8121	4.93107	0.104787	19.0231	338.892	9.21492	0.310375	3.81052	1.67909	8.01601	5.0874	28.8939	14.8836	5.74401	8.44085	35.1231	713.702	84.7873	56.9101	80.0557	29.3408	0.789352	0.0464036	0.388747	14.3506	2.60472	1.92766	131.685	0.219825	53.7812	2.80456	1.40789	71.7164	16.2921	57.9281	583.744	141.595	0.193835	0.533165	1149.71	1.76749	16.7129	12.5274	866.612	833.969	13.2807	1370.52
	交通运输设备	18	4.25505	0.197778	0.00352245	1.0248	3.95199	0.30447	0.0109472	0.103753	0.0596063	0.224265	0.0893445	0.95456	1.53699	0.294126	0.448333	16.0461	7.02651	2327.3	0.778089	0.642072	1.42828	20.1494	0.158911	9.43276	0.0981221	0.158151	0.0475196	3.07931	54.5518	125.899	0.58194	0.535249	4.79549	0.535327	8.18044	5.8707	1.4403	0.120912	0.10656	0.135947	1.13257	3.57273e-05	5.64913	2.95404	20.1814	3.91492	89.6657
	电气机械和器材	19	0	7.7489	0.0846013	21.4684	31.6228	10.3635	0.887504	4.56415	5.453	14.8192	5.45128	26.5343	21.0008	8.27518	54.0734	739.533	959.971	2284.87	4620.12	2554.07	975.592	32.9138	0.1106	24.6938	834.821	3.56097	2.83468	5988.72	645.35	156.105	18.1353	903.592	4.73234	187.416	388.595	2347.06	30.0026	26.6183	2.89224	685.96	22.8513	0.000212169	7.75636	153.053	57.6051	5.92727	449.766
	通信设备、计算机和其他电子设备	20	0	3.16737	0.0845625	4.23111	77.2869	13.0022	0.810806	10.2015	11.7786	8.84248	3.24645	67.6532	17.7549	8.289	99.9117	2158.68	1700.69	4063.34	3873.89	84411	1191.59	101.698	0.30258	48.704	126.183	9.66693	2.47806	1103.72	2991.46	357.067	81.9047	36702.8	472.38	263.871	732.715	5192.5	18.6564	2281.38	203.961	193.656	87.6137	504.78	0.15902	16.7379	13.14	2.09145	80.137
	仪器仪表	21	0	1.18767	0.261363	1.84791	255.542	7.09177	0.0477398	0.460343	0.0834274	2.98331	28.2424	34.6951	10.1642	6.8716	75.704	838.864	391.371	6267.81	301.177	190.139	2278.3	84.7362	0.0117262	13.935	43.4157	16.6611	15.6661	350.194	70.7908	60.4662	1.65937	19.3976	0.000227215	3.78442	12.811	16924.6	361.52	510.088	701.981	88.6356	29.1537	33.4478	3.85649	11.5797	0.154272	0.321163	130.838
	其他制造产品	22	0	1.64276	0	17.4702	10.0559	50.5413	4.40172	574.243	6.17001	46.6012	51.2815	72.6138	20.8491	32.851	19.835	189.893	466.168	29.5613	6.14891	128.687	13.5863	241.577	0.0572525	14.9309	19.4614	2.0697	0.909055	116.058	1.24226	190.4	1908.31	31.2656	28.6597	1847.08	25.4367	1673.06	86.8377	2619.93	1.2299	20.6813	200.019	31.5432	3.44795	10.9073	2.23959	0.446208	3.29861
	废品废料	23	0	0	0	20.7878	1.87885	0.23023	0.465373	1.5558	0.881326	60.8769	2.93558	287.114	698.915	218.346	89.173	22.151	3.96299	29.1685	0.131425	0.328348	1.74755	0.00206182	129.843	18.8363	0.0638212	0.0043033	0.531791	0.00502054	0	0	0	0	0	0	0	0.0506491	0	0	0	0	0	0	0	3.33499	0	0	0
	金属制品、机械和设备修理服务	24	9.35453	78.4783	0.388812	26.9946	31.8131	44.1868	6.22244	16.2432	6.01833	38.5375	27.9933	60.5883	91.5772	30.5735	43.0601	67.5288	50.848	117.452	50.1493	123.119	18.8107	10.0276	0.06514	17.4729	257.922	17.6998	41.7453	14.7046	50.3899	748.736	29.7489	81.9548	13.2372	190.955	71.9706	120.023	57.0876	5.13456	32.7182	17.2281	178.14	118.774	0.554904	18.5901	10.4184	3.74379	6.88128
	电力、热力的生产和供应	25	66.34	280.592	0.470546	88.744	7.70621	84.1451	8.18612	15.4531	18.3271	66.5335	89.8434	242.929	141.594	69.9511	102.507	58.56	47.7666	131.955	58.534	144.746	16.3955	11.3178	1.67889	10.0997	16382.9	28.0575	40.0757	172.313	224.81	359.634	221.831	182.04	75.8767	375.283	142.509	167.991	49.1309	35.0251	137.491	74.6984	116.84	164.77	1139.1	248.851	595.365	1090.16	1947.79
	燃气生产和供应	26	0.204941	0.0774397	0.0045947	1.62305	0.0752477	5.42666	0.501339	0.42798	0.452452	3.02636	0.877109	5.40481	10.6492	17.777	5.0269	1.94104	1.02819	13.1432	1.02978	4.15455	0.243171	0.19447	0.0550452	1.20906	243.06	3.01242	0.943415	6.08731	4.48653	53.3536	53.6345	1.87889	1.68218	46.125	12.2371	21.7952	1.12275	5.45747	22.6662	6.77229	6.63015	6.48518	1.85417	0	0	0	0
	水的生产和供应	27	0.161591	0.0170154	0.000351317	0.036065	0.0485176	0.179002	0.00705719	0.0335026	0.0234366	0.0922256	0.555952	0.617854	0.106224	0.0474733	0.138068	0.0886043	0.10319	0.158877	0.0789085	0.42122	0.036353	0.0203329	0.00104467	0.00982327	0.711713	0.194863	0.655613	2.61812	0.300448	0.767502	0.616448	0.0823537	0.972067	1.01086	0.136219	0.712429	0.95843	0.161806	0.849477	0.341384	0.492417	1.01828	9.04305	4.66135	0.566139	0.524086	3.68901
	建筑	28	0	0.00150498	0.00136982	0.0159993	0.00123032	0.0215253	0.000398852	0.004902	0.0149594	0.0148858	0.0050452	0.03062	0.193954	0.00644738	0.336493	0.0112683	0.0500709	0.0326302	0.0542556	0.0845064	0.00402134	0.0037789	0.000173612	0.00356154	0.305159	0.00696465	0.0155607	2.17919	0.140531	0.400569	0.142018	0.054077	0.230427	0.452916	0.141871	0.285616	0.395176	0.0812644	0.96272	0.23207	0.612901	1.86753	0.174444	0	0.404588	0	0.232208
	批发和零售	29	483.45	1266.77	0.90678	241.012	590.859	2602	140.453	701.373	419.294	1093.65	2220.69	2710.42	1184	737.299	1021.35	2893.18	2576.68	16164.7	4025.51	16305.4	1367.39	270.994	19.1241	153.34	1090.24	360.752	90.5245	11441.2	10905.5	3189.25	1978.5	3316.52	927.569	590.058	1647.05	6748.7	499.059	443.672	564.298	2728.46	1206.98	516.139	244.449	645.531	436.361	154.401	280.204
	交通运输、仓储和邮政	30	580.138	2769.91	1.58126	323.452	247.983	2167.58	85.4762	245.333	270.377	580.974	2430.9	2222.2	1647.45	571.16	857.376	958.143	973.001	3159.38	1101.15	1716.54	342.147	84.0384	39.8236	85.2515	638.05	403.323	40.34	8238.34	11190.8	39367.5	790.815	1728.87	2770.15	775.716	4482.03	9051.73	622.847	392.78	2394.43	502.244	2476.94	4133.61	187.344	473.623	90.8462	65.9013	102.853
	住宿和餐饮	31	11.743	3.00058	1.14809	8.72897	23.1468	214.124	2.47202	17.0498	14.3773	36.6353	9.95611	418.432	71.2351	15.8829	63.2647	109.425	148.443	177.975	102.181	192.227	55.3179	8.50487	0.717454	5.41659	86.3133	15.6528	5.11274	877.957	820.369	429.921	52.5234	459.399	2126.9	531.376	1091.84	2098.78	58.1878	62.0959	526.229	59.7556	488.851	1714.9	0.131768	0.132368	1.32316	1.0949	6.28336
	信息传输、软件和信息技术服务	32	0.112935	0.0240327	0.0492795	0.192786	0.68172	3.90287	0.520906	4.79414	1.64081	3.98852	0.558804	13.4229	3.08573	1.21919	6.22461	7.61829	6.99312	5.9773	4.67483	32.4405	8.9677	0.320008	0.0879978	0.323146	51.4072	2.2062	0.861845	11.7512	65.1695	52.7085	7.24954	955.498	438.313	22.9446	55.6733	66.6353	2.66804	3.34324	25.0852	55.1399	29.1143	99.1404	0.902833	3.09171	5.39262	0.144934	2.9314
	金融	33	7.00142	167.616	0.535705	55.8511	19.6241	46.4327	1.2936	7.13855	3.39094	13.3985	18.4941	50.5796	27.6023	16.3292	23.3559	30.5155	40.0219	49.2247	42.8716	78.0486	10.472	1.28427	0.14544	3.18464	492.469	7.62177	12.6663	567.911	821.027	810.127	76.7759	117.443	848.984	881.669	713.732	688.81	63.5	22.0883	16.6228	4.3004	92.7309	167.588	1.1984	10.8026	39.9314	14.9454	21.2649
	房地产	34	0	0.0489289	0.339415	0.103779	8.82477	17.6607	0.304772	7.50743	8.40355	13.2099	1.26834	15.4978	19.7862	2.84853	7.71392	14.0318	12.0246	22.1654	17.9197	24.4977	9.38279	0.552718	1.44073	1.22105	91.759	26.6773	1.70542	28.3685	830.392	115.505	372.058	208.658	1081.21	615.708	344.201	449.576	41.0336	75.4121	213.278	66.9987	333.607	624.431	0	0	12.0139	0	1.76636
	租赁和商务服务	35	1.66082	119.122	3.72256	18.3606	27.6033	337.884	1.21589	55.2152	19.3691	48.9038	104.696	441.059	76.7807	38.5505	50.1821	143.094	105.122	458.184	108.473	320.518	32.6688	10.0836	1.33483	11.8141	140.479	52.3478	11.7454	757.14	4527.95	1090.68	719.722	1335.07	3080.4	1078.6	1742.22	743.944	53.1695	101.645	124.076	23.1261	745.734	1340.21	20.7513	3.94255	130.883	12.9794	102.563
	科学研究和技术服务	36	7.77457	7.27873	0.00181667	0.178321	0.12262	3.51324	0.0590717	0.563712	0.278341	1.23941	1.36971	8.94996	1.19179	0.700793	1.6172	3.39584	10.4137	27.461	4.27499	13.6585	2.89058	0.258895	0.00765967	0.0795535	8.94965	0.556512	0.243872	38.1786	38.3216	19.0043	2.15718	33.5021	10.6416	2.34371	11.8467	202.549	1.61961	3.09277	18.6263	4.19114	8.62573	12.6886	0.393592	0.0231897	2.03531	0	0.0977328
	水利、环境和公共设施管理	37	14.9429	58.6464	0.0020822	0.179714	0.0307753	0.0696715	0.00437316	0.0262608	0.0184281	0.0561316	0.00949425	0.774445	0.119946	0.0276312	0.0838979	0.13104	0.190118	0.150293	0.142889	0.274976	0.0707643	0.0138708	0.00135424	0.00833547	0.0565786	0.0268318	12.6678	0.815625	0.969058	0.173793	0.0796613	0.498677	3.98819	0.426044	0.628465	1.6111	15.5558	0.0638898	0.225259	0.0469995	0.300212	4.00825	0.0294536	0.000184162	0.00978853	0.00108585	0.00681713
	居民服务、修理和其他服务	38	4.7999	0.529162	0.0130748	1.36754	0.875988	12.2286	0.118191	3.18315	1.15317	3.49668	5.96957	13.6965	3.61497	2.14434	2.78523	7.82478	9.41253	33.7348	9.47423	23.7232	3.67691	0.802555	0.0159423	0.612917	17.5325	3.37815	1.48326	21.5045	23.6958	115.071	20.4948	8.55009	27.6217	18.8817	59.5822	135.115	8.13911	19.3989	19.0691	24.3543	63.3591	69.0025	5.40971	0.0329546	0.609463	0.0200391	2.36994
	教育	39	0.0465406	0.0262879	0.000282147	0.0309341	0.088055	0.0720961	0.00285437	0.0332911	0.0203613	0.0581807	0.0396233	0.250758	0.0738967	0.0277825	0.0951808	0.143118	0.195983	0.253369	0.0792485	0.342364	0.0565328	0.0163922	0.00190449	0.0279408	0.108394	0.0674564	0.0337539	1.14231	0.995791	1.01716	0.250709	0.667974	5.81061	0.266045	1.16758	2.66499	0.0604159	0.089733	19.9706	0.499512	0.642101	13.7368	0.0350889	0.0496667	0.10787	0.0146629	0.0766736
	卫生和社会工作	40	0.0340679	0	0	0	0	0	0	0	0	0	0	0	0	0	0	0	0	0	0	0	0	0	0	0	0	0	0	0	0.128776	0.18384	0.0454944	0.68968	0.183851	0.0441237	1.0742	0.325055	0.0178034	0.026409	0.152224	18.8404	0.69204	0.302473	0.00519814	0.161705	0.977072	0	0.0516974
	文化、体育和娱乐	41	4.49289	0.358925	0.156849	1.55274	4.0841	6.02678	0.352028	2.16044	1.51019	4.62067	0.978084	42.1811	9.2545	2.18454	6.75549	10.7304	14.9047	11.2149	10.4439	20.3799	5.3607	1.00377	0.137263	0.608934	28.2265	2.12588	1.12734	84.5614	122.677	50.2043	69.2045	221.66	908.143	420.606	579.806	566.039	18.2364	26.1345	464.449	22.4644	3617.35	1832.19	0.613398	0.0270225	0.257011	0.496344	1.44001
	公共管理、社会保障和社会组织	42	1.09924	0.00431926	0.018381	0.0242172	0.00831314	0.107715	0.00415281	0.0333932	0.0212747	0.0522489	0.0122685	0.348492	0.0704847	0.0267421	0.0790003	0.148794	0.237679	0.83658	0.128205	0.839352	0.0782436	0.0152171	0.000323076	0.00364518	0.0912181	0.0270252	0.0125447	0.43427	0.706612	0.388046	0.214863	25.5312	2.12107	1.2774	3.59562	1.6935	0.0670811	0.0842632	0.442128	0.828399	0.545571	0.841312	0.153389	0.000841462	0.00832964	0.0131334	0.00765593
江西	农林牧渔产品和服务	01	11582.3	7.93348	0.0195962	0.387606	1.0457	31552.5	791.016	159.479	181.814	68.9433	1.14753	8987.41	5.01223	1.02718	24.8844	1.17885	8.30652	5.79661	3.09247	4.18411	0.363509	614.507	0.0521868	0.38509	4.38333	2.22471	6.43962	5248.11	47.3436	67.4153	13621.3	0.92549	53.9988	34.9021	1041.2	1235.62	6271.93	1755.15	2.74648	0.0535852	381.377	0	4722.23	0	2.69598	0.919571	0.895709
	煤炭采选产品	02	3.67052	1109.43	0	5.81054	0.473101	4.12209	0.235075	0.688313	0.123692	2.03897	1.45854	8.5911	17.6588	0.588131	1.37183	0.509176	0.383358	2.55921	0.603563	0.139341	0.0674862	2.72666	0.0120156	0.130165	139.566	0	0.013264	1.3683	0.961814	1.65443	2.12675	0	0.202236	7.82984	3.93891	1.86668	0.334085	1.475	2.9356	0.980564	0.31049	1.67778	3.92047	350.25	0.0352424	5.54831	10.3476
	石油和天然气开采产品	03	0	0	0	0	0	0	0	0	0	0	0	0	0	0	0	0	0	0	0	0	0	0	0	0	0	0	0	0	0	0	0	0	0	0	0	0	0	0	0	0	0	0	0	0	0	0	0
	金属矿采选产品	04	0	0.248058	0	1054.82	0	0.0203057	0	0	0	0.00795759	0	35.1301	21.2682	41.6813	29.4581	1.07107	5.17926	0.175535	11.1151	0.431366	0.134801	0.299789	0	0.000242408	0	0	0	0	0	0.000214898	0.0725934	0	0	0	0	0	0	0.033724	0	0	0	0	0	0	18.3362	3716.08	0.00263646
	非金属矿和其他矿采选产品	05	0	3.08992	0	89.9924	357.997	4.39347	0.0953923	0.00451376	0.00161608	4.02796	0.0502902	238.851	2400.31	27.5664	42.3681	0.118537	9.30758	5.00524	4.20709	14.9824	0.297419	0.0601458	0.00157565	0.0165254	14.9434	0.011173	0.149171	1596	0.277311	16.3296	0.668386	0.00985765	0.170512	0.465474	0.353228	43.4588	0.168698	0.141837	0.359492	0.00318712	0.250422	0	161.851	886.955	184.97	28.0846	707.117
	食品和烟草	06	3509.21	0.660387	0.227015	3.32561	3.68162	18239.4	5.59275	422.897	9.34485	17.6562	5.75609	2810.6	17.8128	4.94727	12.806	18.4674	26.1072	19.403	18.6244	37.3352	10.3696	6.68998	0.186881	1.00489	29.2362	3.30183	2.44284	113.984	134.937	2372.26	23364.4	128.701	434.264	64.3671	129.26	594.215	7.417	21.2124	111.511	12.1025	370.625	140.957	618.758	0.0664066	0.296225	0.462696	1.12733
	纺织品	07	7.70251	3.96641	0.0311059	4.8224	23.4314	72.1939	1659.79	5373.57	125.506	286.444	86.7921	1386.98	146.528	9.1356	9.77428	14.6417	49.3511	362.293	22.7081	22.6511	8.63865	46.005	9.32876	27.5907	0.413756	0.174804	1.36736	25.3234	114.307	381.356	109.657	3.80453	13.8915	218.638	28.1664	131.03	4.83892	24.444	5.70824	1.47061	29.4232	27.9727	2.16658	324.633	32.679	0.053894	91.3494
	纺织服装鞋帽皮革羽绒及其制品	08	0	28.7318	2.02603	49.055	77.3271	242.474	17.9003	5731.59	226.401	193.162	62.7255	510.627	214.634	36.0077	132.473	139.395	220.407	3668.93	89.8547	133.663	45.6849	31.0394	2.71169	24.7363	528.57	184.484	53.8847	2951.23	492.179	1093.14	425.583	68.3472	2823.8	501.574	241.373	315.482	16.0718	144.433	578.745	29.2274	454.98	421.731	0.924068	51.6656	11.8109	1.01167	64.4281
	木材加工品和家具	09	119.102	8.19756	0.24564	3.4933	6.14997	72.8768	20.0497	41.2818	4715.01	448.982	53.4055	132.164	94.8594	32.0213	77.9548	179.356	53.9644	3363.89	169.03	88.2169	16.6989	14.9415	0.14177	11.8243	3.02044	2.2695	0.75783	13479.5	55.3512	274.919	92.4777	31.3984	99.9611	105.38	86.3716	81.0279	10.1496	26.4016	3.29058	1.14169	206.848	0.0632968	18.675	131.957	0.875156	0.262973	37.4326
	造纸印刷和文教体育用品	10	37.2877	1.10334	0.518181	4.04556	16.9832	737.014	5.20108	85.7482	74.3211	2921.91	53.7059	687.041	89.9421	15.4053	90.0185	143.358	110.404	573.742	104.418	1113.04	60.184	11.2438	1.43829	11.3968	142.187	11.5521	6.2296	686.075	197.646	609.226	312.933	1076.44	2563.58	568.556	4605.76	1590.38	59.2421	75.1924	1101.73	91.059	3057.2	1429.31	4.94568	25.8741	1.78593	1.15595	10.1685
	石油、炼焦产品和核燃料加工品	11	26.0629	1.12009	0.182222	23.6001	63.2823	7.81829	0.91634	3.52934	2.42738	25.0635	453.264	129.788	109.408	5.86088	10.6107	18.578	14.3674	40.7765	7.98254	11.5638	3.04176	2.46413	1.04258	2.94198	58.6485	14.1516	0.656215	169.354	83.3275	1792.31	6.28165	12.0214	9.25	17.3383	44.0725	47.7017	25.5272	7.94169	19.2602	4.46134	12.0473	40.263	11.5688	297.988	23.8333	75.2028	125.303
	化学产品	12	1945.75	2847.6	0.11516	164.371	1454.01	4910.81	548.341	791.003	621.471	3834.24	2615.47	40380	3539.27	4075.19	2056.98	1552.51	1786.85	19649.6	4732.42	8388.95	463.35	273.302	157.248	110.732	197.25	36.0987	315.275	19408.5	287.432	680.288	772.458	643.867	137.896	1524.3	560.774	8055.02	638.598	1098.94	1875.41	30770.1	1958.08	1304.21	2506.03	963.49	724.402	14.6179	985.787
	非金属矿物制品	13	9.10838	46.2728	0.0368561	61.0155	240.736	2996.1	1.07976	17.9452	394.887	107.591	31.4321	1293.55	20679.8	235.563	2235.43	792.417	358.357	3637.19	3012.96	6754.88	332.62	44.3727	9.56671	95.5556	356.245	2.48359	50.3024	176238	18.5209	645.07	470.742	45.5035	0.277405	542.649	822.479	1221.08	44.2702	0.765912	850.112	119.016	8.07507	0.00146451	558.435	360.205	299.99	1756.45	764.543
	金属冶炼和压延加工品	14	11.6434	740.265	0	200.222	43.4695	14.9759	0.556437	2.20822	184.861	1925.05	7.78495	408.822	1939.7	10149	7508.18	3311.54	2736.3	6835.8	4427.25	1250.6	510.394	172.153	6.35223	12.2754	41.1537	16.2908	20.2198	31158.4	2.07877	449.856	1.96073	0.00755298	0.00403459	1.55347	0.690511	438.442	25.9834	0.836851	0.241834	0.0684955	1.81827	0.000260511	1.69104	218.964	222.736	4.37767	426.472
	金属制品	15	279.801	1187.34	0.126896	65.2209	199.04	2058.05	4.40724	48.6483	266.468	247.377	135.165	705.343	1210.65	166.927	4276.52	3570.88	3295.77	8885.34	2556.49	2500.37	415.842	1333.38	6.90871	125.287	2089.54	8.78166	362.562	18572.4	435.006	424.771	284.054	131.817	25.8459	613.918	2777.42	16716.5	508.177	110.841	648.581	578.956	111.806	61.1011	34.5658	2633.46	0.131955	24.9617	80.7222
	通用设备	16	0	0.276349	0.00799449	2.80148	3.78318	1.92557	0.0844324	0.428223	0.5501	1.43499	1.02953	4.4666	4.20924	2.06603	5.53203	162.346	65.8383	139.77	69.8652	19.0329	8.1885	0.772223	0.0845641	6.45332	28.1733	0.275357	2.02456	16.2695	0.742839	4.1755	4.30655	0.32022	6.43304	2.21346	8.05055	23.7919	0.392829	1.14309	1.64953	3.33562	1.31431	0.168897	0.390587	110.459	23.0224	1.2187	53.2109
	专用设备	17	30.3653	3.761	0.0799226	14.5092	258.478	7.02835	0.236728	2.90634	1.28067	6.11393	3.88023	22.0378	11.3519	4.38104	6.43796	26.7889	544.351	64.6685	43.4062	61.0596	22.3787	0.60205	0.0353927	0.296503	10.9454	1.98666	1.47025	100.438	0.167664	41.0197	2.13908	1.07382	54.6992	12.4262	44.1826	445.23	107.996	0.147841	0.406653	876.903	1.34809	12.7472	9.38781	649.426	624.964	9.95236	1027.05
	交通运输设备	18	3.54917	0.164968	0.0029381	0.854792	3.29638	0.253961	0.00913116	0.0865414	0.0497181	0.187061	0.074523	0.796206	1.28202	0.245333	0.373958	13.3842	5.86087	1941.22	0.64901	0.535557	1.19134	16.8067	0.132549	7.86794	0.0818444	0.131915	0.0396365	2.56847	45.5021	105.013	0.485401	0.446455	3.99995	0.446521	6.82337	4.89679	1.20137	0.100854	0.0888826	0.113395	0.944687	2.98005e-05	4.7286	2.47267	16.8928	3.27698	75.0545
	电气机械和器材	19	0	12.7818	0.139549	35.412	52.1616	17.0946	1.46393	7.52855	8.99469	24.4441	8.99185	43.7682	34.6407	13.6499	89.1938	1219.86	1583.47	3768.88	7620.86	4212.93	1609.23	54.2911	0.182434	40.7323	1377.03	5.87379	4.67579	9878.35	1064.5	257.494	29.914	1490.47	7.80597	309.142	640.986	3871.46	49.4891	43.9068	4.77073	1131.49	37.6931	0.000349972	12.525	247.15	93.0207	9.57136	726.283
	通信设备、计算机和其他电子设备	20	0	0.605985	0.0161786	0.809501	14.7866	2.4876	0.155124	1.95177	2.25349	1.69175	0.621114	12.9435	3.39689	1.58586	19.1152	413.002	325.378	777.403	741.156	16149.6	227.977	19.4569	0.0578899	9.3181	24.1415	1.84949	0.474105	211.164	572.329	68.3145	15.6701	7022.02	90.3763	50.484	140.184	993.434	3.56937	436.476	39.0221	37.0505	16.7623	96.5751	0.0249936	2.63073	2.06524	0.328717	12.5953
	仪器仪表	21	0	1.08755	0.239329	1.69213	234	6.49392	0.0437152	0.421535	0.0763943	2.73181	25.8615	31.7703	9.30731	6.29231	69.322	768.146	358.377	5739.43	275.787	174.11	2086.24	77.5928	0.0107377	12.7603	39.7557	15.2565	14.3454	320.672	64.823	55.3688	1.51948	17.7624	0.000208061	3.46539	11.731	15497.8	331.043	467.087	642.803	81.1635	26.696	30.6281	3.55581	10.6769	0.142244	0.296123	120.637
	其他制造产品	22	0	0.826205	0	8.78641	5.05752	25.4191	2.21379	288.809	3.10313	23.4375	25.7914	36.5202	10.4858	16.522	9.97578	95.5043	234.453	14.8675	3.09252	64.7217	6.83309	121.498	0.0287944	7.5093	9.78787	1.04093	0.457198	58.37	0.624777	95.7596	959.761	15.7247	14.4141	928.966	12.7931	841.446	43.674	1317.66	0.618566	10.4014	100.597	15.8643	1.4435	4.56641	0.937619	0.186808	1.38098
	废品废料	23	0	0	0	6.20993	0.56127	0.0687765	0.139021	0.464762	0.263278	18.1857	0.876946	85.7696	208.787	65.2265	26.6386	6.61717	1.18386	8.71349	0.0392606	0.0980874	0.522044	0.000615927	38.7881	5.62695	0.0190653	0.00128552	0.158862	0.00149978	0	0	0	0	0	0	0	0.0151304	0	0	0	0	0	0	0	1.18366	0	0	0
	金属制品、机械和设备修理服务	24	0.151137	1.26794	0.00628186	0.43614	0.51399	0.713906	0.100533	0.262434	0.0972355	0.622634	0.452275	0.978898	1.47957	0.493962	0.695702	1.09103	0.821529	1.89762	0.810239	1.98917	0.303917	0.162011	0.00105244	0.282302	4.16713	0.285968	0.67446	0.237575	0.814127	12.097	0.480639	1.32411	0.213868	3.08517	1.1628	1.93916	0.922339	0.0829567	0.528613	0.278346	2.87812	1.91897	0.010019	0.33565	0.188107	0.0675951	0.124243
	电力、热力的生产和供应	25	42.9054	181.473	0.304326	57.3952	4.984	54.4209	5.29438	9.99428	11.8531	43.0306	58.1063	157.114	91.5762	45.2409	66.2962	37.8737	30.8931	85.3422	37.8569	93.6147	10.6038	7.31979	1.08582	6.53201	10595.6	18.1462	25.919	111.443	145.396	232.594	143.469	117.734	49.0733	242.715	92.1679	108.648	31.7755	22.6525	88.9222	48.3112	75.5661	106.565	729.697	159.412	381.385	698.348	1247.73
	燃气生产和供应	26	0.0233956	0.00884035	0.000524521	0.185284	0.00859011	0.619495	0.0572317	0.0488573	0.0516509	0.345483	0.100129	0.617001	1.21569	2.02938	0.57386	0.221585	0.117376	1.5004	0.117558	0.474274	0.0277598	0.0222002	0.00628384	0.138023	27.7472	0.343891	0.107698	0.694914	0.512173	6.09072	6.12279	0.21449	0.192033	5.26552	1.39696	2.4881	0.128171	0.623013	2.58752	0.773109	0.756883	0.740333	0.213253	0	0	0	0
	水的生产和供应	27	0.402618	0.0423955	0.000875336	0.0898591	0.120886	0.445999	0.0175836	0.0834746	0.0583943	0.229788	1.3852	1.53944	0.264666	0.118284	0.344008	0.220765	0.257106	0.395856	0.196607	1.04951	0.0905766	0.0506613	0.0026029	0.0244755	1.77329	0.485517	1.63352	6.52327	0.748593	1.9123	1.53593	0.205191	2.42199	2.51864	0.339402	1.77508	2.38801	0.403154	2.11655	0.850587	1.2269	2.53713	22.1289	11.4066	1.38538	1.28247	9.02723
	建筑	28	0	0.00457079	0.00416029	0.0485916	0.0037366	0.0653748	0.00121136	0.0148879	0.0454334	0.0452098	0.0153228	0.0929962	0.58906	0.0195814	1.02196	0.0342231	0.152071	0.0991015	0.16478	0.256655	0.0122133	0.0114769	0.000527277	0.0108168	0.926802	0.0211524	0.0472594	6.61843	0.426808	1.21657	0.431325	0.164238	0.699832	1.37555	0.430876	0.867447	1.20019	0.246809	2.92389	0.704822	1.86145	5.6719	0.532754	0	1.23562	0	0.709169
	批发和零售	29	241.443	632.647	0.452862	120.365	295.085	1299.49	70.1449	350.278	209.402	546.188	1109.05	1353.63	591.311	368.22	510.079	1444.9	1286.84	8072.92	2010.41	8143.2	682.898	135.339	9.5509	76.5804	544.483	180.166	45.2095	5713.91	5446.4	1592.77	988.095	1656.33	463.244	294.685	822.563	3370.42	249.239	221.578	281.82	1362.64	602.786	257.769	121.95	322.041	217.691	77.0271	139.788
	交通运输、仓储和邮政	30	449.036	2143.96	1.22392	250.357	191.943	1677.74	66.1599	189.891	209.276	449.683	1881.55	1720.01	1275.15	442.086	663.622	741.617	753.118	2445.41	852.309	1328.63	264.827	65.047	30.8241	65.986	493.861	312.178	31.2238	6376.6	8661.82	30471.1	612.103	1338.17	2144.14	600.416	3469.16	7006.18	482.093	304.018	1853.33	388.744	1917.19	3199.48	145.195	367.066	70.4073	51.0747	79.7124
	住宿和餐饮	31	47.1848	12.0567	4.61315	35.074	93.0062	860.373	9.93285	68.5077	57.7695	147.205	40.0047	1681.31	286.23	63.8192	254.204	439.68	596.458	715.124	410.574	772.39	222.273	34.1735	2.88281	21.7644	346.816	62.8945	20.5435	3527.73	3296.33	1727.47	211.045	1845.92	8546.1	2135.13	4387.11	8433.11	233.805	249.508	2114.45	240.105	1964.25	6890.66	0.535682	0.538119	5.37907	4.45115	25.5439
	信息传输、软件和信息技术服务	32	0.0593776	0.0126357	0.0259097	0.101361	0.358428	2.05201	0.273877	2.52062	0.862687	2.09704	0.293802	7.05737	1.62238	0.641012	3.27271	4.00547	3.67677	3.14268	2.45789	17.0562	4.71495	0.16825	0.0462666	0.1699	27.0283	1.15995	0.453132	6.17843	34.2642	27.7126	3.81159	502.372	230.452	12.0636	29.2713	35.0348	1.40278	1.75777	13.1891	28.9909	15.3074	52.125	0.472505	1.61807	2.82227	0.0758523	1.53417
	金融	33	5.20039	124.499	0.397902	41.4841	14.5761	34.4885	0.960841	5.30225	2.51867	9.95191	13.7368	37.5687	20.502	12.1287	17.3479	22.6658	29.7268	36.5623	31.8434	57.9716	7.77819	0.953907	0.108027	2.36544	365.787	5.66117	9.40805	421.823	609.828	601.732	57.0263	87.2322	630.594	654.871	530.134	511.623	47.1654	16.4064	12.3468	3.19418	68.8771	124.478	0.922255	8.31336	30.7301	11.5015	16.3649
	房地产	34	0	0.038575	0.267591	0.0818181	6.95736	13.9235	0.240279	5.91878	6.62527	10.4145	0.999948	12.2183	15.5992	2.24575	6.08157	11.0625	9.48005	17.4749	14.1277	19.3137	7.39729	0.435757	1.13585	0.962663	72.3418	21.0321	1.34454	22.3654	654.672	91.0625	293.327	164.504	852.417	485.418	271.364	354.441	32.3505	59.4541	168.146	52.821	263.012	492.295	0	0	7.69525	0	1.1314
	租赁和商务服务	35	0.469552	33.6784	1.05245	5.19096	7.80408	95.5277	0.34376	15.6106	5.4761	13.8262	29.5999	124.698	21.7077	10.8991	14.1876	40.4558	29.7205	129.539	30.6678	90.6178	9.23622	2.85086	0.377386	3.34011	39.7167	14.7999	3.32071	214.061	1280.16	308.36	203.482	377.456	870.9	304.945	492.566	210.33	15.0322	28.7375	35.0792	6.53829	210.836	378.908	5.7839	1.09888	36.4801	3.61767	28.5867
	科学研究和技术服务	36	5.44446	5.09723	0.0012722	0.124876	0.0858699	2.46029	0.0413673	0.394762	0.19492	0.867944	0.959197	6.26757	0.834596	0.490758	1.13251	2.37807	7.29263	19.2307	2.99373	9.56491	2.02425	0.181301	0.00536399	0.0557106	6.26736	0.38972	0.170781	26.7361	26.8363	13.3086	1.51065	23.4612	7.45218	1.64128	8.2961	141.843	1.1342	2.16584	13.0438	2.93502	6.04052	8.8857	0.275841	0.016252	1.42641	0	0.0684941
	水利、环境和公共设施管理	37	35.7304	140.231	0.00497881	0.429719	0.0735875	0.166593	0.0104568	0.0627929	0.0440638	0.134218	0.0227019	1.85179	0.286806	0.0660695	0.20061	0.313333	0.454595	0.359368	0.341666	0.657502	0.169206	0.0331667	0.00323815	0.0199311	0.135286	0.0641583	30.2903	1.95026	2.31714	0.41556	0.19048	1.1924	9.53627	1.01872	1.50274	3.85235	37.1958	0.152768	0.538623	0.112382	0.717844	9.58421	0.0704191	0.000440304	0.0234029	0.00259609	0.0162987
	居民服务、修理和其他服务	38	2.89302	0.318939	0.00788049	0.824249	0.527979	7.37049	0.0712367	1.91856	0.695045	2.10753	3.59801	8.25519	2.17883	1.29245	1.67872	4.71618	5.67316	20.3328	5.71035	14.2985	2.21616	0.483719	0.0096088	0.36942	10.5672	2.03609	0.893995	12.9613	14.282	69.3559	12.3527	5.15335	16.6482	11.3805	35.9116	81.4373	4.90564	11.6922	11.4934	14.6789	38.1881	41.5895	3.22262	0.0196314	0.363063	0.0119375	1.4118
	教育	39	0.021969	0.012409	0.000133185	0.0146022	0.0415655	0.0340323	0.00134738	0.0157147	0.00961135	0.0274636	0.0187038	0.118368	0.0348822	0.0131144	0.0449292	0.0675576	0.092512	0.1196	0.0374085	0.16161	0.0266858	0.00773779	0.000898995	0.0131892	0.0511664	0.0318421	0.0159332	0.539218	0.470053	0.480142	0.118345	0.31531	2.74284	0.125584	0.551143	1.25798	0.0285187	0.0423576	9.4269	0.23579	0.303097	6.48431	0.0169373	0.0239739	0.0520684	0.0070777	0.03701
	卫生和社会工作	40	0.00429817	0	0	0	0	0	0	0	0	0	0	0	0	0	0	0	0	0	0	0	0	0	0	0	0	0	0	0	0.016247	0.0231941	0.00573978	0.0870131	0.0231955	0.00556685	0.135526	0.0410105	0.00224615	0.00333188	0.0192053	2.37698	0.0873109	0.0381613	0.000659452	0.0205144	0.123954	0	0.00655849
	文化、体育和娱乐	41	0.392988	0.0313948	0.0137194	0.135816	0.357233	0.527156	0.0307915	0.188971	0.132095	0.404165	0.085552	3.68954	0.809482	0.19108	0.590896	0.938575	1.3037	0.980953	0.91352	1.78261	0.468896	0.0877989	0.0120063	0.0532629	2.46894	0.185949	0.0986071	7.3965	10.7304	4.39132	6.05325	19.3883	79.4344	36.79	50.7151	49.5109	1.59512	2.28596	40.6249	1.96494	316.406	160.26	0.0541543	0.00238571	0.0226905	0.0438202	0.127132
	公共管理、社会保障和社会组织	42	0.600506	0.00235957	0.0100413	0.0132296	0.00454139	0.0588435	0.00226864	0.0182424	0.0116221	0.0285431	0.00670219	0.190378	0.0385051	0.0146089	0.0431571	0.0812847	0.129842	0.457015	0.0700373	0.45853	0.0427437	0.00831293	0.000176493	0.00199133	0.0498315	0.0147636	0.00685306	0.237237	0.386015	0.211986	0.117378	13.9474	1.15872	0.697831	1.96425	0.925141	0.0366458	0.0460322	0.24153	0.452546	0.29804	0.4596	0.0885937	0.000486007	0.00481099	0.00758554	0.00442187
山东	农林牧渔产品和服务	01	18923.3	12.9618	0.0320166	0.633277	1.70848	51550.9	1292.37	260.56	297.05	112.641	1.87485	14683.8	8.18906	1.67823	40.6565	1.92603	13.5713	9.47059	5.05253	6.83607	0.593906	1003.99	0.0852636	0.629166	7.16155	3.63477	10.5212	8574.44	77.3507	110.144	22254.8	1.51208	88.2242	57.0236	1701.13	2018.77	10247.2	2867.59	4.48725	0.0875483	623.1	0	8226.25	0	4.69647	1.60192	1.56035
	煤炭采选产品	02	18.7833	5677.34	0	29.7345	2.42101	21.0941	1.20296	3.52232	0.632973	10.4341	7.46384	43.9635	90.3658	3.00966	7.02009	2.60562	1.96177	13.0963	3.08863	0.713056	0.345349	13.9532	0.0614877	0.666096	714.204	0	0.0678761	7.00203	4.92192	8.46624	10.8833	0	1.03491	40.0679	20.1567	9.55239	1.70962	7.54809	15.0224	5.01787	1.58888	8.58574	20.514	1832.7	0.184407	29.0318	54.144
	石油和天然气开采产品	03	0	0	0.0225064	0	0.0480617	0	0	0	0	0	265.193	0.256311	0	0	0	0	0	0	0	0	0	0	0	0	0	111.469	0	0	0	0	0	0	0.000671453	0	0	0	0	0	0	0	0	0	0	125.595	999.275	0	4.77924
	金属矿采选产品	04	0	0.74062	0	3149.36	0	0.0606262	0	0	0	0.0237588	0	104.887	63.5	124.447	87.9521	3.19786	15.4636	0.524089	33.1861	1.28792	0.402472	0.895073	0	0.000723752	0	0	0	0	0	0.000641615	0.21674	0	0	0	0	0	0	0.100689	0	0	0	0	0	0	57.6217	11677.8	0.00828511
	非金属矿和其他矿采选产品	05	0	1.0767	0	31.3584	124.746	1.53093	0.0332401	0.00157285	0.000563135	1.40357	0.017524	83.2291	836.404	9.6057	14.7634	0.0413051	3.24329	1.74411	1.46599	5.22072	0.103637	0.0209582	0.000549046	0.00575837	5.20711	0.00389332	0.0519796	556.135	0.0966308	5.69017	0.232903	0.00343496	0.0594162	0.162198	0.123085	15.1435	0.0587839	0.0494239	0.125267	0.00111057	0.0872613	0	60.1263	329.496	68.7146	10.4332	262.688
	食品和烟草	06	27682	5.20938	1.79078	26.2337	29.042	143879	44.1177	3335.97	73.7157	139.279	45.4061	22171	140.514	39.0259	101.018	145.677	205.943	153.058	146.916	294.514	81.7995	52.773	1.47418	7.92695	230.626	26.0461	19.2701	899.145	1064.43	18713.3	184307	1015.24	3425.64	507.751	1019.65	4687.38	58.508	167.332	879.643	95.4691	2923.63	1111.92	5255.31	0.564013	2.51594	3.92982	9.57476
	纺织品	07	244.665	125.991	0.988058	153.181	744.284	2293.19	52722.2	170688	3986.62	9098.71	2756.9	44056.4	4654.38	290.186	310.474	465.084	1567.61	11508	721.309	719.497	274.401	1461.32	296.322	876.4	13.1427	5.55254	43.4334	804.381	3630.88	12113.5	3483.2	120.849	441.253	6944.9	894.687	4162.1	153.705	776.449	181.319	46.7128	934.609	888.534	73.6075	11029.1	1110.24	1.831	3103.52
	纺织服装鞋帽皮革羽绒及其制品	08	0	71.4208	5.03626	121.94	192.218	602.735	44.4961	14247.4	562.782	480.157	155.921	1269.3	533.532	89.5069	329.299	346.505	547.882	9120.12	223.359	332.257	113.562	77.1569	6.74066	61.4887	1313.91	458.585	133.945	7336.08	1223.44	2717.3	1057.9	169.896	7019.34	1246.8	599.998	784.216	39.9508	359.027	1438.63	72.6526	1130.98	1048.33	2.59541	145.112	33.173	2.84146	180.958
	木材加工品和家具	09	1221.76	84.0914	2.5198	35.8346	63.087	747.578	205.672	423.472	48367.1	4605.7	547.839	1355.75	973.077	328.478	799.668	1839.85	553.572	34507.1	1733.92	904.938	171.299	153.271	1.4543	121.295	30.984	23.2807	7.77389	138274	567.798	2820.15	948.646	322.088	1025.41	1081	886.008	831.192	104.115	270.83	33.7551	11.7116	2121.87	0.649305	206.534	1459.36	9.67869	2.90832	413.982
	造纸印刷和文教体育用品	10	1307.71	38.6948	18.173	141.881	595.613	25847.6	182.406	3007.25	2606.5	102473	1883.5	24095	3154.34	540.274	3157.02	5027.69	3871.96	20121.5	3662.01	39035	2110.7	394.327	50.442	399.694	4986.61	405.142	218.477	24061.1	6931.59	21366	10974.8	37751.5	89906.6	19939.7	161528	55775.9	2077.67	2637.05	38638.5	3193.51	107218	50126.9	187.035	978.501	67.5399	43.7153	384.549
	石油、炼焦产品和核燃料加工品	11	3497.71	150.319	24.4547	3167.18	8492.64	1049.23	122.975	473.646	325.76	3363.58	60829.1	17417.9	14682.7	786.544	1423.99	2493.21	1928.14	5472.3	1071.28	1551.89	408.211	330.692	139.917	394.821	7870.77	1899.18	88.0656	22727.8	11182.8	240532	843.012	1613.31	1241.37	2326.84	5914.63	6401.68	3425.81	1065.79	2584.76	598.722	1616.77	5403.39	1721.76	44348.9	3547.05	11192.3	18648.5
	化学产品	12	7530.73	11021.2	0.445711	636.173	5627.56	19006.6	2122.27	3061.46	2405.32	14839.9	10122.8	156285	13698.2	15772.4	7961.23	6008.76	6915.75	76050.9	18316.2	32468.2	1793.33	1057.78	608.607	428.574	763.426	139.715	1220.23	75118	1112.46	2632.96	2989.69	2491.99	533.707	5899.58	2170.39	31175.8	2471.6	4253.3	7258.49	119091	7578.47	5047.77	10343	3976.54	2989.77	60.3313	4068.57
	非金属矿物制品	13	24.0541	122.201	0.0973325	161.134	635.755	7912.35	2.8515	47.3911	1042.85	284.135	83.0083	3416.12	54612.9	622.093	5903.51	2092.68	946.376	9605.37	7956.85	17838.8	878.411	117.183	25.2645	252.351	940.8	6.55887	132.843	465423	48.9114	1703.55	1243.17	120.169	0.732593	1433.07	2172.07	3224.72	116.912	2.02268	2245.04	314.306	21.3253	0.00386758	1593.3	1027.72	855.916	5011.4	2181.35
	金属冶炼和压延加工品	14	7.20922	458.351	0	123.972	26.915	9.27262	0.34453	1.36727	114.46	1191.94	4.82022	253.131	1201	6283.98	4648.85	2050.41	1694.24	4232.53	2741.22	774.338	316.021	106.592	3.93312	7.60057	25.4811	10.0868	12.5195	19292.4	1.28711	278.538	1.21403	0.00467659	0.0024981	0.961864	0.427544	271.471	16.0882	0.518153	0.149736	0.0424104	1.12582	0.000161301	1.03278	133.729	136.033	2.67359	260.461
	金属制品	15	911.595	3868.37	0.413429	212.491	648.475	6705.16	14.3588	158.497	868.156	805.959	440.37	2298.02	3944.31	543.849	13932.9	11634	10737.7	28948.5	8329.07	8146.24	1354.82	4344.16	22.5087	408.186	6807.76	28.6108	1181.23	60509	1417.25	1383.91	925.451	429.461	84.2062	2000.15	9048.86	54462.6	1655.65	361.121	2113.09	1886.25	364.265	199.068	120.416	9174.13	0.459689	86.9583	281.21
	通用设备	16	0	44.7507	1.29459	453.659	612.63	311.817	13.6726	69.3443	89.0806	232.375	166.717	723.3	681.624	334.562	895.83	26289.6	10661.5	22633.6	11313.6	3082.09	1326.01	125.05	13.6939	1045.02	4562.25	44.5901	327.848	2634.6	120.292	676.16	697.382	51.8549	1041.74	358.438	1303.67	3852.74	63.6129	185.106	267.118	540.155	212.833	27.3504	74.4138	21044.3	4386.18	232.184	10137.6
	专用设备	17	657.9	81.4865	1.73162	314.359	5600.24	152.278	5.12899	62.9693	27.7472	132.466	84.0699	477.475	245.953	94.9204	139.486	580.414	11794	1401.12	940.447	1322.93	484.861	13.0441	0.766825	6.42409	237.145	43.0433	31.8548	2176.12	3.63264	888.742	46.3457	23.2655	1185.12	269.228	957.269	9646.44	2339.87	3.20314	8.81062	18999.1	29.2079	276.183	236.186	16338.8	15723.4	250.39	25839.4
	交通运输设备	18	15.4395	0.717643	0.0127813	3.7185	14.3399	1.10478	0.0397222	0.376471	0.216283	0.813749	0.324188	3.46364	5.577	1.06724	1.62679	58.2238	25.4958	8444.66	2.82331	2.32977	5.18254	73.1123	0.576611	34.227	0.356038	0.573853	0.172426	11.1733	197.942	456.825	2.11158	1.94216	17.4005	1.94245	29.6829	21.3019	5.22616	0.438733	0.386656	0.493288	4.10956	0.000129637	22.0086	11.5087	78.625	15.2522	349.331
	电气机械和器材	19	0	40.6418	0.443721	112.599	165.857	54.3552	4.65482	23.9383	28.6001	77.7243	28.5911	139.168	110.146	43.4021	283.607	3878.74	5034.9	11983.8	24231.8	13395.7	5116.83	172.628	0.580081	129.515	4378.51	18.6767	14.8675	31409.9	3384.76	818.746	95.1167	4739.21	24.8204	982.968	2038.12	12310	157.359	139.609	15.1693	3597.75	119.852	0.00111279	44.4463	877.041	330.095	33.9651	2577.3
	通信设备、计算机和其他电子设备	20	0	5.52458	0.147495	7.37997	134.805	22.6787	1.41422	17.7937	20.5444	15.4232	5.66251	118.002	30.9684	14.4578	174.268	3765.21	2966.37	7087.34	6756.9	147231	2078.4	177.383	0.527765	84.9503	220.091	16.8612	4.32227	1925.12	5217.75	622.802	142.86	64017.6	823.933	460.247	1278.01	9056.83	32.5408	3979.22	355.752	337.778	152.817	880.446	0.251705	26.4935	20.7986	3.31044	126.845
	仪器仪表	21	0	1.71144	0.376627	2.66286	368.24	10.2193	0.0687936	0.663359	0.12022	4.29898	40.6977	49.9961	14.6467	9.90206	109.09	1208.81	563.97	9031.99	434	273.993	3283.06	122.106	0.0168976	20.0805	62.5625	24.0088	22.575	504.634	102.01	87.1325	2.39117	27.9522	0.00032742	5.4534	18.4607	24388.5	520.954	735.043	1011.56	127.725	42.0108	48.1987	6.00655	18.0356	0.240281	0.500217	203.782
	其他制造产品	22	0	4.41948	0	46.9997	27.0534	135.97	11.8419	1544.88	16.5991	125.371	137.962	195.352	56.09	88.3785	53.3618	510.866	1254.12	79.5282	16.5423	346.205	36.5511	649.91	0.154025	40.1683	52.3567	5.56809	2.44562	312.229	3.34202	512.231	5133.89	84.1134	77.1027	4969.17	68.4321	4501.01	233.618	7048.36	3.30879	55.6385	538.109	84.8602	9.50255	30.0606	6.17233	1.22975	9.09098
	废品废料	23	0	0	0	9.58463	0.866285	0.106152	0.21457	0.717331	0.406354	28.0685	1.35351	132.38	322.249	100.673	41.115	10.2132	1.82722	13.4487	0.0605963	0.151392	0.805743	0.000950644	59.867	8.68484	0.0294261	0.00198412	0.245193	0.00231482	0	0	0	0	0	0	0	0.0233528	0	0	0	0	0	0	0	1.61337	0	0	0
	金属制品、机械和设备修理服务	24	8.58599	72.0308	0.356868	24.7768	29.1994	40.5566	5.71123	14.9087	5.52389	35.3714	25.6935	55.6106	84.0535	28.0617	39.5224	61.9809	46.6706	107.803	46.0292	113.004	17.2653	9.20372	0.0597883	16.0374	236.732	16.2457	38.3156	13.4965	46.25	687.223	27.3048	75.2217	12.1497	175.267	66.0577	110.162	52.3975	4.71272	30.0302	15.8127	163.504	109.016	0.6038	20.2282	11.3364	4.07367	7.48763
	电力、热力的生产和供应	25	76.0749	321.767	0.539595	101.766	8.83704	96.4928	9.38738	17.7207	21.0165	76.2969	103.027	278.577	162.372	80.2159	117.549	67.1533	54.776	151.319	67.1235	165.987	18.8014	12.9786	1.92525	11.5818	18787	32.1747	45.9565	197.598	257.799	412.408	254.383	208.753	87.011	430.353	163.421	192.642	56.3405	40.1648	157.666	85.6598	133.985	188.949	1311.04	286.414	685.231	1254.72	2241.79
	燃气生产和供应	26	1.61938	0.611905	0.0363059	12.8248	0.594584	42.8798	3.96142	3.38177	3.57513	23.9134	6.93064	42.7072	84.1467	140.468	39.721	15.3375	8.12447	103.854	8.13702	32.8279	1.92146	1.53664	0.43495	9.5536	1920.59	23.8032	7.45457	48.1	35.4512	421.583	423.803	14.8464	13.292	364.465	96.694	172.219	8.87161	43.1233	179.101	53.5125	52.3894	51.2438	16.2881	0	0	0	0
	水的生产和供应	27	0.131309	0.0138268	0.00028548	0.0293065	0.0394254	0.145457	0.00573468	0.0272242	0.0190446	0.0749425	0.451767	0.502068	0.0863175	0.0385769	0.112194	0.0719999	0.0838518	0.129103	0.0641211	0.342284	0.0295405	0.0165226	0.000848903	0.00798239	0.578338	0.158345	0.532751	2.12748	0.244145	0.623672	0.500926	0.0669207	0.789902	0.821425	0.110692	0.57892	0.77882	0.131484	0.690285	0.277409	0.400138	0.827455	7.68133	3.95944	0.480889	0.445168	3.13351
	建筑	28	0	0.00506813	0.00461297	0.0538788	0.00414318	0.0724881	0.00134316	0.0165078	0.050377	0.050129	0.0169901	0.103115	0.653155	0.021712	1.13316	0.0379468	0.168617	0.109885	0.18271	0.284582	0.0135422	0.0127257	0.00058465	0.0119938	1.02765	0.023454	0.0524017	7.33858	0.473249	1.34895	0.478257	0.182108	0.77598	1.52523	0.477759	0.961834	1.33079	0.273664	3.24203	0.781513	2.06399	6.28905	0.637136	0	1.47771	0	0.848116
	批发和零售	29	2818.98	7386.5	5.28741	1405.33	3445.29	15172.2	818.98	4089.69	2444.89	6377.05	12948.8	15804.4	6903.89	4299.17	5955.45	16870.1	15024.5	94255.8	23472.7	95076.4	7973.21	1580.16	111.512	894.119	6357.14	2103.53	527.846	66713.1	63589.7	18596.4	11536.6	19338.6	5408.63	3440.62	9603.88	39351.5	2910	2587.04	3290.41	15909.6	7037.86	3009.59	1498.13	3956.2	2674.28	946.261	1717.26
	交通运输、仓储和邮政	30	1555	7424.47	4.23841	866.979	664.694	5809.99	229.11	657.59	724.717	1557.24	6515.78	5956.37	4415.82	1530.93	2298.11	2568.2	2608.03	8468.39	2951.52	4601	917.089	225.256	106.743	228.508	1710.23	1081.07	108.127	22082	29995.7	105521	2119.7	4634.05	7425.1	2079.23	12013.6	24262.2	1669.48	1052.81	6418.03	1346.21	6639.19	11079.7	544.943	1377.67	264.252	191.693	299.176
	住宿和餐饮	31	32.5915	8.32779	3.1864	24.2263	64.2413	594.277	6.86083	47.3197	39.9026	101.677	27.6321	1161.31	197.705	44.0813	175.584	303.696	411.986	493.951	283.592	533.506	153.529	23.6043	1.99121	15.0332	239.553	43.4425	14.1899	2436.67	2276.85	1193.2	145.773	1275.01	5902.97	1474.78	3030.27	5824.93	161.494	172.34	1460.49	165.845	1356.75	4759.52	0.401467	0.403294	4.03135	3.33592	19.1439
	信息传输、软件和信息技术服务	32	1.83059	0.389554	0.798787	3.12494	11.0502	63.263	8.44354	77.7098	26.5964	64.6512	9.05783	217.577	50.0176	19.7622	100.897	123.487	113.354	96.888	75.7759	525.839	145.36	5.18711	1.42638	5.23798	833.276	35.761	13.9699	190.479	1056.35	854.37	117.51	15488	7104.76	371.917	902.426	1080.11	43.2472	54.1917	406.615	893.78	471.922	1607	15.8462	54.2646	94.6493	2.54382	51.4509
	金融	33	36.0619	863.334	2.75924	287.67	101.077	239.159	6.66292	36.7683	17.4656	69.0112	95.257	260.518	142.17	84.1063	120.299	157.175	206.139	253.54	220.817	402.002	53.9376	6.61484	0.749111	16.403	2536.54	39.2571	65.2398	2925.12	4228.83	4172.69	395.447	604.909	4372.83	4541.18	3676.19	3547.83	327.067	113.77	85.6183	22.1499	477.625	863.191	6.85292	61.7734	228.344	85.4635	121.601
	房地产	34	0	0.327778	2.27376	0.695221	59.1177	118.31	2.04168	50.2927	56.2959	88.4938	8.49671	103.821	132.549	19.0824	51.676	93.9997	80.5534	148.487	120.045	164.112	62.8559	3.70269	9.65151	8.17989	614.699	178.713	11.4247	190.042	5562.85	773.772	2492.44	1397.81	7243.11	4124.67	2305.82	3011.73	274.887	505.19	1428.76	448.828	2234.85	4183.1	0	0	74.305	0	10.9248
	租赁和商务服务	35	2.45465	176.059	5.50186	27.1365	40.797	499.385	1.79705	81.6068	28.6271	72.2787	154.738	651.876	113.48	56.9768	74.1679	211.489	155.369	677.186	160.32	473.718	48.2837	14.9033	1.97284	17.4609	207.625	77.3688	17.3595	1119.04	6692.2	1612	1063.73	1973.21	4552.76	1594.14	2574.96	1099.53	78.5833	150.23	183.382	34.1799	1102.18	1980.8	32.9941	6.26855	208.1	20.6369	163.072
	科学研究和技术服务	36	157.239	147.21	0.0367417	3.60649	2.47997	71.0544	1.19471	11.4009	5.62938	25.0666	27.7021	181.011	24.1036	14.1733	32.7075	68.6799	210.615	555.391	86.4604	276.239	58.4612	5.23607	0.154915	1.60895	181.004	11.2553	4.93224	772.152	775.045	384.358	43.6284	677.571	215.223	47.4009	239.595	4096.5	32.7562	62.5505	376.712	84.7648	174.453	256.623	8.63548	0.508786	44.6552	0	2.14428
	水利、环境和公共设施管理	37	80.1304	314.487	0.0111657	0.963705	0.16503	0.373608	0.0234507	0.140822	0.0988192	0.301001	0.0509122	4.15291	0.643202	0.14817	0.449896	0.702694	1.01949	0.805933	0.766233	1.47454	0.379468	0.0743809	0.007262	0.0446984	0.303399	0.143884	67.9302	4.37373	5.1965	0.931952	0.427178	2.67412	21.3864	2.28463	3.3701	8.63943	83.4166	0.342604	1.20794	0.252031	1.60987	21.4939	0.17151	0.00107239	0.0569991	0.00632293	0.0396965
	居民服务、修理和其他服务	38	6.79713	0.749346	0.0185152	1.93657	1.24048	17.3169	0.16737	4.50766	1.63301	4.95164	8.4535	19.3955	5.11916	3.0366	3.94415	11.0807	13.3291	47.7718	13.4164	33.5944	5.20687	1.1365	0.0225758	0.867951	24.8277	4.78379	2.10044	30.4526	33.5556	162.951	29.0226	12.1078	39.115	26.7384	84.3743	191.337	11.5258	27.4708	27.0037	34.4881	89.7228	97.7144	8.8584	0.0539632	0.997995	0.032814	3.88078
	教育	39	0.64995	0.367117	0.00394025	0.432002	1.22971	1.00684	0.0398618	0.464917	0.28435	0.812506	0.553348	3.50189	1.03198	0.387988	1.32922	1.99868	2.73695	3.53835	1.10672	4.78119	0.789493	0.228921	0.0265966	0.3902	1.51375	0.942044	0.471381	15.9527	13.9064	14.2049	3.5012	9.3284	81.1464	3.71537	16.3055	37.2172	0.843721	1.25314	278.893	6.9758	8.96708	191.837	0.51999	0.736022	1.59855	0.217292	1.13624
	卫生和社会工作	40	0.0296289	0	0	0	0	0	0	0	0	0	0	0	0	0	0	0	0	0	0	0	0	0	0	0	0	0	0	0	0.111997	0.159886	0.0395666	0.599815	0.159896	0.0383745	0.934235	0.282701	0.0154836	0.022968	0.13239	16.3855	0.601868	0.263061	0.00499003	0.155231	0.937953	0	0.0496276
	文化、体育和娱乐	41	1.34142	0.107162	0.0468295	0.463593	1.21937	1.79938	0.105103	0.64503	0.45089	1.37957	0.292021	12.5938	2.76307	0.652228	2.01695	3.20371	4.45003	3.34836	3.11819	6.08473	1.60052	0.299691	0.040982	0.181806	8.42744	0.634714	0.336583	25.2471	36.627	14.9892	20.662	66.1798	271.14	125.578	173.11	168.999	5.44474	7.80284	138.668	6.70707	1080.01	547.027	0.193437	0.00852162	0.0810492	0.156524	0.45411
	公共管理、社会保障和社会组织	42	42.6854	0.167724	0.713763	0.940395	0.322813	4.18274	0.161261	1.29671	0.82613	2.02891	0.476408	13.5325	2.73704	1.03844	3.06771	5.77791	9.22947	32.4858	4.97842	32.5934	3.03833	0.590903	0.0125456	0.141548	3.54215	1.04943	0.487132	16.8634	27.4389	15.0685	8.34349	991.418	82.3645	49.6035	139.624	65.7613	2.60487	3.27208	17.1686	32.1681	21.1854	32.6695	6.86502	0.0376601	0.372798	0.587795	0.342646
河南	农林牧渔产品和服务	01	16656.6	11.4092	0.0281815	0.55742	1.50383	45375.9	1137.57	229.349	261.468	99.1481	1.65027	12924.9	7.20813	1.4772	35.7865	1.69532	11.9457	8.33616	4.44732	6.01721	0.522766	883.729	0.0750503	0.553801	6.3037	3.19938	9.26089	7547.35	68.0853	96.9507	19589	1.33096	77.6563	50.193	1497.36	1776.96	9019.72	2524.1	3.94974	0.0770614	548.462	0	6812.39	0	3.88928	1.32659	1.29217
	煤炭采选产品	02	37.0472	11197.7	0	58.6468	4.77509	41.6049	2.37265	6.94726	1.24844	20.5797	14.7213	86.7114	178.233	5.93611	13.8461	5.1392	3.8693	25.8305	6.09186	1.4064	0.68115	27.5206	0.121275	1.31377	1408.66	0	0.133876	13.8105	9.70775	16.6984	21.4657	0	2.04121	79.0279	39.7561	18.8407	3.37198	14.8875	29.6295	9.897	3.13383	16.9341	40.4561	3614.29	0.363672	57.254	106.778
	石油和天然气开采产品	03	0	0	0.0171408	0	0.0366036	0	0	0	0	0	201.97	0.195205	0	0	0	0	0	0	0	0	0	0	0	0	0	84.8941	0	0	0	0	0	0	0.000511375	0	0	0	0	0	0	0	0	0	0	80.3448	639.251	0	3.05735
	金属矿采选产品	04	0	0.282646	0	1201.9	0	0.0231371	0	0	0	0.00906717	0	40.0285	24.2338	47.4932	33.5656	1.22042	5.90144	0.200011	12.665	0.491514	0.153597	0.341591	0	0.000276209	0	0	0	0	0	0.000244863	0.0827156	0	0	0	0	0	0	0.0384264	0	0	0	0	0	0	20.9561	4247.05	0.00301317
	非金属矿和其他矿采选产品	05	0	6.11393	0	178.065	708.358	8.69322	0.18875	0.00893123	0.00319769	7.96999	0.0995077	472.607	4749.42	54.5448	83.8324	0.234546	18.4166	9.9037	8.32444	29.6452	0.588493	0.119009	0.00311769	0.0326982	29.568	0.0221077	0.29516	3157.95	0.548706	32.3109	1.32251	0.019505	0.337388	0.921019	0.698921	85.9905	0.333798	0.280647	0.711315	0.00630625	0.495503	0	320.237	1754.92	365.979	55.5678	1399.09
	食品和烟草	06	21235.8	3.99629	1.37377	20.1247	22.2791	110375	33.8442	2559.14	56.5498	106.846	34.8326	17008.1	107.793	29.9381	77.4944	111.754	157.986	117.416	112.704	225.932	62.7512	40.484	1.1309	6.08103	176.921	19.9808	14.7827	689.765	816.562	14355.6	141388	778.827	2627.92	389.513	782.208	3595.85	44.8835	128.366	674.804	73.2376	2242.81	852.991	3651.16	0.391851	1.74796	2.73027	6.65213
	纺织品	07	40.8647	21.0433	0.165028	25.5847	124.313	383.016	8805.81	28508.8	665.856	1519.69	460.465	7358.42	777.388	48.4678	51.8562	77.6798	261.826	1922.1	120.475	120.173	45.8313	244.074	49.4926	146.379	2.19513	0.927401	7.25437	134.35	606.439	2023.24	581.774	20.1845	73.6994	1159.96	149.433	695.165	25.6723	129.685	30.2844	7.80211	156.101	148.406	11.4352	1713.42	172.481	0.284454	482.144
	纺织服装鞋帽皮革羽绒及其制品	08	0	42.0852	2.96765	71.8538	113.266	355.166	26.2197	8395.41	331.623	282.936	91.8779	747.947	314.388	52.7426	194.042	204.181	322.844	5374.1	131.616	195.785	66.9174	45.4653	3.97198	36.2327	774.229	270.225	78.9282	4322.84	720.924	1601.19	623.378	100.112	4136.2	734.686	353.553	462.105	23.5413	211.56	847.724	42.8111	666.438	617.735	1.3795	77.129	17.632	1.51028	96.1816
	木材加工品和家具	09	1369.08	94.231	2.82363	40.1555	70.6939	837.719	230.471	474.534	54199.1	5161.05	613.896	1519.22	1090.41	368.085	896.09	2061.69	620.321	38667.9	1943	1014.05	191.954	171.752	1.62965	135.92	34.72	26.0879	8.71125	154947	636.262	3160.19	1063.03	360.924	1149.05	1211.35	992.841	931.416	116.669	303.486	37.8252	13.1238	2377.72	0.727597	212.268	1499.88	9.9474	2.98907	425.475
	造纸印刷和文教体育用品	10	509.965	15.0898	7.08689	55.329	232.27	10079.8	71.1325	1172.73	1016.45	39961.4	734.507	9396.3	1230.09	210.69	1231.14	1960.64	1509.94	7846.76	1428.07	15222.4	823.105	153.775	19.6708	155.868	1944.62	157.992	85.1989	9383.08	2703.1	8332.06	4279.82	14721.9	35060.7	7775.84	62990.6	21750.8	810.224	1028.37	15067.8	1245.37	41811.7	19547.9	67.9761	355.627	24.5468	15.8879	139.761
	石油、炼焦产品和核燃料加工品	11	142.994	6.14536	0.999758	129.481	347.197	42.8949	5.02748	19.3636	13.3178	137.51	2486.82	712.081	600.262	32.1556	58.2155	101.928	78.8266	223.719	43.796	63.4447	16.6885	13.5194	5.7201	16.1411	321.774	77.6425	3.60031	929.159	457.175	9833.48	34.4641	65.9554	50.7499	95.126	241.803	261.714	140.055	43.5719	105.67	24.477	66.0971	220.902	63.833	1644.2	131.504	414.946	691.381
	化学产品	12	1188.12	1738.81	0.0703195	100.369	887.856	2998.66	334.83	483.005	379.485	2341.28	1597.07	24657	2161.16	2488.41	1256.04	947.998	1091.09	11998.5	2889.73	5122.5	282.933	166.885	96.0196	67.6159	120.445	22.0427	192.514	11851.3	175.513	415.4	471.682	393.161	84.2026	930.773	342.422	4918.59	389.944	671.041	1145.17	18788.9	1195.65	796.384	1569.06	603.254	453.558	9.15244	617.214
	非金属矿物制品	13	91.2539	463.593	0.369249	611.294	2411.86	30017	10.8177	179.787	3956.24	1077.92	314.908	12959.7	207185	2360.03	22396.1	7938.97	3590.26	36439.8	30185.8	67675	3332.42	444.556	95.8458	957.341	3569.1	24.8823	503.963	1.76567e+06	185.555	6462.75	4716.21	455.885	2.77923	5436.63	8240.16	12233.6	443.529	7.67343	8517	1192.38	80.9015	0.0146724	5596.45	3609.85	3006.39	17602.5	7661.98
	金属冶炼和压延加工品	14	25.2506	1605.39	0	434.216	94.271	32.4777	1.20673	4.7889	400.902	4174.81	16.883	886.6	4206.56	22009.9	16282.8	7181.64	5934.13	14824.6	9601.24	2712.15	1106.88	373.343	13.7759	26.6213	89.2487	35.3293	43.8501	67572.4	4.50816	975.59	4.25218	0.0163799	0.0087497	3.36897	1.49749	950.836	56.3495	1.81485	0.524458	0.148544	3.94323	0.000564963	3.49288	452.273	460.066	9.04216	880.886
	金属制品	15	540.34	2292.94	0.245056	125.952	384.378	3974.43	8.51108	93.9476	514.592	477.725	261.025	1362.13	2337.96	322.362	8258.64	6895.93	6364.66	17159	4936.99	4828.61	803.057	2574.97	13.3418	241.949	4035.24	16.9588	700.165	35866.2	840.065	820.301	548.553	254.559	49.9125	1185.57	5363.64	32282.2	981.372	214.052	1252.51	1118.06	215.915	117.996	69.1749	5270.23	0.264076	49.9546	161.545
	通用设备	16	0	10.3957	0.300736	105.386	142.315	72.4358	3.17617	16.1089	20.6936	53.9813	38.7289	168.024	158.343	77.7197	208.104	6107.13	2476.7	5257.85	2628.18	715.978	308.035	29.0495	3.18113	242.761	1059.82	10.3584	76.16	612.025	27.9441	157.074	162.004	12.046	241.998	83.266	302.845	895.002	14.7774	43.0006	62.0521	125.479	49.4417	6.35356	16.7781	4744.87	988.954	52.3507	2285.73
	专用设备	17	229.108	28.377	0.603021	109.473	1950.24	53.0294	1.78613	21.9285	9.66272	46.13	29.2766	166.276	85.6509	33.0552	48.5748	202.124	4107.17	487.928	327.502	460.699	168.849	4.54251	0.26704	2.23713	82.5836	14.9895	11.0932	757.814	1.26504	309.497	16.1395	8.10201	412.709	93.7564	333.36	3359.29	814.84	1.11547	3.06822	6616.29	10.1714	96.1782	77.5085	5361.85	5159.88	82.1695	8479.62
	交通运输设备	18	12.4803	0.580098	0.0103316	3.0058	11.5915	0.893032	0.0321089	0.304316	0.174829	0.657784	0.262054	2.79979	4.5081	0.862692	1.31499	47.0645	20.6092	6826.13	2.28219	1.88324	4.18924	59.0995	0.466097	27.6669	0.287799	0.463867	0.139378	9.03182	160.004	369.269	1.70687	1.56992	14.0655	1.57015	23.9938	17.2192	4.2245	0.354644	0.312548	0.398743	3.32191	0.000104791	16.6758	8.72008	59.5738	11.5565	264.686
	电气机械和器材	19	0	18.5335	0.202346	51.3473	75.6342	24.7871	2.1227	10.9164	13.0423	35.4439	13.0382	63.4637	50.2289	19.7923	129.331	1768.79	2296.02	5464.86	11050.2	6108.73	2333.38	78.7219	0.264529	59.0617	1996.69	8.51698	6.77988	14323.6	1543.52	373.365	43.3752	2161.18	11.3186	448.254	929.427	5613.6	71.7591	63.6647	6.91754	1640.65	54.6549	0.000507458	18.7427	369.843	139.199	14.3228	1086.83
	通信设备、计算机和其他电子设备	20	0	0.957555	0.0255648	1.27914	23.3652	3.93082	0.245121	3.08411	3.56088	2.67324	0.981461	20.4528	5.36764	2.50591	30.2051	652.609	514.15	1228.42	1171.15	25519	360.241	30.7451	0.0914754	14.7241	38.1474	2.92249	0.749163	333.674	904.373	107.948	24.7613	11095.9	142.809	79.7729	221.513	1569.79	5.64018	689.703	61.6612	58.5457	26.4872	152.604	0.0396498	4.1734	3.27629	0.521477	19.9812
	仪器仪表	21	0	3.70419	0.815158	5.7634	797.005	22.1183	0.148894	1.43575	0.2602	9.30457	88.0847	108.21	31.7008	21.4317	236.111	2616.31	1220.64	19548.5	939.335	593.02	7105.74	264.282	0.0365726	43.4616	135.408	51.9638	48.8606	1092.21	220.788	188.587	5.17536	60.4988	0.000708656	11.8031	39.9558	52785.6	1127.54	1590.9	2189.39	276.444	90.9268	104.32	12.0355	36.1385	0.481458	1.0023	408.324
	其他制造产品	22	0	2.76985	0	29.4564	16.9553	85.2175	7.42174	968.23	10.4033	78.5743	86.4657	122.434	35.1537	55.39	33.4438	320.178	786.005	49.8432	10.3677	216.979	22.9079	407.322	0.0965333	25.1749	32.8138	3.48973	1.53276	195.685	2.09456	321.034	3217.6	52.7169	48.3231	3114.36	42.8889	2820.94	146.417	4417.46	2.07374	34.8707	337.252	53.1849	5.54837	17.5518	3.60391	0.71803	5.30806
	废品废料	23	0	0	0	5.54158	0.500863	0.0613744	0.124059	0.414742	0.234943	16.2285	0.782564	76.5386	186.316	58.2065	23.7716	5.90499	1.05645	7.77569	0.0350352	0.0875307	0.465859	0.000549638	34.6135	5.02135	0.0170134	0.00114717	0.141764	0.00133837	0	0	0	0	0	0	0	0.013502	0	0	0	0	0	0	0	1.05959	0	0	0
	金属制品、机械和设备修理服务	24	193.816	1625.99	8.05578	559.3	659.134	915.504	128.922	336.542	124.694	798.458	579.992	1255.33	1897.38	633.451	892.16	1399.13	1053.52	2433.49	1039.04	2550.89	389.739	207.76	1.34963	362.021	5343.88	366.722	864.919	304.664	1044.03	15513	616.366	1698.02	274.262	3956.38	1491.16	2486.75	1182.8	106.383	677.887	356.948	3690.87	2460.87	12.1684	407.66	228.463	82.097	150.899
	电力、热力的生产和供应	25	154.162	652.043	1.09346	206.224	17.9078	195.538	19.023	35.91	42.5888	154.612	208.779	564.522	329.039	162.553	238.206	136.083	111.001	306.64	136.022	336.363	38.1	26.3004	3.90142	23.4699	38070.8	65.2004	93.1285	400.423	522.416	835.723	515.493	423.026	176.323	872.088	331.165	390.379	114.171	81.3919	319.503	173.585	271.513	382.895	2704.4	590.81	1413.49	2588.21	4624.34
	燃气生产和供应	26	0.101315	0.0382832	0.00227144	0.802372	0.0371995	2.68273	0.247843	0.211577	0.223675	1.49612	0.433608	2.67193	5.26456	8.78824	2.48511	0.959577	0.508299	6.4975	0.509084	2.05385	0.120214	0.0961382	0.0272122	0.597712	120.16	1.48922	0.466388	3.00933	2.21797	26.3759	26.5148	0.92885	0.831602	22.8024	6.04956	10.7747	0.555044	2.69796	11.2053	3.34796	3.27769	3.20602	0.955971	0	0	0	0
	水的生产和供应	27	0.0891336	0.00938572	0.000193786	0.0198935	0.0267623	0.0987376	0.00389275	0.01848	0.0129276	0.0508716	0.306663	0.340808	0.0585931	0.0261863	0.0761582	0.0488741	0.0569193	0.0876365	0.0435259	0.232345	0.0200523	0.0112156	0.000576242	0.00541851	0.392581	0.107486	0.361636	1.44415	0.165727	0.423354	0.340032	0.0454263	0.536192	0.55759	0.0751385	0.392976	0.52867	0.0892522	0.468572	0.188307	0.271617	0.561683	5.04174	2.59883	0.315637	0.292192	2.05672
	建筑	28	0	0.0301949	0.0274831	0.320999	0.0246842	0.431869	0.00800228	0.0983503	0.300135	0.298658	0.101223	0.614337	3.89136	0.129356	6.75115	0.226079	1.00459	0.65467	1.08855	1.69548	0.0806813	0.0758172	0.00348322	0.0714563	6.1225	0.139734	0.312198	43.7217	2.81952	8.03674	2.84935	1.08496	4.62312	9.08698	2.84639	5.7304	7.92854	1.63043	19.3153	4.65609	12.2968	37.4688	3.52402	0	8.17329	0	4.69096
	批发和零售	29	885.39	2319.96	1.66068	441.388	1082.1	4765.31	257.226	1284.49	767.894	2002.91	4066.97	4963.86	2168.38	1350.29	1870.5	5298.57	4718.92	29604	7372.32	29861.7	2504.23	496.298	35.0238	280.826	1996.66	660.681	165.787	20953.3	19972.3	5840.8	3623.41	6073.88	1698.75	1080.63	3016.4	12359.6	913.977	812.541	1033.46	4996.9	2210.46	945.257	444.241	1173.13	793.007	280.595	509.22
	交通运输、仓储和邮政	30	1105.27	5277.21	3.0126	616.237	472.455	4129.66	162.848	467.406	515.119	1106.87	4631.33	4233.7	3138.71	1088.17	1633.46	1825.44	1853.75	6019.21	2097.9	3270.33	651.854	160.109	75.8715	162.42	1215.61	768.407	76.8553	15695.6	21320.5	75002.6	1506.65	3293.82	5277.66	1477.89	8539.12	17245.3	1186.64	748.321	4561.85	956.869	4719.04	7875.32	355.566	898.905	172.42	125.076	195.207
	住宿和餐饮	31	76.8561	19.6383	7.51404	57.1295	151.491	1401.4	16.1789	111.588	94.0967	239.771	65.1609	2738.56	466.22	103.951	414.056	716.164	971.529	1164.82	668.756	1258.09	362.045	55.6628	4.6956	35.4506	564.905	102.444	33.4619	5746.07	5369.16	2813.76	343.756	3006.68	13920.1	3477.76	7145.86	13736.1	380.829	406.406	3444.07	391.09	3199.44	11223.7	0.866519	0.870461	8.70118	7.20018	41.3199
	信息传输、软件和信息技术服务	32	0.191265	0.0407015	0.0834591	0.326501	1.15455	6.60986	0.8822	8.1193	2.77885	6.75491	0.946384	22.7329	5.22595	2.0648	10.5419	12.9023	11.8435	10.1231	7.91724	54.9409	15.1876	0.541961	0.149032	0.547276	87.0626	3.73639	1.45961	19.9017	110.37	89.2666	12.2777	1618.22	742.321	38.8588	94.2876	112.853	4.51856	5.66207	42.4841	93.3842	49.3075	167.903	1.51291	5.18088	9.03659	0.24287	4.91225
	金融	33	7.6316	182.703	0.583923	60.8782	21.3905	50.612	1.41004	7.78108	3.69615	14.6045	20.1588	55.1322	30.0867	17.799	25.4582	33.2622	43.6242	53.6553	46.7304	85.0736	11.4145	1.39986	0.158531	3.47129	536.795	8.30779	13.8064	619.028	894.926	883.045	83.6864	128.014	925.399	961.026	777.974	750.809	69.2155	24.0765	18.119	4.68747	101.077	182.673	1.34071	12.0854	44.6733	16.7201	23.7901
	房地产	34	0	0.0511051	0.354511	0.108394	9.21726	18.4462	0.318326	7.84133	8.7773	13.7974	1.32475	16.1871	20.6662	2.97522	8.057	14.6558	12.5594	23.1512	18.7167	25.5873	9.8001	0.577301	1.5048	1.27536	95.8401	27.8637	1.78127	29.6302	867.324	120.642	388.606	217.938	1129.3	643.092	359.509	469.571	42.8586	78.7661	222.764	69.9785	348.444	652.203	0	0	10.0321	0	1.47498
	租赁和商务服务	35	2.32622	166.847	5.214	25.7167	38.6624	473.257	1.70303	77.337	27.1293	68.4969	146.642	617.768	107.543	53.9957	70.2873	200.423	147.239	641.755	151.932	448.932	45.7574	14.1235	1.86962	16.5473	196.762	73.3207	16.4512	1060.49	6342.06	1527.66	1008.08	1869.97	4314.55	1510.74	2440.23	1042	74.4716	142.369	173.787	32.3915	1044.51	1877.16	28.5832	5.43052	180.28	17.878	141.271
	科学研究和技术服务	36	69.0326	64.6299	0.0161307	1.58336	1.08878	31.1951	0.524514	5.00536	2.47147	11.005	12.1621	79.4693	10.5822	6.22254	14.3596	30.1526	92.4663	243.834	37.9588	121.278	25.6663	2.2988	0.0680124	0.706378	79.4665	4.94143	2.16541	338.999	340.269	168.745	19.1542	297.475	94.4894	20.8105	105.19	1798.49	14.381	27.4616	165.388	37.2144	76.5904	112.666	3.4783	0.204935	17.9867	0	0.863697
	水利、环境和公共设施管理	37	66.7969	262.157	0.00930774	0.803348	0.13757	0.311441	0.0195486	0.11739	0.082376	0.250916	0.0424406	3.46188	0.536176	0.123515	0.375035	0.585768	0.849852	0.671828	0.638734	1.22918	0.316326	0.0620042	0.00605363	0.0372607	0.252914	0.119942	56.6269	3.64596	4.33182	0.776878	0.356097	2.22916	17.8278	1.90448	2.80932	7.20186	69.5364	0.285596	1.00694	0.210094	1.34199	17.9174	0.130958	0.00081883	0.0435222	0.00482793	0.0303106
	居民服务、修理和其他服务	38	3.16687	0.34913	0.00862646	0.902272	0.577958	8.06818	0.07798	2.10018	0.760838	2.30703	3.93859	9.03662	2.38508	1.41479	1.83763	5.16262	6.21018	22.2575	6.25089	15.652	2.42595	0.529508	0.0105184	0.404389	11.5675	2.22883	0.97862	14.1882	15.634	75.9211	13.522	5.64116	18.2242	12.4577	39.311	89.1462	5.37	12.799	12.5814	16.0684	41.803	45.5264	3.91005	0.0238191	0.44051	0.0144839	1.71296
	教育	39	0.713689	0.403119	0.00432666	0.474367	1.3503	1.10558	0.043771	0.51051	0.312235	0.892186	0.607614	3.84531	1.13319	0.426037	1.45957	2.19469	3.00536	3.88535	1.21526	5.25007	0.866917	0.251371	0.0292049	0.428466	1.6622	1.03443	0.517608	17.5171	15.2702	15.598	3.84456	10.2432	89.1042	4.07973	17.9045	40.867	0.926463	1.37603	306.244	7.6599	9.84645	210.65	0.58509	0.828168	1.79868	0.244496	1.27849
	卫生和社会工作	40	0.113917	0	0	0	0	0	0	0	0	0	0	0	0	0	0	0	0	0	0	0	0	0	0	0	0	0	0	0	0.430605	0.61473	0.152125	2.30617	0.614767	0.147542	3.59194	1.08693	0.0595313	0.0883072	0.509012	62.9989	2.31406	1.01142	0.01724	0.536307	3.24053	0	0.171458
	文化、体育和娱乐	41	1.92164	0.153514	0.0670852	0.664116	1.7468	2.57769	0.150565	0.924032	0.645918	1.97629	0.418333	18.0411	3.95821	0.934344	2.88937	4.58945	6.37485	4.79667	4.46693	8.71662	2.29281	0.429319	0.0587084	0.260445	12.0726	0.909254	0.482169	36.1674	52.4697	21.4727	29.5992	94.8052	388.419	179.896	247.987	242.099	7.79981	11.1779	198.648	9.60816	1547.16	783.638	0.253698	0.0111764	0.106298	0.205285	0.595578
	公共管理、社会保障和社会组织	42	23.4716	0.092227	0.39248	0.517098	0.177506	2.29998	0.088673	0.713029	0.454267	1.11565	0.261964	7.44118	1.50503	0.571011	1.68686	3.17712	5.07504	17.8631	2.7375	17.9223	1.6707	0.324922	0.00689848	0.0778338	1.94773	0.577055	0.267861	9.27275	15.0879	8.28576	4.58787	545.155	45.2901	27.2757	76.7754	36.1604	1.43235	1.79923	9.44054	17.6884	11.6493	17.9641	3.25443	0.0178531	0.176728	0.27865	0.162434
湖北	农林牧渔产品和服务	01	7956.31	5.4498	0.0134614	0.266261	0.718328	21674.6	543.378	109.552	124.895	47.3597	0.788281	6173.79	3.44308	0.705611	17.094	0.809799	5.70606	3.98191	2.12433	2.87422	0.249708	422.128	0.035849	0.264532	3.01107	1.52824	4.42362	3605.12	32.5221	46.3101	9357.01	0.635753	37.0938	23.9755	715.241	848.793	4308.42	1205.68	1.88666	0.0368096	261.982	0	3253.43	0	1.85742	0.633548	0.617108
	煤炭采选产品	02	1.92507	581.862	0	3.04744	0.248126	2.1619	0.123289	0.360997	0.0648724	1.06938	0.764957	4.50575	9.26145	0.308456	0.719479	0.267046	0.201059	1.34222	0.316549	0.0730801	0.0353943	1.43004	0.00630178	0.0682671	73.1977	0	0.00695652	0.717628	0.50444	0.867692	1.11541	0	0.106066	4.1065	2.06583	0.97901	0.175217	0.773592	1.53963	0.514274	0.162842	0.879939	2.00043	178.716	0.0179825	2.83104	5.27987
	石油和天然气开采产品	03	0	0	0.00303693	0	0.00648527	0	0	0	0	0	35.7841	0.0345856	0	0	0	0	0	0	0	0	0	0	0	0	0	15.0412	0	0	0	0	0	0	9.06033e-05	0	0	0	0	0	0	0	0	0	0	13.6759	108.81	0	0.520405
	金属矿采选产品	04	0	0.206486	0	878.045	0	0.0169027	0	0	0	0.00662398	0	29.2427	17.7039	34.696	24.5212	0.891569	4.31127	0.146117	9.25235	0.359074	0.11221	0.249548	0	0.000201783	0	0	0	0	0	0.000178883	0.0604275	0	0	0	0	0	0	0.0280722	0	0	0	0	0	0	15.2929	3099.32	0.00219889
	非金属矿和其他矿采选产品	05	0	10.5576	0	307.486	1223.2	15.0116	0.325936	0.0154226	0.00552183	13.7627	0.171832	816.105	8201.37	94.1889	144.763	0.405018	31.8021	17.1019	14.3748	51.1919	1.01622	0.205506	0.00538368	0.0564638	51.0584	0.038176	0.509687	5453.2	0.947515	55.7951	2.28374	0.0336816	0.582606	1.59043	1.20691	148.49	0.576407	0.484627	1.22831	0.0108897	0.855643	0	552.974	3030.33	631.959	95.9524	2415.9
	食品和烟草	06	3075.14	0.578701	0.198935	2.91426	3.22623	15983.3	4.90096	370.587	8.18895	15.4723	5.04409	2462.94	15.6094	4.33532	11.2219	16.1831	22.8779	17.003	16.3207	32.7171	9.08697	5.86247	0.163765	0.880592	25.6198	2.89341	2.14068	99.8845	118.246	2078.83	20474.4	112.782	380.548	56.4053	113.271	520.714	6.49956	18.5886	97.718	10.6055	324.781	123.521	532.39	0.0571373	0.254877	0.398111	0.969971
	纺织品	07	34.7706	17.9052	0.140418	21.7693	105.774	325.897	7492.62	24257.3	566.559	1293.06	391.797	6261.08	661.458	41.2399	44.123	66.0955	222.781	1635.46	102.509	102.251	38.9966	207.676	42.1118	124.55	1.86778	0.7891	6.17254	114.315	516.002	1721.51	495.015	17.1744	62.7087	986.975	127.149	591.497	21.8438	110.345	25.7681	6.6386	132.822	126.274	9.78644	1466.37	147.611	0.243439	412.626
	纺织服装鞋帽皮革羽绒及其制品	08	0	5.27961	0.372293	9.01409	14.2092	44.5557	3.28927	1053.21	41.6023	35.4944	11.5261	93.8302	39.44	6.61658	24.3426	25.6145	40.5008	674.183	16.5112	24.5613	8.39482	5.70364	0.498287	4.54541	97.1273	33.8998	9.90158	542.302	90.4402	200.87	78.203	12.5591	518.888	92.1666	44.3534	57.9713	2.95326	26.5402	106.347	5.37067	83.6048	77.4951	0.169462	9.47477	2.16596	0.185527	11.8152
	木材加工品和家具	09	81.2796	5.59431	0.167633	2.38396	4.19696	49.7338	13.6826	28.1722	3217.69	306.402	36.4458	90.1932	64.7355	21.8525	53.1992	122.399	36.8272	2295.64	115.352	60.2024	11.3959	10.1966	0.0967493	8.06933	2.06126	1.54879	0.51717	9198.92	37.7736	187.615	63.1101	21.4274	68.2171	71.9154	58.9431	55.2964	6.92643	18.0174	2.24561	0.779132	141.161	0.043196	13.1434	92.8711	0.615933	0.18508	26.345
	造纸印刷和文教体育用品	10	18.2778	0.540836	0.254003	1.98306	8.32485	361.271	2.54948	42.0322	36.4309	1432.27	26.3257	336.775	44.088	7.55138	44.1255	70.2718	54.1182	281.238	51.1838	545.591	29.5011	5.51149	0.705025	5.5865	69.6976	5.66265	3.05364	336.302	96.8826	298.632	153.394	527.651	1256.62	278.696	2257.66	779.577	29.0394	36.858	540.048	44.6355	1498.59	700.622	2.46794	12.9114	0.891195	0.576827	5.07417
	石油、炼焦产品和核燃料加工品	11	13.7016	0.588844	0.0957962	12.4068	33.2682	4.11016	0.48173	1.85541	1.2761	13.1762	238.286	68.2311	57.5167	3.08113	5.57817	9.76664	7.55311	21.4366	4.19651	6.07922	1.59908	1.29542	0.548096	1.54663	30.8321	7.43966	0.344979	89.0314	43.8062	942.237	3.30233	6.3198	4.86282	9.11491	23.1694	25.0773	13.4199	4.17503	10.1253	2.34537	6.33338	21.1667	6.24041	160.74	12.8561	40.5657	67.5905
	化学产品	12	535.738	784.052	0.031708	45.2575	400.345	1352.13	150.979	217.793	171.115	1055.71	720.138	11118.1	974.495	1122.05	566.364	427.464	491.988	5410.28	1303.02	2309.8	127.578	75.2504	43.2965	30.4888	54.3103	9.93933	86.8072	5343.91	79.1409	187.309	212.687	177.281	37.968	419.697	154.402	2217.85	175.83	302.581	516.37	8472.17	539.134	359.099	704.664	270.921	203.692	4.11035	277.19
	非金属矿物制品	13	0.399296	2.02852	0.00161571	2.67482	10.5535	131.344	0.0473347	0.786688	17.3112	4.7166	1.37793	56.7072	906.569	10.3267	97.9977	34.7382	15.7098	159.448	132.083	296.123	14.5815	1.94523	0.419388	4.189	15.6172	0.108877	2.20517	7725.97	0.811924	28.2788	20.6365	1.9948	0.012161	23.7888	36.0561	53.5301	1.94073	0.0335763	37.2675	5.21745	0.353998	6.42015e-05	24.5132	15.8116	13.1684	77.1014	33.5605
	金属冶炼和压延加工品	14	2.93412	186.547	0	50.456	10.9543	3.77392	0.140222	0.556472	46.5849	485.113	1.96181	103.023	488.803	2557.55	1892.06	834.507	689.547	1722.62	1115.67	315.152	128.619	43.3825	1.60076	3.0934	10.3707	4.10527	5.09539	7851.92	0.523849	113.364	0.494104	0.00190335	0.00101672	0.391475	0.174009	110.487	6.54783	0.210886	0.0609421	0.0172609	0.458204	6.56488e-05	0.398141	51.553	52.4412	1.03068	100.409
	金属制品	15	955.121	4053.07	0.433168	222.636	679.437	7025.31	15.0444	166.064	909.607	844.441	461.396	2407.74	4132.64	569.816	14598.2	12189.4	11250.4	30330.7	8726.76	8535.19	1419.51	4551.58	23.5834	427.675	7132.8	29.9768	1237.63	63398.1	1484.92	1449.99	969.638	449.966	88.2268	2095.65	9480.91	57063	1734.7	378.363	2213.98	1976.31	381.657	208.573	123.754	9428.42	0.472431	89.3686	289.004
	通用设备	16	0	0.304428	0.00880677	3.08613	4.16757	2.12121	0.0930111	0.471732	0.605993	1.58079	1.13414	4.92043	4.63692	2.27595	6.09411	178.841	72.5278	153.971	76.9638	20.9667	9.02049	0.850685	0.0931562	7.10901	31.0359	0.303335	2.23027	17.9226	0.818315	4.59975	4.74411	0.352756	7.08667	2.43836	8.86853	26.2093	0.432743	1.25923	1.81713	3.67454	1.44785	0.186058	0.476371	134.718	28.0788	1.48636	64.8974
	专用设备	17	3.89576	0.482524	0.0102538	1.86148	33.1619	0.901715	0.0303714	0.372874	0.164305	0.784397	0.497821	2.82737	1.45641	0.562073	0.825969	3.43693	69.8385	8.29676	5.56887	7.83375	2.87111	0.0772411	0.00454077	0.0380403	1.40426	0.254882	0.188629	12.8859	0.0215107	5.2627	0.274437	0.137767	7.01773	1.59424	5.66848	57.1216	13.8556	0.0189675	0.0521722	112.504	0.172955	1.63542	1.36677	94.5498	90.9883	1.44896	149.528
	交通运输设备	18	9.4317	0.438394	0.00780783	2.27156	8.75994	0.674886	0.0242655	0.229979	0.132123	0.497103	0.19804	2.11587	3.40688	0.651957	0.993771	35.5677	15.5749	5158.67	1.72471	1.42321	3.16591	44.6629	0.35224	20.9086	0.217497	0.350555	0.105332	6.82556	120.919	279.066	1.28992	1.18643	10.6296	1.1866	18.1327	13.0129	3.19256	0.268013	0.2362	0.30134	2.51045	7.91929e-05	13.2099	6.90768	47.1918	9.1546	209.673
	电气机械和器材	19	0	1.15716	0.0126337	3.20592	4.72229	1.54761	0.132533	0.681574	0.814307	2.21298	0.81405	3.96242	3.13609	1.23575	8.07489	110.436	143.354	341.204	689.932	381.405	145.687	4.91508	0.0165161	3.68758	124.665	0.531766	0.423309	894.307	96.3714	23.3114	2.70817	134.935	0.70669	27.9872	58.0297	350.491	4.48035	3.97497	0.431903	102.436	3.41243	3.16836e-05	1.1453	22.5997	8.50594	0.875217	66.4123
	通信设备、计算机和其他电子设备	20	0	0.446499	0.0119206	0.596453	10.895	1.8329	0.114298	1.43809	1.66041	1.24651	0.457646	9.53696	2.50288	1.16849	14.0844	304.306	239.743	572.802	546.095	11899.3	167.977	14.3362	0.0426542	6.86572	17.7878	1.36273	0.349328	155.589	421.701	50.3352	11.546	5173.94	66.5907	37.1974	103.29	731.977	2.62997	321.603	28.7521	27.2994	12.3508	71.158	0.0221274	2.32905	1.8284	0.291021	11.1509
	仪器仪表	21	0	0.367621	0.0808999	0.571985	79.0983	2.19512	0.0147769	0.14249	0.0258234	0.923427	8.74192	10.7392	3.14613	2.12697	23.4328	259.655	121.141	1940.08	93.2238	58.854	705.206	26.2285	0.00362963	4.31333	13.4385	5.15712	4.84914	108.396	21.912	18.7162	0.513626	6.00417	7.03302e-05	1.1714	3.96539	5238.68	111.902	157.888	217.285	27.4355	9.02398	10.3531	1.202	3.60921	0.0480839	0.100101	40.7799
	其他制造产品	22	0	0.150663	0	1.60225	0.922268	4.63533	0.403698	52.666	0.565875	4.27397	4.70322	6.65968	1.91215	3.01289	1.81914	17.4158	42.754	2.71117	0.56394	11.8024	1.24605	22.1559	0.00525083	1.36936	1.78488	0.18982	0.0833728	10.6441	0.113932	17.4623	175.018	2.86749	2.62849	169.402	2.3329	153.443	7.96421	240.284	0.112799	1.89676	18.3445	2.89294	0.288938	0.914032	0.187678	0.0373922	0.276423
	废品废料	23	0	0	0	8.57075	0.774648	0.0949232	0.191872	0.641451	0.363369	25.0994	1.21033	118.377	288.161	90.0237	36.7658	9.13282	1.63393	12.0261	0.0541864	0.135377	0.72051	0.000850084	53.5342	7.76615	0.0263134	0.00177424	0.219256	0.00206996	0	0	0	0	0	0	0	0.0208825	0	0	0	0	0	0	0	1.6124	0	0	0
	金属制品、机械和设备修理服务	24	12.9324	108.494	0.537522	37.3193	43.9807	61.087	8.60235	22.4558	8.32018	53.2771	38.7	83.7617	126.603	42.267	59.5294	93.3567	70.296	162.374	69.33	170.208	26.0053	13.8628	0.0900542	24.1558	356.57	24.4695	57.7117	20.3287	69.6627	1035.11	41.127	113.3	18.3001	263.99	99.4974	165.928	78.9221	7.09839	45.232	23.8173	246.273	164.201	0.796646	26.6888	14.9571	5.37475	9.87908
	电力、热力的生产和供应	25	30.7323	129.985	0.217983	41.111	3.56994	38.9806	3.79226	7.1587	8.49012	30.822	41.6204	112.538	65.5942	32.4051	47.4866	27.1282	22.1281	61.1289	27.1161	67.0543	7.59527	5.24301	0.777752	4.67874	7589.44	12.9978	18.5652	79.8246	104.144	166.602	102.764	84.3306	35.1502	173.852	66.018	77.8224	22.7601	16.2256	63.6931	34.6043	54.1264	76.3305	544.323	118.915	284.497	520.939	930.757
	燃气生产和供应	26	0.0229895	0.00868691	0.000515417	0.182068	0.00844102	0.608743	0.0562384	0.0480093	0.0507544	0.339487	0.0983909	0.606293	1.19459	1.99416	0.5639	0.21774	0.115339	1.47436	0.115517	0.466042	0.027278	0.0218149	0.00617478	0.135628	27.2657	0.337923	0.105829	0.682853	0.503283	5.98501	6.01653	0.210767	0.1887	5.17414	1.37272	2.44491	0.125946	0.6122	2.54261	0.759691	0.743747	0.727484	0.217539	0	0	0	0
	水的生产和供应	27	0.0844015	0.00888743	0.000183498	0.0188373	0.0253415	0.0934956	0.00368608	0.0174989	0.0122413	0.0481708	0.290382	0.322715	0.0554824	0.0247961	0.072115	0.0462794	0.0538975	0.0829839	0.0412151	0.22001	0.0189877	0.0106202	0.000545649	0.00513084	0.371738	0.10178	0.342437	1.36748	0.156929	0.400878	0.32198	0.0430146	0.507726	0.527988	0.0711494	0.372113	0.500603	0.0845138	0.443695	0.17831	0.257197	0.531863	4.77657	2.46214	0.299037	0.276824	1.94855
	建筑	28	0	0.0014667	0.00133498	0.0155924	0.00119902	0.0209778	0.000388707	0.00477732	0.0145789	0.0145072	0.00491687	0.0298411	0.189021	0.00628339	0.327934	0.0109817	0.0487973	0.0318003	0.0528756	0.082357	0.00391906	0.00368278	0.000169196	0.00347096	0.297397	0.0067875	0.0151649	2.12376	0.136957	0.390381	0.138406	0.0527015	0.224566	0.441396	0.138262	0.278351	0.385125	0.0791974	0.938233	0.226167	0.597312	1.82003	0.171321	0	0.397345	0	0.228051
	批发和零售	29	251.395	658.724	0.471528	125.327	307.249	1353.05	73.0362	364.716	218.034	568.702	1154.77	1409.43	615.685	383.398	531.104	1504.46	1339.88	8405.68	2093.28	8478.86	711.046	140.918	9.94459	79.737	566.926	187.592	47.073	5949.43	5670.89	1658.42	1028.82	1724.6	482.339	306.832	856.469	3509.34	259.512	230.711	293.437	1418.81	627.632	268.394	126.988	335.345	226.684	80.2091	145.562
	交通运输、仓储和邮政	30	1525.03	7281.39	4.15672	850.271	651.884	5698.02	224.695	644.917	710.75	1527.23	6390.21	5841.58	4330.72	1501.43	2253.82	2518.71	2557.77	8305.19	2894.64	4512.33	899.415	220.915	104.686	224.104	1677.27	1060.23	106.043	21656.5	29417.6	103487	2078.85	4544.75	7282	2039.16	11782.1	23794.7	1637.3	1032.52	6294.35	1320.27	6511.24	10866.2	493.157	1246.75	239.14	173.476	270.745
	住宿和餐饮	31	27.5113	7.02969	2.68972	20.45	54.2277	501.644	5.7914	39.9438	33.6828	85.8283	23.325	980.293	166.888	37.2101	148.215	256.357	347.768	416.957	239.387	450.346	129.597	19.925	1.68083	12.6899	202.213	36.6709	11.978	2056.86	1921.94	1007.21	123.051	1076.27	4982.84	1244.89	2557.93	4916.96	136.321	145.477	1232.84	139.994	1145.27	4017.63	0.312351	0.313772	3.13649	2.59543	14.8944
	信息传输、软件和信息技术服务	32	0.0220155	0.00468494	0.00960654	0.0375818	0.132894	0.760826	0.101545	0.93457	0.319859	0.777522	0.108933	2.61667	0.601532	0.237668	1.21343	1.48511	1.36324	1.16522	0.911312	6.32396	1.74816	0.0623823	0.0171543	0.0629941	10.0213	0.430076	0.168008	2.29078	12.7042	10.275	1.41323	186.265	85.4447	4.47283	10.853	12.9899	0.520108	0.651731	4.89012	10.749	5.67553	19.3264	0.174874	0.598847	1.04452	0.0280728	0.567796
	金融	33	2.0668	49.4799	0.158139	16.4871	5.793	13.7068	0.381869	2.10728	1.001	3.95521	5.45943	14.931	8.14813	4.82035	6.89462	9.00812	11.8144	14.531	12.6556	23.0398	3.0913	0.379113	0.0429335	0.940099	145.376	2.24993	3.73906	167.646	242.365	239.148	22.6641	34.6689	250.618	260.267	210.692	203.335	18.7451	6.52043	4.90701	1.26947	27.3739	49.4717	0.361162	3.25558	12.0342	4.50409	6.40861
	房地产	34	0	0.033926	0.235341	0.0719574	6.11886	12.2455	0.21132	5.20545	5.82679	9.15937	0.879435	10.7457	13.7192	1.97509	5.34862	9.72924	8.33751	15.3689	12.425	16.9861	6.50577	0.38324	0.99896	0.846643	63.6232	18.4973	1.18249	19.6699	575.771	80.0877	257.975	144.678	749.684	426.915	238.659	311.723	28.4516	52.2887	147.881	46.4551	231.314	432.963	0	0	6.83503	0	1.00493
	租赁和商务服务	35	1.84136	132.071	4.12723	20.3565	30.6039	374.615	1.34806	61.2175	21.4747	54.2199	116.077	489.005	85.1273	42.7412	55.6372	158.649	116.55	507.992	120.265	355.36	36.2201	11.1797	1.47993	13.0983	155.75	58.0383	13.0222	839.446	5020.16	1209.24	797.96	1480.21	3415.26	1195.85	1931.61	824.815	58.9493	112.695	137.564	25.6401	826.8	1485.9	23.0921	4.38728	145.646	14.4435	114.132
	科学研究和技术服务	36	5.00447	4.68529	0.00116939	0.114785	0.0789304	2.26146	0.0380242	0.36286	0.179167	0.797801	0.881679	5.76106	0.767149	0.451098	1.04099	2.18589	6.70327	17.6765	2.75179	8.79192	1.86066	0.16665	0.0049305	0.0512083	5.76086	0.358225	0.15698	24.5754	24.6675	12.233	1.38857	21.5652	6.84994	1.50864	7.62565	130.38	1.04254	1.99081	11.9897	2.69783	5.55236	8.1676	0.253429	0.0149315	1.31051	0	0.0629288
	水利、环境和公共设施管理	37	49.5415	194.435	0.0069033	0.595822	0.102032	0.230988	0.0144987	0.0870647	0.0610961	0.186098	0.0314771	2.56758	0.397667	0.0916079	0.278154	0.434449	0.630313	0.498277	0.473732	0.911652	0.234611	0.0459869	0.00448982	0.0276353	0.18758	0.0889579	41.9987	2.70411	3.2128	0.57619	0.264108	1.65331	13.2224	1.4125	2.0836	5.34143	51.5733	0.211819	0.746821	0.155821	0.995318	13.2889	0.0976789	0.00061075	0.0324623	0.00360106	0.0226081
	居民服务、修理和其他服务	38	0.994374	0.109624	0.00270864	0.283307	0.181474	2.53335	0.0244851	0.65944	0.238897	0.724391	1.23669	2.83743	0.748898	0.444234	0.577003	1.62102	1.94995	6.98869	1.96273	4.91463	0.761729	0.166262	0.00330269	0.126975	3.63212	0.699836	0.30728	4.455	4.90895	23.8387	4.24581	1.77128	5.72226	3.91164	12.3434	27.9912	1.68614	4.01879	3.95045	5.04537	13.1258	14.2949	1.17012	0.00712809	0.131827	0.00433446	0.512619
	教育	39	0.225818	0.127551	0.001369	0.150094	0.427248	0.349815	0.0138496	0.16153	0.0987942	0.282296	0.192255	1.21669	0.358551	0.134802	0.461823	0.694419	0.950923	1.22936	0.384519	1.66117	0.274301	0.0795361	0.00924069	0.135571	0.525935	0.327303	0.163776	5.54258	4.83164	4.93534	1.21645	3.24105	28.1934	1.29086	5.66515	12.9307	0.293142	0.43539	96.8983	2.42366	3.11551	66.6517	0.175347	0.248196	0.539051	0.0732736	0.383155
	卫生和社会工作	40	0.139632	0	0	0	0	0	0	0	0	0	0	0	0	0	0	0	0	0	0	0	0	0	0	0	0	0	0	0	0.527805	0.753493	0.186465	2.82674	0.753538	0.180847	4.40275	1.33228	0.0729693	0.108241	0.623911	77.2196	2.83642	1.23972	0.0215065	0.66903	4.04248	0	0.21389
	文化、体育和娱乐	41	1.50076	0.119892	0.0523922	0.518661	1.36421	2.01312	0.117588	0.72165	0.504448	1.54344	0.326709	14.0897	3.09128	0.729703	2.25654	3.58426	4.97863	3.7461	3.48858	6.8075	1.79063	0.335289	0.0458501	0.203402	9.42849	0.710108	0.376564	28.246	40.9778	16.7697	23.1164	74.0409	303.347	140.495	193.673	189.074	6.09149	8.7297	155.14	7.50377	1208.3	612.005	0.215941	0.00951304	0.0904786	0.174734	0.506941
	公共管理、社会保障和社会组织	42	1.21889	0.00478938	0.0203816	0.0268531	0.00921798	0.119439	0.00460482	0.0370279	0.0235903	0.0579359	0.0136039	0.386424	0.0781566	0.0296528	0.087599	0.164989	0.263549	0.927636	0.14216	0.930711	0.0867599	0.0168733	0.000358241	0.00404194	0.101147	0.0299667	0.0139101	0.481538	0.783523	0.430283	0.23825	28.3101	2.35193	1.41644	3.98698	1.87783	0.0743825	0.0934347	0.490251	0.918565	0.604953	0.932883	0.179497	0.000984687	0.00974743	0.0153689	0.00895905
湖南	农林牧渔产品和服务	01	25006.8	17.1288	0.0423093	0.836862	2.25772	68123.5	1707.85	344.324	392.546	148.852	2.47758	19404.3	10.8217	2.21775	53.7268	2.54521	17.9342	12.5152	6.67682	9.03372	0.784835	1326.75	0.112674	0.831429	9.46384	4.80328	13.9035	11330.9	102.217	145.553	29409.2	1.99818	116.586	75.3555	2248.01	2667.77	13541.4	3789.46	5.9298	0.115693	823.414	0	10183.2	0	5.81374	1.98301	1.93155
	煤炭采选产品	02	8.57552	2591.99	0	13.5753	1.10532	9.63053	0.549211	1.60812	0.288984	4.7637	3.40762	20.0716	41.2566	1.37406	3.20503	1.1896	0.895647	5.97913	1.41012	0.325547	0.157669	6.37035	0.0280723	0.304107	326.071	0	0.0309889	3.19678	2.24711	3.86527	4.96878	0	0.472489	18.293	9.20256	4.36115	0.780531	3.44609	6.85851	2.29091	0.725404	3.91983	9.08294	811.457	0.0816493	12.8543	23.9732
	石油和天然气开采产品	03	0	0	0	0	0	0	0	0	0	0	0	0	0	0	0	0	0	0	0	0	0	0	0	0	0	0	0	0	0	0	0	0	0	0	0	0	0	0	0	0	0	0	0	0	0	0	0
	金属矿采选产品	04	0	0.16592	0	705.546	0	0.013582	0	0	0	0.00532264	0	23.4977	14.2258	27.8796	19.7038	0.716412	3.46428	0.117411	7.43464	0.28853	0.0901653	0.200522	0	0.000162141	0	0	0	0	0	0.00014374	0.048556	0	0	0	0	0	0	0.0225572	0	0	0	0	0	0	12.2338	2479.35	0.00175904
	非金属矿和其他矿采选产品	05	0	2.25971	0	65.8128	261.809	3.21301	0.0697619	0.00330098	0.00118187	2.94571	0.036778	174.675	1755.38	20.1598	30.9844	0.0866882	6.80678	3.66041	3.07671	10.9569	0.217507	0.0439856	0.0011523	0.0120853	10.9283	0.00817102	0.109091	1167.18	0.202802	11.9421	0.488801	0.00720905	0.124698	0.340408	0.258321	31.7821	0.123371	0.103727	0.262902	0.00233079	0.183138	0	118.252	648.03	135.143	20.5192	516.636
	食品和烟草	06	9257.87	1.74221	0.598903	8.77351	9.71272	48118.5	14.7546	1115.67	24.6532	46.58	15.1855	7414.81	46.9929	13.0517	33.7842	48.7199	68.8749	51.1883	49.1342	98.4964	27.3568	17.6493	0.493022	2.65107	77.1298	8.71077	6.44462	300.707	355.985	6258.41	61639.1	339.534	1145.66	169.811	341.009	1567.63	19.5672	55.9618	294.185	31.9284	977.768	371.867	1590.78	0.170727	0.761573	1.18956	2.89828
	纺织品	07	11.2684	5.80268	0.0455065	7.05495	34.2791	105.616	2428.2	7861.28	183.609	419.054	126.973	2029.08	214.364	13.365	14.2993	21.4201	72.1984	530.018	33.221	33.1375	12.6379	67.3032	13.6475	40.3639	0.605306	0.25573	2.00039	37.047	167.225	557.906	160.424	5.56586	20.3226	319.857	41.2061	191.691	7.07911	35.7605	8.3509	2.15143	43.0448	40.9227	3.18984	477.954	48.1131	0.0793478	134.493
	纺织服装鞋帽皮革羽绒及其制品	08	0	2.49242	0.175754	4.25541	6.70795	21.0341	1.55281	497.203	19.6398	16.7564	5.4413	44.2958	18.619	3.12359	11.4918	12.0922	19.1198	318.271	7.7947	11.595	3.96306	2.6926	0.235233	2.14582	45.8523	16.0036	4.67438	256.012	42.6954	94.8275	36.9184	5.92897	244.959	43.5104	20.9386	27.3673	1.39419	12.5292	50.2049	2.53541	39.4686	36.5842	0.0815419	4.55909	1.04222	0.0892724	5.68528
	木材加工品和家具	09	118.621	8.16442	0.244646	3.47918	6.1251	72.5822	19.9686	41.1148	4695.95	447.167	53.1895	131.629	94.4758	31.8918	77.6396	178.63	53.7462	3350.29	168.346	87.8602	16.6314	14.8811	0.141197	11.7765	3.00823	2.26032	0.754766	13425	55.1273	273.807	92.1038	31.2714	99.5569	104.954	86.0223	80.7003	10.1085	26.2948	3.27727	1.13708	206.012	0.0630409	18.5482	131.062	0.869217	0.261189	37.1786
	造纸印刷和文教体育用品	10	109.775	3.2482	1.52552	11.9101	49.9982	2169.76	15.3119	252.441	218.8	8602.04	158.109	2022.64	264.788	45.3528	265.013	422.045	325.029	1689.09	307.405	3276.76	177.181	33.1015	4.23431	33.552	418.597	34.0093	18.3398	2019.79	581.867	1793.55	921.27	3169.02	7547.14	1673.82	13559.3	4682.06	174.408	221.365	3243.47	268.076	9000.35	4207.86	14.7542	77.1889	5.32788	3.44848	30.3351
	石油、炼焦产品和核燃料加工品	11	102.485	4.40443	0.716534	92.8001	248.839	30.7431	3.60323	13.8781	9.54495	98.5547	1782.32	510.354	430.212	23.0461	41.7235	73.0523	56.4956	160.341	31.3889	45.4713	11.9608	9.68945	4.09964	11.5685	230.618	55.647	2.58037	665.935	327.66	7047.72	24.7007	47.2707	36.3728	68.1775	173.302	187.573	100.378	31.2283	75.7348	17.5429	47.3723	158.322	45.5054	1172.12	93.7472	295.807	492.874
	化学产品	12	887.895	1299.43	0.0525506	75.0067	663.505	2240.93	250.222	360.955	283.594	1749.66	1193.51	18426.4	1615.06	1859.62	938.652	708.45	815.387	8966.62	2159.53	3828.1	211.439	124.715	71.7565	50.5301	90.0101	16.4728	143.868	8856.62	131.163	310.433	352.493	293.813	62.9256	695.577	255.896	3675.72	291.409	501.477	855.796	14041.2	893.523	595.146	1166.69	448.557	337.248	6.80541	458.937
	非金属矿物制品	13	5.07243	25.7692	0.020525	33.9793	134.065	1668.52	0.601312	9.99363	219.911	59.917	17.5044	720.376	11516.5	131.184	1244.91	441.294	199.568	2025.54	1677.91	3761.77	185.235	24.711	5.32767	53.2146	198.392	1.38311	28.0132	98146.2	10.3142	359.237	262.155	25.3408	0.154486	302.2	458.036	680.015	24.6539	0.426534	473.425	66.2795	4.49698	0.000815579	309.623	199.715	166.329	973.857	423.899
	金属冶炼和压延加工品	14	7.31513	465.084	0	125.793	27.3104	9.40885	0.349591	1.38735	116.142	1209.45	4.89103	256.849	1218.65	6376.29	4717.14	2080.53	1719.13	4294.71	2781.49	785.714	320.664	108.158	3.9909	7.71223	25.8555	10.2349	12.7035	19575.8	1.30602	282.63	1.23186	0.00474529	0.0025348	0.975995	0.433825	275.459	16.3245	0.525766	0.151936	0.0430335	1.14236	0.000163671	1.00059	129.56	131.792	2.59025	252.342
	金属制品	15	230.932	979.961	0.104733	53.8296	164.276	1698.6	3.63748	40.1515	219.927	204.171	111.558	582.15	999.2	137.772	3529.59	2947.2	2720.14	7333.45	2109.98	2063.66	343.212	1100.49	5.70205	103.404	1724.59	7.24788	299.238	15328.6	359.029	350.582	234.442	108.794	21.3317	506.693	2292.32	13796.8	419.421	91.4817	535.302	477.837	92.2781	50.4293	30.0951	2292.85	0.114888	21.7331	70.2816
	通用设备	16	0	6.92037	0.200199	70.155	94.7387	48.2202	2.11436	10.7236	13.7757	35.9351	25.7816	111.853	105.408	51.7376	138.534	4065.49	1648.73	3500.13	1749.57	476.623	205.057	19.3381	2.11766	161.605	705.519	6.89553	50.6993	407.422	18.6022	104.563	107.845	8.01898	161.097	55.4298	201.603	595.799	9.83727	28.6253	41.3078	83.531	32.9131	4.22954	11.2002	3167.44	660.176	34.9467	1525.84
	专用设备	17	886.693	109.825	2.33381	423.681	7547.8	205.234	6.91266	84.8677	37.3966	178.532	113.306	643.523	331.486	127.93	187.994	782.26	15895.5	1888.38	1267.5	1783	653.478	17.5804	1.0335	8.65815	319.615	58.0122	42.9327	2932.89	4.89594	1197.81	62.463	31.3564	1597.26	362.856	1290.17	13001.1	3153.59	4.31708	11.8746	25606.3	39.3654	372.229	289.581	20032.5	19277.9	306.995	31680.8
	交通运输设备	18	4.03405	0.187506	0.0033395	0.971573	3.74673	0.288657	0.0103787	0.0983647	0.0565105	0.212617	0.0847043	0.904983	1.45716	0.27885	0.425048	15.2128	6.66157	2206.43	0.737678	0.608725	1.3541	19.1029	0.150658	8.94285	0.0930259	0.149937	0.0450516	2.91938	51.7186	119.36	0.551716	0.50745	4.54642	0.507524	7.75557	5.56579	1.3655	0.114632	0.101026	0.128887	1.07375	3.38718e-05	5.33156	2.78797	19.0468	3.69484	84.625
	电气机械和器材	19	0	16.1559	0.176388	44.7602	65.9314	21.6073	1.85039	9.51595	11.3691	30.897	11.3655	55.3222	43.7852	17.2532	112.739	1541.88	2001.48	4763.8	9632.64	5325.07	2034.04	68.623	0.230594	51.4849	1740.54	7.42438	5.91012	12486.1	1345.51	325.468	37.8108	1883.93	9.86661	390.75	810.195	4893.46	62.5534	55.4974	6.03011	1430.18	47.6435	0.000442358	15.4718	305.299	114.906	11.8233	897.162
	通信设备、计算机和其他电子设备	20	0	1.47918	0.0394912	1.97596	36.0935	6.07213	0.378651	4.76418	5.50067	4.12949	1.51611	31.5945	8.29166	3.87101	46.6594	1008.12	794.233	1897.61	1809.13	39420.5	556.482	47.4935	0.141307	22.7451	58.9283	4.51452	1.15727	515.443	1397.03	166.753	38.25	17140.5	220.605	123.229	342.182	2424.93	8.71267	1065.42	95.2512	90.4386	40.9161	235.736	0.0683939	7.19888	5.65143	0.89952	34.4665
	仪器仪表	21	0	0.652493	0.14359	1.01522	140.392	3.89615	0.0262278	0.252908	0.0458342	1.639	15.5161	19.0612	5.58409	3.77519	41.591	460.864	215.015	3443.48	165.464	104.461	1251.68	46.5532	0.00644226	7.65577	23.8521	9.15343	8.6068	192.393	38.8918	33.2195	0.911639	10.6569	0.00012483	2.07912	7.03821	9298.19	198.615	280.237	385.661	48.6955	16.0168	18.3759	2.11728	6.35748	0.0846979	0.176324	71.8323
	其他制造产品	22	0	1.12955	0	12.0124	6.91442	34.7519	3.0266	394.847	4.24247	32.0428	35.2609	49.9289	14.3358	22.5882	13.6385	130.569	320.535	20.3262	4.22796	88.4848	9.34191	166.107	0.0393665	10.2664	13.3816	1.42312	0.625062	79.801	0.854169	130.918	1312.14	21.4981	19.7063	1270.04	17.4902	1150.39	59.7092	1801.45	0.845677	14.2203	137.532	21.689	2.23436	7.06823	1.45132	0.289155	2.13759
	废品废料	23	0	0	0	1.05675	0.0955117	0.0117037	0.0236573	0.079089	0.0448023	3.09468	0.149231	14.5955	35.5294	11.0996	4.53311	1.12605	0.201459	1.48278	0.00668101	0.0166916	0.0888367	0.000104813	6.6006	0.957542	0.00324436	0.000218758	0.0270336	0.000255219	0	0	0	0	0	0	0	0.00257475	0	0	0	0	0	0	0	0.200912	0	0	0
	金属制品、机械和设备修理服务	24	2.67527	22.4437	0.111195	7.7201	9.09811	12.6368	1.77953	4.64533	1.72116	11.0212	8.0057	17.3274	26.1898	8.74361	12.3146	19.3123	14.5419	33.5897	14.342	35.2103	5.37962	2.86774	0.0186292	4.99702	73.7623	5.06191	11.9386	4.20531	14.4108	214.128	8.50778	23.438	3.78567	54.6105	20.5826	34.3249	16.3263	1.46841	9.35696	4.92699	50.9456	33.9677	0.160809	5.38734	3.0192	1.08493	1.99417
	电力、热力的生产和供应	25	9.26707	39.1961	0.0657309	12.3967	1.07649	11.7543	1.14353	2.15865	2.56013	9.29412	12.5503	33.9349	19.7794	9.77152	14.3192	8.18029	6.67255	18.4329	8.17666	20.2197	2.29029	1.58099	0.234525	1.41084	2288.54	3.91937	5.5982	24.0705	31.4038	50.2376	30.9877	25.4292	10.5993	52.4236	19.9072	23.4667	6.86313	4.89269	19.2062	10.4347	16.3214	23.0169	162.157	35.4253	84.7534	155.191	277.278
	燃气生产和供应	26	0.0182556	0.00689814	0.000409285	0.144577	0.00670287	0.483393	0.044658	0.0381234	0.0403033	0.269581	0.0781306	0.481447	0.948605	1.58353	0.447784	0.172903	0.0915889	1.17076	0.0917304	0.370077	0.021661	0.0173229	0.00490329	0.1077	21.6512	0.268339	0.084037	0.542242	0.399649	4.7526	4.77762	0.167367	0.149844	4.1087	1.09005	1.94146	0.100012	0.486138	2.01905	0.603258	0.590597	0.577683	0.173264	0	0	0	0
	水的生产和供应	27	0.0190001	0.0020007	4.13084e-05	0.00424058	0.00570478	0.0210474	0.000829796	0.00393929	0.00275571	0.010844	0.0653697	0.0726482	0.01249	0.00558199	0.0162342	0.0104182	0.0121332	0.018681	0.00927819	0.0495277	0.00427444	0.00239078	0.000122834	0.00115504	0.0836843	0.0229123	0.077088	0.307842	0.0353272	0.0902441	0.0724829	0.00968328	0.114297	0.118859	0.0160169	0.0837685	0.112694	0.0190254	0.0998829	0.0401405	0.0578991	0.119731	1.07016	0.551626	0.066997	0.0620205	0.436558
	建筑	28	0	0.0356297	0.0324298	0.378776	0.0291271	0.509602	0.00944263	0.116053	0.354158	0.352414	0.119443	0.724914	4.59178	0.152639	7.96631	0.266772	1.1854	0.772505	1.28448	2.00065	0.0952034	0.0894637	0.00411017	0.0843179	7.2245	0.164885	0.368392	51.5913	3.32701	9.48329	3.36222	1.28025	5.45525	10.7226	3.35872	6.76183	9.35562	1.9239	22.792	5.49415	14.5102	44.213	4.13756	0	9.59626	0	5.50766
	批发和零售	29	190.092	498.091	0.356544	94.7653	232.325	1023.1	55.226	275.778	164.865	430.021	873.172	1065.73	465.547	289.904	401.592	1137.59	1013.14	6355.92	1582.82	6411.25	537.654	106.554	7.51955	60.2928	428.679	141.847	35.5941	4498.64	4288.02	1254.01	777.94	1304.05	364.718	232.01	647.615	2653.57	196.229	174.451	221.881	1072.82	474.581	202.945	95.5109	252.221	170.495	60.3273	109.481
	交通运输、仓储和邮政	30	582.187	2779.7	1.58684	324.594	248.859	2175.24	85.778	246.199	271.331	583.026	2439.48	2230.04	1653.27	573.177	860.403	961.526	976.437	3170.53	1105.04	1722.6	343.355	84.3351	39.9642	85.5526	640.303	404.747	40.4824	8267.43	11230.3	39506.5	793.607	1734.97	2779.93	778.455	4497.86	9083.69	625.046	394.167	2402.89	504.017	2485.69	4148.21	186.964	472.664	90.6622	65.7679	102.644
	住宿和餐饮	31	28.8192	7.36387	2.81758	21.4222	56.8056	525.492	6.06671	41.8426	35.284	89.9085	24.4338	1026.89	174.821	38.979	155.261	268.544	364.3	436.778	250.767	471.755	135.758	20.8722	1.76074	13.2931	211.826	38.4142	12.5474	2154.64	2013.31	1055.09	128.9	1127.43	5219.72	1304.08	2679.53	5150.71	142.802	152.392	1291.44	146.649	1199.71	4208.62	0.325186	0.326666	3.26537	2.70208	15.5065
	信息传输、软件和信息技术服务	32	0.0705818	0.0150199	0.0307986	0.120487	0.426061	2.43922	0.325555	2.99624	1.02547	2.49274	0.349241	8.38905	1.92852	0.761967	3.89025	4.76128	4.37055	3.73569	2.92167	20.2747	5.60463	0.199998	0.0549968	0.20196	32.1284	1.37883	0.538635	7.34426	40.7296	32.9417	4.53081	597.166	273.936	14.3399	34.7946	41.6457	1.66747	2.08946	15.6778	34.4613	18.1958	61.9607	0.558876	1.91385	3.33817	0.0897175	1.81461
	金融	33	8.21437	196.655	0.628513	65.5269	23.0239	54.4768	1.51771	8.37525	3.9784	15.7197	21.6981	59.3422	32.3842	19.1582	27.4022	35.8021	46.9554	57.7525	50.2988	91.5699	12.2862	1.50676	0.170636	3.73636	577.785	8.94219	14.8606	666.298	963.264	950.476	90.0768	137.789	996.064	1034.41	837.381	808.142	74.5009	25.915	19.5026	5.04541	108.796	196.622	1.46089	13.1687	48.6778	18.2189	25.9226
	房地产	34	0	0.0441864	0.306517	0.0937199	7.96942	15.9489	0.275231	6.77976	7.58902	11.9295	1.14541	13.9957	17.8684	2.57243	6.96624	12.6717	10.8591	20.017	16.1828	22.1233	8.47335	0.499145	1.30108	1.1027	82.8652	24.0915	1.54012	25.6188	749.905	104.309	335.996	188.433	976.415	556.03	310.839	406	37.0564	68.1027	192.606	60.5048	301.271	563.907	0	0	9.11422	0	1.34003
	租赁和商务服务	35	0.807597	57.9246	1.81015	8.9281	13.4225	164.301	0.591243	26.8492	9.41853	23.7802	50.9098	214.472	37.3358	18.7458	24.4018	69.5813	51.1173	222.799	52.7465	155.856	15.8857	4.90328	0.649078	5.74476	68.3101	25.4549	5.71139	368.17	2201.78	530.358	349.975	649.2	1497.89	524.484	847.18	361.754	25.8544	49.4265	60.3338	11.2454	362.624	651.696	9.99265	1.89851	63.0256	6.25014	49.3884
	科学研究和技术服务	36	67.9916	63.6553	0.0158875	1.55948	1.07236	30.7247	0.516604	4.92988	2.4342	10.8391	11.9787	78.2708	10.4226	6.1287	14.1431	29.6979	91.0719	240.157	37.3864	119.449	25.2792	2.26413	0.0669867	0.695726	78.2681	4.86691	2.13275	333.886	335.137	166.2	18.8653	292.989	93.0645	20.4966	103.604	1771.37	14.1641	27.0475	162.894	36.6532	75.4353	110.967	3.42057	0.201533	17.6882	0	0.849361
	水利、环境和公共设施管理	37	20.8276	81.7418	0.00290219	0.250487	0.0428948	0.0971087	0.00609534	0.0366025	0.0256852	0.0782366	0.0132332	1.07943	0.167182	0.0385125	0.116937	0.182645	0.264987	0.209479	0.19916	0.383264	0.0986318	0.0193332	0.00188755	0.011618	0.0788597	0.0373984	17.6565	1.13682	1.35068	0.242234	0.111032	0.69506	5.55878	0.593823	0.875959	2.24557	21.6817	0.08905	0.313968	0.0655083	0.418438	5.58672	0.0408362	0.000255333	0.0135714	0.00150548	0.00945167
	居民服务、修理和其他服务	38	7.01277	0.773119	0.0191026	1.99801	1.27984	17.8663	0.17268	4.65066	1.68481	5.10873	8.72169	20.0109	5.28156	3.13293	4.06928	11.4322	13.7519	49.2873	13.8421	34.6601	5.37205	1.17255	0.0232921	0.895486	25.6153	4.93555	2.16707	31.4186	34.6201	168.121	29.9434	12.4919	40.3559	27.5866	87.051	197.407	11.8914	28.3423	27.8604	35.5822	92.5692	100.814	7.97784	0.0485991	0.898791	0.0295522	3.49502
	教育	39	0.35801	0.202218	0.0021704	0.237959	0.677357	0.554594	0.021957	0.256089	0.156628	0.447551	0.3048	1.92894	0.568445	0.213715	0.732172	1.10093	1.50759	1.94902	0.609614	2.63361	0.434875	0.126096	0.0146501	0.214933	0.833814	0.518904	0.259649	8.78717	7.66005	7.82446	1.92856	5.13834	44.6977	2.04653	8.98149	20.5003	0.464745	0.690265	153.622	3.84246	4.93931	105.669	0.282449	0.399794	0.868304	0.118029	0.617186
	卫生和社会工作	40	0.0891713	0	0	0	0	0	0	0	0	0	0	0	0	0	0	0	0	0	0	0	0	0	0	0	0	0	0	0	0.337066	0.481194	0.11908	1.80521	0.481223	0.115492	2.81168	0.850818	0.0465995	0.0691244	0.398441	49.3138	1.81138	0.791709	0.0138655	0.43133	2.60623	0	0.137897
	文化、体育和娱乐	41	3.70425	0.295922	0.129317	1.28018	3.36722	4.96889	0.290236	1.78121	1.2451	3.8096	0.8064	34.777	7.63005	1.80109	5.5697	8.84687	12.2885	9.24631	8.61069	16.8026	4.41974	0.827579	0.113169	0.502047	23.2719	1.75273	0.929455	69.7183	101.143	41.3919	57.057	182.752	748.736	346.777	478.033	466.682	15.0353	21.5471	382.924	18.5212	2982.39	1510.58	0.541744	0.0238659	0.226989	0.438364	1.27179
	公共管理、社会保障和社会组织	42	16.2471	0.0638397	0.271675	0.357937	0.12287	1.59205	0.0613796	0.49356	0.314445	0.772252	0.181332	5.1508	1.04178	0.395255	1.16764	2.19921	3.51296	12.3649	1.89491	12.4058	1.15646	0.224912	0.00477514	0.0538767	1.34823	0.399439	0.185414	6.41862	10.4439	5.73542	3.17573	377.357	31.3499	18.8803	53.1441	25.0303	0.991476	1.24543	6.53477	12.2439	8.06368	12.4348	2.3611	0.0129525	0.128217	0.202162	0.117847
广东	农林牧渔产品和服务	01	10880.9	7.45305	0.0184095	0.364133	0.982372	29641.7	743.114	149.822	170.804	64.7683	1.07804	8443.16	4.7087	0.964981	23.3775	1.10747	7.8035	5.44558	2.9052	3.93073	0.341496	577.294	0.0490265	0.36177	4.11788	2.08999	6.04966	4930.29	44.4766	63.3328	12796.5	0.869444	50.7288	32.7885	978.15	1160.79	5892.11	1648.86	2.58016	0.0503402	358.282	0	4352.21	0	2.48473	0.847516	0.825523
	煤炭采选产品	02	0	0	0	0	0	0	0	0	0	0	0	0	0	0	0	0	0	0	0	0	0	0	0	0	0	0	0	0	0	0	0	0	0	0	0	0	0	0	0	0	0	0	0	0	0	0	0
	石油和天然气开采产品	03	0	0	0.032707	0	0.0698448	0	0	0	0	0	385.386	0.372479	0	0	0	0	0	0	0	0	0	0	0	0	0	161.99	0	0	0	0	0	0	0.000975776	0	0	0	0	0	0	0	0	0	0	168.26	1338.74	0	6.40279
	金属矿采选产品	04	0	0.199954	0	850.27	0	0.016368	0	0	0	0.00641444	0	28.3176	17.1439	33.5984	23.7455	0.863366	4.17489	0.141495	8.95967	0.347715	0.10866	0.241654	0	0.0001954	0	0	0	0	0	0.000173225	0.058516	0	0	0	0	0	0	0.0271842	0	0	0	0	0	0	14.6247	2963.89	0.00210281
	非金属矿和其他矿采选产品	05	0	3.90585	0	113.756	452.531	5.55362	0.120582	0.00570568	0.00204283	5.09159	0.06357	301.923	3034.14	34.8457	53.556	0.149839	11.7654	6.32694	5.31803	18.9387	0.375956	0.0760281	0.00199172	0.0208891	18.8894	0.0141234	0.188562	2017.44	0.350538	20.6417	0.844882	0.0124607	0.215538	0.588389	0.446503	54.9346	0.213245	0.17929	0.454421	0.00402872	0.31655	0	202.98	1112.34	231.973	35.2212	886.803
	食品和烟草	06	6192.93	1.16543	0.400628	5.86892	6.49719	32188.2	9.86989	746.314	16.4915	31.1591	10.1581	4960.04	31.4353	8.73077	22.5995	32.5905	46.073	34.2417	32.8677	65.8879	18.3	11.8062	0.3298	1.7734	51.595	5.82695	4.31104	201.154	238.132	4186.48	41232.7	227.127	766.374	113.593	228.113	1048.65	13.0893	37.4349	196.791	21.3581	654.065	248.755	1032.34	0.110794	0.494226	0.771968	1.88085
	纺织品	07	34.3535	17.6903	0.138733	21.5081	104.505	321.987	7402.73	23966.3	559.761	1277.55	387.096	6185.96	653.522	40.7451	43.5936	65.3025	220.108	1615.84	101.279	101.025	38.5287	205.184	41.6066	123.055	1.84537	0.779632	6.09849	112.943	509.811	1700.86	489.076	16.9684	61.9564	975.133	125.623	584.4	21.5817	109.021	25.459	6.55895	131.228	124.759	9.59815	1438.16	144.771	0.238756	404.687
	纺织服装鞋帽皮革羽绒及其制品	08	0	56.4031	3.97728	96.2993	151.8	475.998	35.1399	11251.6	444.445	379.194	123.136	1002.41	421.346	70.6863	260.057	273.645	432.678	7202.43	176.393	262.393	89.6835	60.9331	5.3233	48.5595	1037.63	362.159	105.781	5793.52	966.19	2145.93	835.458	134.172	5543.38	984.634	473.836	619.319	31.5503	283.535	1136.13	57.3759	893.167	827.896	1.77159	99.0516	22.6435	1.93955	123.519
	木材加工品和家具	09	294.282	20.2549	0.606936	8.63139	15.1956	180.067	49.5396	102.001	11650	1109.36	131.956	326.555	234.382	79.1195	192.614	443.159	133.337	8311.64	417.646	217.97	41.2603	36.918	0.350292	29.216	7.46303	5.60757	1.87248	33305.8	136.764	679.281	228.498	77.5804	246.988	260.378	213.41	200.207	25.078	65.2341	8.13049	2.82094	511.089	0.156396	45.6729	322.724	2.14035	0.643147	91.5481
	造纸印刷和文教体育用品	10	1546.04	45.7469	21.485	167.738	704.162	30558.3	215.649	3555.32	3081.52	121149	2226.77	28486.3	3729.21	638.738	3732.38	5943.97	4577.62	23788.7	4329.41	46149.1	2495.37	466.193	59.6349	472.537	5895.41	478.978	258.293	28446.2	8194.86	25259.9	12974.9	44631.6	106292	23573.6	190966	65940.9	2456.32	3117.65	45680.2	3775.52	126759	59262.4	200.245	1047.61	72.3102	46.8029	411.71
	石油、炼焦产品和核燃料加工品	11	669.825	28.7867	4.68316	606.528	1626.37	200.932	23.5502	90.705	62.3844	644.139	11649	3335.6	2811.8	150.626	272.699	477.459	369.247	1047.97	205.154	297.193	78.174	63.3288	26.7946	75.6097	1507.28	363.7	16.8649	4352.45	2141.54	46062.9	161.44	308.954	237.727	445.598	1132.67	1225.95	656.057	204.104	494.991	114.658	309.618	1034.77	308.989	7958.91	636.558	2008.58	3346.69
	化学产品	12	3696.34	5409.6	0.21877	312.256	2762.2	9329.08	1041.69	1502.67	1180.61	7283.92	4968.62	76710	6723.56	7741.66	3907.65	2949.31	3394.49	37328.4	8990.21	15936.5	880.228	519.193	298.726	210.359	374.716	68.5768	598.929	36870.5	546.035	1292.35	1467.44	1223.16	261.962	2895.72	1065.31	15302.2	1213.15	2087.67	3562.72	58454	3719.77	2477.62	4802.14	1846.27	1388.12	28.0112	1888.99
	非金属矿物制品	13	9.23841	46.9334	0.0373822	61.8865	244.173	3038.88	1.09517	18.2014	400.524	109.127	31.8808	1312.02	20975.1	238.926	2267.35	803.729	363.472	3689.11	3055.97	6851.31	337.369	45.0062	9.70328	96.9197	361.331	2.51905	51.0205	178754	18.7853	654.279	477.462	46.1531	0.281365	550.396	834.221	1238.51	44.9022	0.776846	862.248	120.715	8.19035	0.00148541	561.004	361.862	301.37	1764.52	768.059
	金属冶炼和压延加工品	14	12.1456	772.199	0	208.86	45.3447	15.6219	0.580441	2.30348	192.836	2008.1	8.12079	426.458	2023.37	10586.8	7832.07	3454.39	2854.34	7130.69	4618.23	1304.55	532.412	179.579	6.62626	12.8049	42.929	16.9935	21.0921	32502.6	2.16844	469.263	2.04531	0.00787881	0.00420864	1.62049	0.720299	457.356	27.1043	0.872951	0.252266	0.0714503	1.89671	0.000271749	1.60737	208.128	211.714	4.16105	405.369
	金属制品	15	2906.58	12334.1	1.3182	677.517	2067.63	21379.1	45.7825	505.36	2768.08	2569.77	1404.1	7327.13	12576.3	1734.04	44424.6	37094.4	34236.6	92301.2	26556.9	25973.9	4319.78	13851.2	71.7679	1301.48	21706.2	91.2242	3766.3	192930	4518.85	4412.54	2950.76	1369.32	268.488	6377.4	28851.9	173651	5278.96	1151.42	6737.48	6014.21	1161.44	634.72	352.584	26862.3	1.34599	254.618	823.396
	通用设备	16	0	21.145	0.611703	214.357	289.472	147.336	6.46039	32.7657	42.0912	109.799	78.7751	341.764	322.072	158.083	423.286	12422	5037.65	10694.5	5345.77	1456.31	626.547	59.087	6.47047	493.779	2155.7	21.0691	154.911	1244.87	56.8387	319.491	329.518	24.5018	492.228	169.364	615.992	1820.45	30.0575	87.464	126.215	255.227	100.565	12.9232	31.8605	9010.2	1877.96	99.4106	4340.46
	专用设备	17	241.713	29.9383	0.6362	115.496	2057.54	55.9471	1.8844	23.135	10.1944	48.6681	30.8874	175.425	90.3635	34.8739	51.2474	213.245	4333.14	514.774	345.522	486.047	178.139	4.79244	0.281733	2.36022	87.1274	15.8142	11.7035	799.509	1.33464	326.525	17.0275	8.54779	435.416	98.9149	351.702	3544.12	859.673	1.17684	3.23704	6980.32	10.731	101.47	80.0724	5539.22	5330.57	84.8876	8760.12
	交通运输设备	18	28.2055	1.31102	0.0233493	6.7931	26.1966	2.01825	0.072566	0.687751	0.395113	1.48659	0.59224	6.32751	10.1883	1.94968	2.97187	106.365	46.5768	15427	5.15773	4.25611	9.46766	133.564	1.05338	62.5271	0.650424	1.04834	0.314994	20.4119	361.609	834.546	3.85752	3.54801	31.7879	3.54853	54.2258	38.9152	9.54735	0.801493	0.706357	0.901158	7.5075	0.000236827	36.8638	19.2768	131.695	25.5471	585.12
	电气机械和器材	19	0	83.8959	0.915963	232.434	342.374	112.204	9.60884	49.4152	59.0386	160.444	59.02	287.282	227.372	89.5938	585.443	8006.79	10393.4	24737.9	50021.2	27652.5	10562.6	356.351	1.19745	267.355	9038.45	38.5539	30.6906	64838.7	6987.09	1690.12	196.347	9783.03	51.2362	2029.12	4207.25	25411.2	324.833	288.192	31.3137	7426.76	247.407	0.00229711	79.1989	1562.8	588.196	60.5224	4592.49
	通信设备、计算机和其他电子设备	20	0	12.9632	0.346091	17.3168	316.314	53.2146	3.3184	41.752	48.2064	36.1898	13.2868	276.886	72.6659	33.9246	408.911	8834.89	6960.45	16630.1	15854.7	345471	4876.87	416.221	1.23838	199.332	516.432	39.5641	10.142	4517.21	12243.2	1461.38	335.213	150214	1933.32	1079.95	2998.8	21251.4	76.3556	9337.06	834.757	792.58	358.578	2065.92	0.624673	65.7507	51.6171	8.21573	314.798
	仪器仪表	21	0	5.57516	1.22689	8.67447	1199.57	33.2902	0.2241	2.16095	0.391626	14.0043	132.576	162.866	47.7127	32.2567	355.37	3937.8	1837.18	29422.4	1413.79	892.553	10694.8	397.769	0.0550453	65.414	203.802	78.2106	73.5399	1643.88	332.307	283.841	7.78941	91.0565	0.0010666	17.7649	60.1373	79447.5	1697.05	2394.46	3295.24	416.074	136.854	157.011	18.5179	55.6029	0.740773	1.54214	628.249
	其他制造产品	22	0	2.78705	0	29.6393	17.0606	85.7466	7.46781	974.241	10.4678	79.0621	87.0025	123.194	35.3719	55.7339	33.6514	322.166	790.884	50.1526	10.432	218.326	23.0501	409.851	0.0971326	25.3312	33.0175	3.51139	1.54227	196.9	2.10757	323.027	3237.57	53.0442	48.6231	3133.69	43.1551	2838.46	147.326	4444.89	2.08661	35.0871	339.346	53.5151	4.90219	15.5077	3.18419	0.634406	4.68987
	废品废料	23	0	0	0	35.4275	3.20203	0.392368	0.793111	2.65146	1.502	103.749	5.00296	489.314	1191.12	372.116	151.973	37.7508	6.75391	49.7103	0.223981	0.559587	2.97825	0.00351385	221.285	32.1016	0.108767	0.00733388	0.906303	0.00855624	0	0	0	0	0	0	0	0.0863187	0	0	0	0	0	0	0	6.37104	0	0	0
	金属制品、机械和设备修理服务	24	10.1695	85.3157	0.422687	29.3465	34.5848	48.0365	6.76457	17.6584	6.54268	41.8951	30.4322	65.867	99.5558	33.2372	46.8117	73.4122	55.2782	127.685	54.5185	133.845	20.4496	10.9012	0.0708153	18.9952	280.394	19.2419	45.3823	15.9857	54.7801	813.97	32.3407	89.0951	14.3905	207.592	78.241	130.48	62.0614	5.5819	35.5687	18.729	193.66	129.122	0.658781	22.0702	12.3687	4.44461	8.16944
	电力、热力的生产和供应	25	314.047	1328.3	2.22752	420.106	36.4805	398.335	38.7524	73.1534	86.759	314.964	425.311	1150	670.294	331.142	485.257	277.218	226.123	624.664	277.095	685.215	77.6147	53.5774	7.9477	47.8112	77555.1	132.822	189.715	815.713	1064.23	1702.48	1050.13	861.759	359.193	1776.56	674.625	795.253	232.581	165.806	650.868	353.615	553.108	780.007	5240.52	1144.86	2739.02	5015.39	8960.95
	燃气生产和供应	26	3.03446	1.14661	0.0680315	24.0317	1.11416	80.3499	7.42308	6.3369	6.69923	44.8099	12.9869	80.0265	157.678	263.215	74.4309	28.7401	15.224	194.605	15.2475	61.5143	3.60051	2.87942	0.815028	17.9019	3598.88	44.6035	13.9687	90.1319	66.4299	789.98	794.14	27.8198	24.9072	682.95	181.189	322.711	16.624	80.8061	335.607	100.274	98.1695	96.0229	27.5327	0	0	0	0
	水的生产和供应	27	0.775431	0.0816524	0.00168587	0.173066	0.232823	0.858982	0.0338655	0.16077	0.112466	0.442565	2.66786	2.96491	0.509739	0.227811	0.662549	0.425188	0.495178	0.762406	0.37866	2.02132	0.174448	0.0975721	0.0050131	0.0471391	3.41531	0.935092	3.1461	12.5636	1.44177	3.68303	2.95816	0.395193	4.66468	4.85084	0.653678	3.41875	4.59924	0.776462	4.07641	1.63821	2.36297	4.88644	42.7226	22.0219	2.67464	2.47597	17.4282
	建筑	28	0	0.00610729	0.0055588	0.064926	0.00499268	0.0873509	0.00161856	0.0198926	0.0607061	0.0604073	0.0204737	0.124257	0.787076	0.0261638	1.3655	0.0457273	0.20319	0.132415	0.220172	0.342931	0.0163188	0.015335	0.000704524	0.0144529	1.23835	0.0282629	0.063146	8.84326	0.570282	1.62553	0.576317	0.219447	0.935084	1.83795	0.575718	1.15904	1.60365	0.329775	3.90677	0.941752	2.48718	7.57854	0.70646	0	1.6385	0	0.940396
	批发和零售	29	888.939	2329.26	1.66733	443.158	1086.44	4784.41	258.257	1289.64	770.972	2010.94	4083.28	4983.76	2177.07	1355.7	1877.99	5319.81	4737.84	29722.7	7401.87	29981.4	2514.27	498.287	35.1642	281.952	2004.66	663.329	166.451	21037.3	20052.4	5864.21	3637.94	6098.23	1705.56	1084.96	3028.49	12409.1	917.64	815.798	1037.6	5016.93	2219.32	949.046	445.673	1176.92	795.563	281.5	510.861
	交通运输、仓储和邮政	30	1661.99	7935.31	4.53002	926.631	710.427	6209.74	244.874	702.835	774.58	1664.39	6964.09	6366.19	4719.65	1636.27	2456.23	2744.91	2787.47	9051.05	3154.6	4917.57	980.189	240.755	114.087	244.23	1827.9	1155.45	115.567	23601.4	32059.5	112781	2265.54	4952.9	7935.97	2222.29	12840.2	25931.6	1784.34	1125.24	6859.62	1438.84	7095.99	11842.1	532.628	1346.53	258.28	187.361	292.415
	住宿和餐饮	31	102.977	26.3127	10.0678	76.5462	202.979	1877.7	21.6777	149.513	126.077	321.263	87.3073	3669.32	624.675	139.281	554.782	959.568	1301.72	1560.7	896.047	1685.68	485.094	74.581	6.2915	47.4992	756.9	137.262	44.8347	7698.99	7193.99	3770.07	460.589	4028.57	18651.2	4659.75	9574.54	18404.6	510.261	544.532	4614.62	524.01	4286.84	15038.3	1.1584	1.16367	11.6321	9.62548	55.238
	信息传输、软件和信息技术服务	32	0.528507	0.112467	0.230616	0.902193	3.19028	18.2645	2.43771	22.4354	7.67858	18.6653	2.61507	62.816	14.4405	5.7055	29.1297	35.6518	32.7261	27.9723	21.8771	151.814	41.9666	1.49756	0.411808	1.51224	240.573	10.3245	4.03322	54.9928	304.978	246.663	33.9261	4471.5	2051.2	107.375	260.537	311.837	12.4858	15.6455	117.393	258.041	136.248	463.953	4.27862	14.6519	25.5562	0.686856	13.8922
	金融	33	59.3599	1421.1	4.54186	473.521	166.379	393.669	10.9675	60.5225	28.7493	113.596	156.798	428.828	234.02	138.444	198.018	258.719	339.317	417.34	363.477	661.717	88.7842	10.8884	1.23308	27.0003	4175.28	64.6194	107.388	4814.91	6960.89	6868.47	650.927	995.712	7197.91	7475.03	6051.21	5839.92	538.37	187.271	140.932	36.4599	786.197	1420.86	9.96357	89.8133	331.992	124.257	176.798
	房地产	34	0	0.443806	3.07864	0.941317	80.0444	160.19	2.76441	68.0955	76.2237	119.819	11.5044	140.572	179.469	25.8373	69.9684	127.274	109.068	201.049	162.539	222.205	85.1058	5.01339	13.068	11.0754	832.293	241.974	15.4689	257.314	7532	1047.67	3374.72	1892.61	9807.06	5584.73	3122.04	4077.84	372.192	684.019	1934.52	607.706	3025.95	5663.85	0	0	127.292	0	18.7153
	租赁和商务服务	35	8.43127	604.73	18.8979	93.2089	140.13	1715.3	6.17255	280.304	98.329	248.264	531.496	2239.07	389.783	195.705	254.753	726.426	533.662	2326.01	550.671	1627.13	165.846	51.19	6.77635	59.9751	713.154	265.747	59.6267	3843.68	22986.5	5536.92	3653.72	6777.61	15637.9	5475.59	8844.52	3776.69	269.919	516.011	629.882	117.402	3785.78	6803.67	103.029	19.5746	649.826	64.4421	509.22
	科学研究和技术服务	36	90.3719	84.6082	0.0211171	2.07281	1.42534	40.8381	0.686651	6.55261	3.23545	14.4069	15.9216	104.035	13.8534	8.14604	18.7984	39.4733	121.049	319.207	49.6926	158.767	33.6002	3.0094	0.0890363	0.924733	104.031	6.46891	2.83478	443.79	445.452	220.907	25.0751	389.43	123.698	27.2434	137.706	2354.44	18.8264	35.9505	216.513	48.718	100.266	147.493	4.53504	0.267196	23.4512	0	1.12609
	水利、环境和公共设施管理	37	26.3325	103.347	0.00366926	0.316693	0.0542323	0.122775	0.00770638	0.0462769	0.032474	0.0989152	0.0167308	1.36473	0.211369	0.0486917	0.147845	0.230919	0.335026	0.264846	0.2518	0.484564	0.124701	0.0244431	0.00238644	0.0146888	0.0997029	0.0472831	22.3232	1.4373	1.70768	0.306258	0.140379	0.87877	7.028	0.750776	1.10748	2.83909	27.4124	0.112587	0.396952	0.0828226	0.529034	7.06334	0.0515496	0.00032232	0.0171319	0.00190044	0.0119313
	居民服务、修理和其他服务	38	15.2683	1.68325	0.0415904	4.35009	2.78648	38.8988	0.375962	10.1255	3.6682	11.1228	18.989	43.5679	11.4991	6.82107	8.8597	24.8903	29.9409	107.309	30.1372	75.4626	11.6961	2.5529	0.0507118	1.94967	55.7701	10.7458	4.71818	68.4051	75.3754	366.035	65.1931	27.1975	87.8635	60.062	189.529	429.797	25.8902	61.7073	60.658	77.4701	201.543	219.494	17.327	0.105552	1.95207	0.064184	7.59079
	教育	39	0.651859	0.368195	0.00395183	0.433271	1.23332	1.0098	0.039979	0.466283	0.285185	0.814893	0.554974	3.51218	1.03501	0.389128	1.33313	2.00455	2.74499	3.54875	1.10997	4.79524	0.791813	0.229594	0.0266747	0.391346	1.5182	0.944811	0.472765	15.9995	13.9473	14.2467	3.51149	9.35581	81.3848	3.72629	16.3534	37.3266	0.8462	1.25682	279.713	6.99629	8.99342	192.401	0.505988	0.716202	1.55551	0.211441	1.10565
	卫生和社会工作	40	0.201621	0	0	0	0	0	0	0	0	0	0	0	0	0	0	0	0	0	0	0	0	0	0	0	0	0	0	0	0.762123	1.088	0.269245	4.08166	1.08807	0.261133	6.35734	1.92374	0.105364	0.156294	0.900895	111.501	4.09564	1.7901	0.0312811	0.973102	5.87977	0	0.311102
	文化、体育和娱乐	41	0.783903	0.062624	0.0273664	0.270916	0.71258	1.05153	0.0614206	0.376945	0.263493	0.806198	0.170653	7.35962	1.61469	0.381152	1.17868	1.8722	2.60053	1.95673	1.82222	3.55582	0.935317	0.175135	0.0239493	0.106245	4.92486	0.370917	0.196694	14.754	21.4043	8.75947	12.0746	38.6744	158.45	73.386	101.163	98.7606	3.18182	4.55986	81.0354	3.91951	631.142	319.674	0.100497	0.0044273	0.0421081	0.0813198	0.235927
	公共管理、社会保障和社会组织	42	54.5862	0.214485	0.912761	1.20258	0.412813	5.34889	0.20622	1.65824	1.05646	2.59457	0.609231	17.3054	3.50013	1.32796	3.92299	7.3888	11.8027	41.5428	6.36641	41.6805	3.88541	0.755647	0.0160433	0.181012	4.5297	1.34201	0.622945	21.5649	35.0889	19.2696	10.6697	1267.83	105.328	63.433	178.551	84.0956	3.33111	4.18434	21.9552	41.1366	27.0919	41.7778	7.87978	0.0432269	0.427903	0.67468	0.393294
广西	农林牧渔产品和服务	01	21831.6	14.9539	0.0369372	0.730604	1.97105	59473.7	1491	300.605	342.703	129.952	2.163	16940.5	9.44762	1.93616	46.905	2.22204	15.6571	10.9261	5.82905	7.88669	0.685183	1158.29	0.0983676	0.725861	8.26219	4.19339	12.1381	9892.23	89.2386	127.072	25675.1	1.74447	101.783	65.7875	1962.58	2329.04	11822	3308.3	5.17688	0.101003	718.863	0	8869.24	0	5.06357	1.72713	1.68231
	煤炭采选产品	02	2.25094	680.356	0	3.5633	0.290127	2.52786	0.144159	0.422105	0.0758537	1.25039	0.894445	5.26846	10.8292	0.360669	0.841268	0.31225	0.235093	1.56943	0.370133	0.0854507	0.0413857	1.67211	0.00736852	0.0798231	85.5883	0	0.00813408	0.839104	0.589829	1.01457	1.30422	0	0.124021	4.80162	2.41552	1.14473	0.204877	0.904542	1.80025	0.601327	0.190407	1.02889	2.29763	205.267	0.0206541	3.25164	6.06429
	石油和天然气开采产品	03	0	0	0	0	0	0	0	0	0	0	0	0	0	0	0	0	0	0	0	0	0	0	0	0	0	0	0	0	0	0	0	0	0	0	0	0	0	0	0	0	0	0	0	0	0	0	0
	金属矿采选产品	04	0	0.594918	0	2529.79	0	0.0486992	0	0	0	0.0190847	0	84.2527	51.0077	99.9645	70.6494	2.56875	12.4214	0.420986	26.6575	1.03455	0.323294	0.718986	0	0.000581369	0	0	0	0	0	0.00051539	0.174101	0	0	0	0	0	0	0.0808805	0	0	0	0	0	0	43.7887	8874.36	0.00629614
	非金属矿和其他矿采选产品	05	0	0.693188	0	20.1888	80.3125	0.985624	0.0214002	0.00101261	0.000362549	0.903626	0.011282	53.5834	538.482	6.18421	9.50479	0.0265925	2.08805	1.12287	0.943812	3.36113	0.0667225	0.013493	0.000353479	0.00370728	3.35237	0.00250654	0.0334648	358.043	0.0622115	3.66337	0.149945	0.00221145	0.0382525	0.104424	0.0792426	9.74948	0.0378455	0.0318194	0.0806479	0.000714993	0.0561794	0	35.9051	196.762	41.0336	6.23027	156.867
	食品和烟草	06	4609.54	0.867456	0.298197	4.36838	4.83602	23958.5	7.34639	555.499	12.275	23.1924	7.56094	3691.88	23.3981	6.49852	16.8213	24.2579	34.2932	25.4869	24.4642	49.0419	13.6211	8.78766	0.245478	1.31998	38.4034	4.33714	3.20881	149.724	177.247	3116.1	30690.5	169.056	570.43	84.5498	169.79	780.534	9.74264	27.8637	146.476	15.8973	486.836	185.155	780.337	0.0837476	0.37358	0.583521	1.42171
	纺织品	07	3.06674	1.57922	0.0123848	1.92003	9.32919	28.7439	660.843	2139.48	49.97	114.047	34.5561	552.222	58.3401	3.63732	3.89161	5.82957	19.6491	144.247	9.04121	9.01849	3.43947	18.3168	3.71423	10.9852	0.164736	0.069598	0.544413	10.0825	45.511	151.836	43.66	1.51477	5.53086	87.0504	11.2144	52.1695	1.92661	9.73235	2.27273	0.585519	11.7148	11.1373	0.874363	131.012	13.1882	0.0217499	36.8658
	纺织服装鞋帽皮革羽绒及其制品	08	0	2.3301	0.164307	3.97826	6.27108	19.6642	1.45168	464.821	18.3607	15.6651	5.08692	41.4109	17.4064	2.92015	10.7433	11.3047	17.8746	297.543	7.28705	10.8398	3.70496	2.51724	0.219913	2.00606	42.866	14.9613	4.36995	239.339	39.9147	88.6516	34.514	5.54283	229.005	40.6767	19.5749	25.585	1.30339	11.7132	46.9351	2.37028	36.898	34.2016	0.0747183	4.17757	0.955008	0.0818019	5.20953
	木材加工品和家具	09	822.763	56.6292	1.69689	24.1319	42.4843	503.437	138.504	285.176	32571.5	3101.59	368.928	912.993	655.293	221.205	538.516	1239	372.789	23237.9	1167.67	609.406	115.357	103.217	0.979357	81.6829	20.8654	15.6778	5.23513	93117.3	382.368	1899.15	638.841	216.901	690.536	727.973	596.659	559.745	70.1137	182.383	22.7315	7.88687	1428.92	0.437257	125.995	890.28	5.90445	1.77421	252.548
	造纸印刷和文教体育用品	10	54.1096	1.60109	0.75195	5.87066	24.6449	1069.51	7.54748	124.432	107.85	4240.08	77.9345	996.99	130.518	22.3551	130.629	208.033	160.212	832.577	151.524	1615.17	87.3351	16.3162	2.08716	16.5383	206.333	16.7637	9.03999	995.587	286.811	884.069	454.108	1562.06	3720.1	825.052	6683.59	2307.86	85.9683	109.114	1598.76	132.139	4436.41	2074.12	7.1207	37.253	2.57135	1.66431	14.6404
	石油、炼焦产品和核燃料加工品	11	46.4104	1.99455	0.324484	42.0248	112.687	13.9221	1.63173	6.28471	4.32245	44.6307	807.13	231.115	194.823	10.4365	18.8946	33.0819	25.5842	72.6109	14.2146	20.5918	5.41647	4.38789	1.85653	5.2388	104.436	25.1999	1.16853	301.57	148.382	3191.58	11.1858	21.4067	16.4715	30.8743	78.4801	84.9427	45.4565	14.1418	34.2967	7.94433	21.4526	71.6965	21.4693	553.003	44.2296	139.561	232.536
	化学产品	12	508.226	743.788	0.0300796	42.9334	379.786	1282.69	143.226	206.609	162.327	1001.5	683.156	10547.2	924.451	1064.43	537.279	405.513	466.723	5132.44	1236.1	2191.18	121.026	71.3861	41.073	28.9231	51.5213	9.42891	82.3493	5069.48	75.0767	177.69	201.765	168.177	36.0182	398.144	146.473	2103.96	166.801	287.042	489.853	8037.09	511.447	340.658	643.537	247.419	186.023	3.75379	253.145
	非金属矿物制品	13	6.24323	31.7172	0.0252626	41.8223	165.01	2053.64	0.740105	12.3003	270.67	73.7469	21.5447	886.651	14174.7	161.464	1532.25	543.153	245.631	2493.07	2065.19	4630.05	227.991	30.4148	6.55739	65.4974	244.184	1.70235	34.4792	120800	12.6949	442.155	322.665	31.1898	0.190144	371.952	563.759	836.974	30.3445	0.524985	582.699	81.578	5.53496	0.00100383	379.08	244.516	203.641	1192.32	518.991
	金属冶炼和压延加工品	14	8.62194	548.169	0	148.265	32.1893	11.0897	0.412044	1.6352	136.89	1425.51	5.76478	302.734	1436.35	7515.38	5559.83	2452.21	2026.24	5061.93	3278.39	926.077	377.948	127.48	4.70385	9.08997	30.4744	12.0634	14.9728	23072.9	1.53933	333.12	1.45193	0.00559301	0.00298763	1.15035	0.511326	324.668	19.2408	0.619691	0.179079	0.0507212	1.34644	0.00019291	1.20967	156.634	159.332	3.13153	305.073
	金属制品	15	32.9224	139.707	0.014931	7.67413	23.4198	242.158	0.518572	5.72414	31.3536	29.1074	15.904	82.9933	142.449	19.6412	503.191	420.163	387.793	1045.48	300.806	294.203	48.9295	156.89	0.812905	14.7417	245.863	1.03328	42.6604	2185.29	51.1844	49.9802	33.4228	15.51	3.04112	72.2359	326.801	1966.93	59.7941	13.042	76.3145	68.1221	13.1555	7.18938	3.79034	288.774	0.0144696	2.73719	8.85165
	通用设备	16	0	1.58999	0.0459967	16.1185	21.7667	11.0788	0.485785	2.4638	3.16503	8.25626	5.92346	25.6988	24.218	11.887	31.8288	934.066	378.804	804.171	401.972	109.507	47.1129	4.44302	0.486543	37.1295	162.097	1.58428	11.6484	93.6073	4.27396	24.0239	24.7779	1.8424	37.0128	12.7353	46.3192	136.888	2.26016	6.57681	9.49067	19.1917	7.56195	0.971757	2.19922	621.941	129.629	6.86195	299.606
	专用设备	17	19.3044	2.39101	0.0508099	9.22404	164.325	4.4682	0.150497	1.84767	0.814169	3.88686	2.46681	14.0103	7.21685	2.78519	4.09286	17.0307	346.065	41.1123	27.595	38.818	14.227	0.382747	0.0225005	0.188498	6.9584	1.263	0.934696	63.8525	0.10659	26.0778	1.35989	0.682666	34.7744	7.8998	28.0886	283.05	68.6575	0.0939879	0.258525	557.481	0.857031	8.10387	6.19587	428.616	412.471	6.56847	677.844
	交通运输设备	18	8.48411	0.394349	0.00702339	2.04334	7.87985	0.607081	0.0218276	0.206873	0.118849	0.44716	0.178144	1.90329	3.0646	0.586456	0.893929	31.9943	14.0101	4640.39	1.55143	1.28022	2.84784	40.1757	0.316852	18.8079	0.195645	0.315336	0.0947491	6.13981	108.771	251.028	1.16033	1.06723	9.5617	1.06739	16.3109	11.7056	2.87181	0.241086	0.21247	0.271065	2.25823	7.12366e-05	10.9856	5.74459	39.2458	7.61318	174.369
	电气机械和器材	19	0	9.15913	0.099998	25.3755	37.3779	12.2496	1.04902	5.39479	6.44539	17.5161	6.44336	31.3633	24.8227	9.78118	63.9143	874.121	1134.68	2700.7	5460.94	3018.89	1153.14	38.9038	0.130728	29.1879	986.75	4.20903	3.35057	7078.61	762.798	184.514	21.4357	1068.04	5.59358	221.524	459.316	2774.2	35.4628	31.4626	3.4186	810.798	27.0101	0.000250782	8.92054	176.025	66.2513	6.81691	517.274
	通信设备、计算机和其他电子设备	20	0	1.11494	0.0297665	1.48938	27.2055	4.57687	0.285409	3.591	4.14613	3.11261	1.14277	23.8144	6.24984	2.91778	35.1696	759.87	598.654	1430.32	1363.63	29713.2	419.449	35.7983	0.10651	17.1441	44.4172	3.40282	0.872293	388.516	1053.01	125.69	28.831	12919.6	166.281	92.8841	257.92	1827.79	6.56718	803.061	71.7956	68.1681	30.8406	177.686	0.0463719	4.88094	3.83174	0.609886	23.3687
	仪器仪表	21	0	0.288385	0.0634631	0.448702	62.0499	1.722	0.011592	0.111779	0.0202575	0.724396	6.85772	8.42454	2.46802	1.66854	18.3822	203.69	95.0312	1521.93	73.1307	46.1689	553.209	20.5753	0.00284731	3.38365	10.542	4.04558	3.80398	85.0328	17.1892	14.6822	0.402921	4.71006	5.51716e-05	0.918919	3.11071	4109.56	87.7829	123.858	170.452	21.5222	7.079	8.12167	0.936805	2.81291	0.0374751	0.0780158	31.7826
	其他制造产品	22	0	0.18911	0	2.01112	1.15761	5.81817	0.506714	66.1053	0.710275	5.36461	5.90339	8.3591	2.40009	3.78172	2.28335	21.8599	53.664	3.40301	0.707846	14.8141	1.56402	27.8097	0.00659075	1.7188	2.24034	0.238259	0.104648	13.3603	0.143005	21.9184	219.679	3.59922	3.29923	212.631	2.92821	192.598	9.99652	301.6	0.141583	2.38077	23.0257	3.63117	0.317577	1.00463	0.20628	0.0410985	0.303822
	废品废料	23	0	0	0	2.83624	0.256347	0.031412	0.0634945	0.212269	0.120246	8.30591	0.400525	39.1733	95.3584	29.7907	12.1666	3.02224	0.540701	3.97968	0.0179314	0.0447991	0.238432	0.00028131	17.7156	2.56998	0.00870763	0.000587132	0.0725564	0.000684991	0	0	0	0	0	0	0	0.00691046	0	0	0	0	0	0	0	0.500643	0	0	0
	金属制品、机械和设备修理服务	24	2.47946	20.8011	0.103056	7.15505	8.4322	11.7119	1.64929	4.30533	1.59519	10.2146	7.41975	16.0592	24.273	8.10365	11.4133	17.8988	13.4775	31.1312	13.2923	32.6332	4.98588	2.65785	0.0172657	4.63128	68.3635	4.69142	11.0648	3.89752	13.3561	198.456	7.88508	21.7225	3.50859	50.6134	19.0761	31.8126	15.1313	1.36094	8.67211	4.56638	47.2168	31.4815	0.161901	5.42392	3.0397	1.0923	2.00771
	电力、热力的生产和供应	25	34.2482	144.856	0.242921	45.8143	3.97836	43.4402	4.22611	7.97769	9.46143	34.3481	46.3819	125.413	73.0985	36.1125	52.9193	30.2318	24.6597	68.1223	30.2184	74.7256	8.46421	5.84284	0.86673	5.21401	8457.72	14.4848	20.6892	88.957	116.059	185.662	114.521	93.9785	39.1716	193.741	73.5707	86.7257	25.364	18.0818	70.9799	38.5633	60.3188	85.0631	573.225	125.228	299.603	548.599	980.178
	燃气生产和供应	26	0.0465979	0.0176077	0.00104471	0.369037	0.0171093	1.23387	0.113991	0.097311	0.102875	0.688113	0.199431	1.22891	2.42134	4.04199	1.14298	0.441341	0.233783	2.98841	0.234144	0.94463	0.0552903	0.0442171	0.0125158	0.274907	55.2653	0.684942	0.214507	1.38409	1.02012	12.1311	12.195	0.427208	0.382481	10.4876	2.78239	4.95564	0.255282	1.24088	5.15367	1.53983	1.50752	1.47455	0.435223	0	0	0	0
	水的生产和供应	27	0.0705927	0.00743337	0.000153476	0.0157554	0.0211954	0.0781989	0.003083	0.0146359	0.0102385	0.0402897	0.242873	0.269916	0.046405	0.0207392	0.0603163	0.0387077	0.0450794	0.069407	0.034472	0.184014	0.0158812	0.00888265	0.000456376	0.00429139	0.310919	0.0851277	0.286411	1.14375	0.131254	0.335291	0.269301	0.0359771	0.424657	0.441604	0.0595087	0.311232	0.4187	0.0706866	0.371103	0.149137	0.215117	0.444846	3.91629	2.0187	0.245179	0.226967	1.5976
	建筑	28	0	0.00573271	0.00521786	0.0609439	0.00468647	0.0819935	0.00151929	0.0186725	0.0569829	0.0567024	0.019218	0.116636	0.738803	0.0245591	1.28175	0.0429228	0.190728	0.124294	0.206668	0.321899	0.0153179	0.0143944	0.000661314	0.0135665	1.1624	0.0265295	0.0592731	8.30088	0.535306	1.52583	0.54097	0.205988	0.877734	1.72523	0.540408	1.08796	1.50529	0.309549	3.66716	0.883992	2.33464	7.11373	0.662602	0	1.53678	0	0.882015
	批发和零售	29	248.847	652.045	0.466747	124.056	304.133	1339.33	72.2957	361.018	215.823	562.936	1143.06	1395.14	609.442	379.51	525.719	1489.21	1326.29	8320.46	2072.05	8392.89	703.837	139.489	9.84376	78.9286	561.178	185.69	46.5958	5889.11	5613.4	1641.61	1018.39	1707.12	477.448	303.721	847.785	3473.76	256.881	228.372	290.462	1404.42	621.269	265.673	124.066	327.63	221.469	78.3639	142.214
	交通运输、仓储和邮政	30	473.526	2260.89	1.29067	264.011	202.411	1769.25	69.7682	200.248	220.689	474.208	1984.17	1813.82	1344.7	466.197	699.816	782.065	794.192	2578.78	898.793	1401.09	279.27	68.5946	32.5052	69.5848	520.795	329.204	32.9267	6724.38	9134.23	32132.9	645.486	1411.15	2261.08	633.163	3658.37	7388.29	508.386	320.599	1954.41	409.946	2021.75	3373.98	151.086	381.96	73.2643	53.1471	82.947
	住宿和餐饮	31	38.5319	9.84566	3.76717	28.642	75.9503	702.594	8.11133	55.9445	47.1755	120.21	32.6685	1372.98	233.74	52.1158	207.587	359.05	487.077	583.982	335.281	630.746	181.512	27.9066	2.35415	17.7732	283.216	51.3606	16.7762	2880.8	2691.84	1410.68	172.342	1507.4	6978.88	1743.58	3582.59	6886.61	190.929	203.752	1726.69	196.073	1604.04	5627.02	0.43119	0.433152	4.32981	3.5829	20.5613
	信息传输、软件和信息技术服务	32	0.0941858	0.0200429	0.0410983	0.160781	0.568544	3.25494	0.434428	3.99824	1.36841	3.32636	0.466034	11.1945	2.57345	1.01678	5.19123	6.35354	5.83216	4.98498	3.89874	27.0549	7.47893	0.266882	0.0733888	0.269499	42.8728	1.83993	0.718765	9.80034	54.3504	43.9581	6.04601	796.871	365.546	19.1355	46.4307	55.5729	2.22511	2.78821	20.9207	45.9858	24.2809	82.6816	0.73328	2.51109	4.37988	0.117715	2.38088
	金融	33	13.5728	324.938	1.03851	108.272	38.043	90.0136	2.50776	13.8387	6.57362	25.9741	35.8524	98.0527	53.5093	31.6555	45.2774	59.1569	77.5858	95.4261	83.1101	151.304	20.3008	2.48966	0.281947	6.17369	954.691	14.7754	24.5546	1100.94	1591.63	1570.5	148.836	227.673	1645.82	1709.19	1383.63	1335.32	123.1	42.8201	32.2246	8.33668	179.766	324.884	2.32592	20.9662	77.5009	29.0067	41.272
	房地产	34	0	0.00683546	0.0474169	0.0144981	1.23284	2.46723	0.0425771	1.0488	1.17399	1.84544	0.17719	2.16507	2.76417	0.397944	1.07765	1.96026	1.67985	3.09654	2.50341	3.42238	1.31079	0.0772157	0.201272	0.170583	12.8189	3.72686	0.238251	3.96313	116.007	16.1362	51.9772	29.1499	151.047	86.0155	48.0854	62.8065	5.73247	10.5352	29.7953	9.35984	46.6054	87.2341	0	0	1.37288	0	0.20185
	租赁和商务服务	35	0.646598	46.377	1.44929	7.14824	10.7466	131.547	0.473376	21.4967	7.5409	19.0395	40.7607	171.716	29.8927	15.0087	19.5371	55.7099	40.9268	178.383	42.2312	124.786	12.7188	3.92578	0.519681	4.59952	54.6921	20.3803	4.5728	294.774	1762.84	424.629	280.206	519.778	1199.28	419.926	678.29	289.636	20.7002	39.5731	48.306	9.00358	290.333	521.777	7.95182	1.51077	50.1537	4.97365	39.3017
	科学研究和技术服务	36	41.222	38.593	0.00963229	0.945486	0.650154	18.6278	0.313208	2.98889	1.47581	6.57153	7.26244	47.4542	6.31904	3.71572	8.57468	18.0053	55.2152	145.603	22.6667	72.4195	15.3263	1.3727	0.0406128	0.421806	47.4525	2.95072	1.29305	202.429	203.188	100.764	11.4377	177.634	56.4233	12.4267	62.8129	1073.95	8.58743	16.3984	98.7598	22.2221	45.7351	67.277	2.06062	0.121408	10.6557	0	0.511672
	水利、环境和公共设施管理	37	12.9457	50.808	0.00180391	0.155695	0.026662	0.0603595	0.00378866	0.0227509	0.0159651	0.0486293	0.00822529	0.670936	0.103915	0.0239381	0.0726845	0.113526	0.164707	0.130205	0.123791	0.238224	0.0613063	0.0120169	0.00117324	0.00722139	0.0490166	0.0232456	10.9747	0.706613	0.839538	0.150565	0.0690141	0.432026	3.45515	0.369101	0.544467	1.39577	13.4767	0.0553506	0.195152	0.0407178	0.260087	3.47252	0.0251705	0.000157382	0.00836509	0.000927942	0.00582579
	居民服务、修理和其他服务	38	1.64298	0.181129	0.00447542	0.468101	0.299846	4.18579	0.0404562	1.08958	0.394724	1.19689	2.04335	4.68822	1.23738	0.733996	0.953367	2.67838	3.22186	11.5472	3.24298	8.12031	1.25859	0.27471	0.00545695	0.209798	6.00126	1.15632	0.50771	7.36088	8.11093	39.388	7.01525	2.92665	9.45474	6.4631	20.3947	46.2492	2.78597	6.64014	6.52723	8.33634	21.6875	23.6192	1.99518	0.0121541	0.224779	0.0073907	0.874069
	教育	39	0.0553932	0.0312882	0.000335815	0.0368182	0.104804	0.0858096	0.0033973	0.0396234	0.0242343	0.0692473	0.0471601	0.298455	0.0879527	0.033067	0.113285	0.170341	0.233262	0.301563	0.0943226	0.407486	0.067286	0.0195102	0.00226675	0.0332555	0.129012	0.0802874	0.0401743	1.3596	1.1852	1.21064	0.298397	0.79503	6.91586	0.316649	1.38966	3.17191	0.0719077	0.106801	23.7692	0.594526	0.764236	16.3497	0.0418605	0.0592517	0.128688	0.0174926	0.0914704
	卫生和社会工作	40	3.3397e-05	0	0	0	0	0	0	0	0	0	0	0	0	0	0	0	0	0	0	0	0	0	0	0	0	0	0	0	0.00012624	0.00018022	4.45985e-05	0.000676097	0.000180231	4.32548e-05	0.00105305	0.000318654	1.74527e-05	2.58889e-05	0.000149227	0.0184693	0.000678412	0.000296516	5.14568e-06	0.000160073	0.000967211	0	5.11756e-05
	文化、体育和娱乐	41	0.74137	0.0592261	0.0258816	0.256217	0.673917	0.994477	0.0580881	0.356493	0.249196	0.762455	0.161393	6.9603	1.52708	0.360471	1.11472	1.77062	2.45943	1.85056	1.72335	3.36289	0.884569	0.165632	0.0226498	0.10048	4.65765	0.350792	0.186022	13.9535	20.2429	8.28419	11.4194	36.576	149.852	69.4042	95.6737	93.402	3.00918	4.31245	76.6386	3.70684	596.897	302.329	0.0944111	0.00415917	0.0395579	0.0763948	0.221638
	公共管理、社会保障和社会组织	42	0.0413172	0.000162347	0.000690884	0.00091025	0.000312465	0.00404866	0.000156091	0.00125515	0.000799648	0.00196387	0.000461136	0.0130987	0.0026493	0.00100515	0.00296938	0.0055927	0.00893362	0.0314444	0.00481884	0.0315486	0.00294093	0.000571962	1.21434e-05	0.000137011	0.0034286	0.00101579	0.000471517	0.0163229	0.0265594	0.0145854	0.00807603	0.959638	0.0797242	0.0480135	0.135148	0.0636533	0.00252137	0.00316719	0.0166182	0.0311369	0.0205063	0.0316223	0.0058206	3.19306e-05	0.000316082	0.00049837	0.000290517
海南	农林牧渔产品和服务	01	14911.1	10.2136	0.0252282	0.499004	1.34623	40620.6	1018.35	205.314	234.067	88.7576	1.47733	11570.4	6.45274	1.3224	32.0362	1.51766	10.6938	7.46256	3.98125	5.38662	0.467981	791.117	0.0671852	0.495764	5.64309	2.8641	8.29037	6756.41	60.9501	86.7905	17536.1	1.19148	69.5181	44.933	1340.44	1590.74	8074.48	2259.58	3.53582	0.0689856	490.985	0	6064.08	0	3.46206	1.18087	1.15023
	煤炭采选产品	02	0	0	0	0	0	0	0	0	0	0	0	0	0	0	0	0	0	0	0	0	0	0	0	0	0	0	0	0	0	0	0	0	0	0	0	0	0	0	0	0	0	0	0	0	0	0	0
	石油和天然气开采产品	03	0	0	0	0	0	0	0	0	0	0	0	0	0	0	0	0	0	0	0	0	0	0	0	0	0	0	0	0	0	0	0	0	0	0	0	0	0	0	0	0	0	0	0	0	0	0	0
	金属矿采选产品	04	0	0.112804	0	479.679	0	0.00923398	0	0	0	0.0036187	0	15.9754	9.6717	18.9545	13.396	0.487067	2.35526	0.0798242	5.05459	0.196163	0.0613006	0.136329	0	0.000110235	0	0	0	0	0	9.77245e-05	0.0330117	0	0	0	0	0	0	0.015336	0	0	0	0	0	0	8.26838	641.538	0.00118887
	非金属矿和其他矿采选产品	05	0	0.128591	0	3.74516	14.8986	0.18284	0.00396989	0.000187846	6.72556e-05	0.167629	0.0020929	9.94011	99.8923	1.14722	1.76321	0.0049331	0.387348	0.2083	0.175084	0.623514	0.0123775	0.00250305	6.5573e-05	0.000687727	0.621889	0.000464982	0.00620797	66.4197	0.0115407	0.679581	0.0278158	0.00041024	0.00709612	0.0193714	0.0147001	1.8086	0.00702061	0.00590273	0.0149608	0.000132636	0.0104217	0	6.67254	36.5659	7.62563	1.15782	29.1518
	食品和烟草	06	1066.16	0.200637	0.0689711	1.01038	1.11854	5541.44	1.69918	128.483	2.83913	5.36427	1.7488	853.908	5.41182	1.50307	3.89067	5.6107	7.9318	5.89497	5.65842	11.3431	3.15047	2.03253	0.0567776	0.305303	8.88246	1.00315	0.742178	34.6302	40.9962	720.734	7098.51	39.1016	131.937	19.5558	39.2714	180.533	2.25341	6.4447	33.8791	3.67695	112.602	42.8251	174.346	0.0187112	0.0834666	0.130373	0.317644
	纺织品	07	0.231514	0.119218	0.000934948	0.144947	0.704278	2.16993	49.8883	161.513	3.77233	8.60963	2.60871	41.6883	4.4042	0.274588	0.293785	0.440085	1.48334	10.8894	0.682538	0.680823	0.259652	1.38277	0.280394	0.829292	0.0124363	0.00525408	0.0410988	0.761144	3.43571	11.4624	3.29597	0.114353	0.417535	6.5716	0.846596	3.93838	0.145443	0.734713	0.171572	0.0442019	0.884372	0.840774	0.0732491	10.9754	1.10484	0.00182209	3.0884
	纺织服装鞋帽皮革羽绒及其制品	08	0	0.80729	0.0569263	1.37832	2.17269	6.81289	0.502953	161.043	6.36129	5.42736	1.76243	14.3473	6.03067	1.01172	3.72217	3.91665	6.19287	103.087	2.52469	3.7556	1.28363	0.872128	0.0761916	0.695026	14.8515	5.18353	1.51402	82.9219	13.829	30.7145	11.9578	1.92038	79.3417	14.0929	6.78196	8.86423	0.451576	4.05819	16.2613	0.821214	12.7838	11.8496	0.0255973	1.43117	0.327171	0.0280241	1.7847
	木材加工品和家具	09	48.5059	3.33857	0.10004	1.42269	2.50466	29.6801	8.1655	16.8125	1920.25	182.854	21.7501	53.8254	38.6328	13.0411	31.7481	73.045	21.9777	1369.99	68.8397	35.9275	6.80085	6.08512	0.0577379	4.81561	1.23011	0.924284	0.308636	5489.72	22.5425	111.964	37.6628	12.7874	40.7105	42.9176	35.176	32.9997	4.13355	10.7524	1.34013	0.46497	84.2417	0.0257785	7.63304	53.935	0.357704	0.107485	15.2999
	造纸印刷和文教体育用品	10	46.7048	1.38198	0.649047	5.06727	21.2723	923.147	6.51462	107.404	93.0909	3659.83	67.2693	860.553	112.657	19.2959	112.753	179.564	138.287	718.64	130.789	1394.13	75.3835	14.0834	1.80153	14.275	178.097	14.4696	7.80288	859.343	247.562	763.086	391.964	1348.29	3211.01	712.145	5768.95	1992.03	74.2037	94.1822	1379.97	114.056	3829.3	1790.28	6.09829	31.9041	2.20215	1.42534	12.5383
	石油、炼焦产品和核燃料加工品	11	720.328	30.9571	5.03626	652.259	1749	216.082	25.3258	97.5439	67.088	692.706	12527.3	3587.09	3023.81	161.983	293.259	513.458	397.087	1126.98	220.622	319.601	84.0681	68.1036	28.8149	81.3105	1620.93	391.123	18.1365	4680.62	2303.01	49535.9	173.612	332.249	255.651	479.195	1218.08	1318.38	705.522	219.492	532.312	123.302	332.963	1112.79	321.156	8272.29	661.623	2087.67	3478.47
	化学产品	12	291.338	426.373	0.017243	24.6114	217.711	735.299	82.1035	118.438	93.0534	574.104	391.616	6046.13	529.938	610.182	307.993	232.458	267.547	2942.15	708.59	1256.09	69.3778	40.9217	23.5449	16.5801	29.5343	5.40508	47.2064	2906.06	43.0374	101.86	115.661	96.4068	20.6473	228.235	83.9652	1206.09	95.6179	164.546	280.806	4607.23	293.185	195.281	346.473	133.208	100.153	2.021	136.29
	非金属矿物制品	13	0.820863	4.17019	0.00332153	5.49882	21.6956	270.014	0.0973094	1.61725	35.5879	9.69628	2.83271	116.577	1863.7	21.2293	201.461	71.414	32.2957	327.789	271.533	608.761	29.9763	3.99895	0.862168	8.61163	32.1054	0.223826	4.53334	15882.8	1.66913	58.1348	42.4241	4.10086	0.0250002	48.9045	74.1233	110.046	3.9897	0.0690253	76.6136	10.7259	0.727739	0.000131984	49.7325	32.0787	26.7161	156.423	68.0877
	金属冶炼和压延加工品	14	0.069619	4.42626	0	1.19719	0.259917	0.0895451	0.0033271	0.0132036	1.10534	11.5105	0.0465485	2.44447	11.598	60.684	44.8936	19.8007	16.3611	40.8733	26.4718	7.47773	3.0518	1.02935	0.0379819	0.0733982	0.24607	0.0974072	0.1209	186.305	0.0124296	2.68982	0.0117238	4.51615e-05	2.4124e-05	0.00928866	0.00412877	2.62157	0.155363	0.00500378	0.00144599	0.000409555	0.010872	1.55767e-06	0.0122095	1.58094	1.60818	0.0316073	3.07918
	金属制品	15	81.5937	346.244	0.0370045	19.0193	58.0427	600.156	1.28521	14.1865	77.7056	72.1386	39.416	205.688	353.041	48.6781	1247.09	1041.32	961.091	2591.08	745.506	729.141	121.265	388.831	2.01467	36.5353	609.339	2.56085	105.728	5415.95	126.853	123.869	82.8339	38.4395	7.537	179.027	809.932	4874.75	148.191	32.3227	189.135	168.831	32.6041	17.8179	9.69163	738.375	0.0369978	6.99879	22.633
	通用设备	16	0	0.00310609	8.98558e-05	0.0314879	0.0425219	0.0216428	0.000948996	0.0048131	0.00618297	0.0161289	0.0115716	0.0502033	0.0473107	0.0232216	0.0621785	1.82472	0.740004	1.57097	0.785265	0.213924	0.0920364	0.00867957	0.000950477	0.0725335	0.31666	0.00309494	0.0227555	0.182865	0.0083493	0.0469314	0.0484044	0.00359918	0.0723056	0.0248787	0.0904859	0.267414	0.00441529	0.012848	0.0185403	0.0374915	0.0147725	0.00189835	0.00465352	1.31602	0.274293	0.0145198	0.633963
	专用设备	17	1.7529	0.217112	0.0046137	0.837573	14.9212	0.405727	0.0136656	0.167775	0.0739292	0.35294	0.223995	1.27218	0.655314	0.252905	0.371645	1.54645	31.4238	3.73313	2.50571	3.5248	1.29186	0.0347546	0.00204312	0.0171163	0.631845	0.114684	0.0848735	5.79802	0.00967876	2.36795	0.123483	0.0619883	3.15763	0.717328	2.55053	25.7019	6.23433	0.00853441	0.0234749	50.6211	0.0778213	0.735858	0.574508	39.7431	38.2461	0.609056	62.8526
	交通运输设备	18	2.96647	0.137884	0.00245573	0.714454	2.75519	0.212266	0.00763202	0.0723332	0.0415555	0.15635	0.0622879	0.665486	1.07154	0.205055	0.312562	11.1868	4.89864	1622.51	0.542457	0.44763	0.995747	14.0474	0.110787	6.5762	0.0684074	0.110257	0.033129	2.14679	38.0316	87.7721	0.405709	0.373157	3.34325	0.373212	5.70312	4.09285	1.00413	0.0842959	0.07429	0.0947779	0.78959	2.49079e-05	3.95781	2.06961	14.1392	2.74281	62.8202
	电气机械和器材	19	0	2.27686	0.0248584	6.30806	9.29173	3.04512	0.260775	1.34109	1.60225	4.35432	1.60175	7.79658	6.17066	2.4315	15.8884	217.297	282.068	671.363	1357.53	750.463	286.658	9.67106	0.0324977	7.25578	245.295	1.04632	0.832915	1759.67	189.623	45.8683	5.32869	265.503	1.3905	55.0684	114.181	689.636	8.81567	7.82127	0.849826	201.556	6.71441	6.23416e-05	2.08342	41.1113	15.4732	1.59211	120.811
	通信设备、计算机和其他电子设备	20	0	0.3726	0.00994768	0.497735	9.09179	1.52955	0.0953807	1.20008	1.3856	1.0402	0.381902	7.95852	2.08864	0.975092	11.7533	253.941	200.064	477.999	455.713	9929.85	140.176	11.9634	0.0355946	5.72939	14.8438	1.13719	0.291512	129.838	351.906	42.0043	9.63503	4317.61	55.5694	31.0409	86.1944	610.83	2.19469	268.375	23.9934	22.7811	10.3066	59.3808	0.0168763	1.77634	1.3945	0.221959	8.50469
	仪器仪表	21	0	1.05973	0.233207	1.64884	228.014	6.3278	0.042597	0.410752	0.0744401	2.66193	25.2	30.9576	9.06922	6.13135	67.5488	748.497	349.21	5592.61	268.733	169.656	2032.87	75.6079	0.010463	12.4339	38.7387	14.8663	13.9785	312.469	63.1649	53.9525	1.48061	17.308	0.000202738	3.37674	11.4309	15101.4	322.575	455.139	626.36	79.0873	26.0131	29.8446	3.41001	10.2391	0.136411	0.283981	115.69
	其他制造产品	22	0	0	0	0	0	0	0	0	0	0	0	0	0	0	0	0	0	0	0	0	0	0	0	0	0	0	0	0	0	0	0	0	0	0	0	0	0	0	0	0	0	0	0	0	0	0	0
	废品废料	23	0	0	0	0.215912	0.0195147	0.00239128	0.00483361	0.0161593	0.00915391	0.632299	0.0304905	2.98212	7.25929	2.26786	0.926196	0.230072	0.0411616	0.302959	0.00136505	0.00341039	0.0181509	2.14151e-05	1.34862	0.195643	0.00066288	4.46962e-05	0.00552345	5.21459e-05	0	0	0	0	0	0	0	0.000526068	0	0	0	0	0	0	0	0.0314641	0	0	0
	金属制品、机械和设备修理服务	24	0	0	0	0	0	0	0	0	0	0	0	0	0	0	0	0	0	0	0	0	0	0	0	0	0	0	0	0	0	0	0	0	0	0	0	0	0	0	0	0	0	0	0	0	0	0	0
	电力、热力的生产和供应	25	9.01839	38.1442	0.063967	12.064	1.0476	11.4389	1.11284	2.10072	2.49143	9.0447	12.2135	33.0242	19.2486	9.50929	13.9349	7.96077	6.49349	17.9383	7.95723	19.6771	2.22883	1.53856	0.228231	1.37298	2227.12	3.81419	5.44797	23.4245	30.5611	48.8894	30.1561	24.7468	10.3148	51.0168	19.373	22.837	6.67896	4.76139	18.6907	10.1546	15.8834	22.3992	156.8	34.255	81.9534	150.064	268.118
	燃气生产和供应	26	0.00785879	0.00296955	0.000176191	0.0622384	0.00288549	0.208094	0.0192247	0.0164116	0.01735	0.116051	0.0336341	0.207256	0.408361	0.681686	0.192765	0.0744325	0.0394278	0.503998	0.0394887	0.159313	0.00932477	0.00745725	0.0021108	0.0463633	9.32054	0.115516	0.0361768	0.233428	0.172043	2.04593	2.0567	0.0720491	0.0645057	1.76874	0.469253	0.835774	0.0430536	0.209276	0.869172	0.259694	0.254244	0.248685	0.0728223	0	0	0	0
	水的生产和供应	27	0.040199	0.00423293	8.73969e-05	0.00897188	0.0120697	0.0445303	0.00175561	0.00833442	0.00583031	0.0229429	0.138304	0.153703	0.0264253	0.0118099	0.0343471	0.0220421	0.0256704	0.0395238	0.01963	0.104787	0.00904352	0.00505822	0.000259883	0.00244373	0.177053	0.0484759	0.163097	0.651308	0.0747425	0.190931	0.153353	0.0204871	0.241821	0.251471	0.0338872	0.177231	0.238428	0.0402524	0.211324	0.0849259	0.122498	0.253317	2.22876	1.14884	0.139531	0.129167	0.909198
	建筑	28	0	0.021635	0.019692	0.23	0.0176865	0.30944	0.00573374	0.0704693	0.215051	0.213993	0.0725278	0.440181	2.78821	0.092685	4.83729	0.161989	0.7198	0.46908	0.779958	1.21483	0.0578093	0.054324	0.00249577	0.0511994	4.38685	0.100121	0.223694	31.3272	2.02022	5.75843	2.0416	0.77739	3.31253	6.51094	2.03948	4.10591	5.6809	1.16823	13.8397	3.33615	8.81083	26.8469	2.49701	0	5.79133	0	3.32386
	批发和零售	29	88.5367	231.99	0.166063	44.1377	108.207	476.518	25.7219	128.446	76.7874	200.286	406.687	496.373	216.832	135.025	187.045	529.843	471.88	2960.32	737.213	2986.09	250.417	49.6285	3.50229	28.0819	199.661	66.0663	16.5782	2095.28	1997.18	584.064	362.332	607.372	169.87	108.06	301.632	1235.92	91.3953	81.2519	103.343	499.676	221.04	94.5232	44.413	117.284	79.2808	28.0525	50.9092
	交通运输、仓储和邮政	30	470.35	2245.72	1.28202	262.24	201.054	1757.38	69.3003	198.905	219.209	471.028	1970.87	1801.66	1335.68	463.071	695.122	776.82	788.866	2561.48	892.765	1391.69	277.397	68.1346	32.2872	69.1182	517.303	326.997	32.7059	6679.28	9072.97	31917.5	641.157	1401.69	2245.91	628.916	3633.83	7338.74	504.976	318.449	1941.3	407.197	2008.19	3351.35	150.291	379.95	72.8787	52.8674	82.5104
	住宿和餐饮	31	48.2152	12.32	4.71389	35.8399	95.0372	879.161	10.1498	70.0038	59.031	150.419	40.8784	1718.02	292.481	65.2129	259.756	449.281	609.483	730.741	419.54	789.258	227.127	34.9198	2.94576	22.2397	354.39	64.2679	20.9922	3604.76	3368.32	1765.19	215.653	1886.23	8732.73	2181.75	4482.92	8617.27	238.911	254.957	2160.62	245.348	2007.15	7041.14	0.539571	0.542026	5.41812	4.48347	25.7294
	信息传输、软件和信息技术服务	32	0.241297	0.0513485	0.105291	0.411909	1.45657	8.33892	1.11297	10.2432	3.50577	8.52191	1.19395	28.6796	6.593	2.60493	13.2996	16.2773	14.9416	12.7712	9.9883	69.3128	19.1605	0.683732	0.188017	0.690437	109.837	4.71378	1.84143	25.1078	139.242	112.618	15.4894	2041.53	936.504	49.0238	118.952	142.374	5.70057	7.1432	53.5974	117.812	62.2058	211.824	1.91312	6.55139	11.4271	0.307117	6.21169
	金融	33	2.35143	56.294	0.179917	18.7576	6.59077	15.5945	0.434458	2.39749	1.13885	4.4999	6.21127	16.9872	9.27024	5.48418	7.84411	10.2487	13.4414	16.5321	14.3984	26.2127	3.51702	0.431322	0.048846	1.06956	165.396	2.55978	4.25398	190.733	275.742	272.082	25.7852	39.4433	285.132	296.109	239.707	231.337	21.3265	7.41838	5.58277	1.44429	31.1437	56.2847	0.402167	3.6252	13.4005	5.01546	7.13622
	房地产	34	0	0.00133351	0.00925046	0.0028284	0.240511	0.481327	0.00830628	0.204608	0.229031	0.360024	0.0345676	0.422379	0.539255	0.077634	0.210236	0.382423	0.327719	0.604097	0.488384	0.667664	0.25572	0.0150638	0.0392657	0.0332786	2.50081	0.727065	0.0464798	0.773158	22.6316	3.14797	10.1401	5.68678	29.4675	16.7806	9.38088	12.2528	1.11833	2.05529	5.8127	1.82599	9.09215	17.0183	0	0	0.378295	0	0.0556194
	租赁和商务服务	35	0.519996	37.2965	1.16552	5.74863	8.64248	105.79	0.38069	17.2877	6.06441	15.3116	32.7798	138.094	24.0398	12.07	15.7118	44.802	32.9134	143.456	33.9624	100.353	10.2285	3.15712	0.417929	3.69894	43.9835	16.3899	3.67745	237.058	1417.68	341.487	225.342	418.007	964.461	337.705	545.483	232.926	16.6472	31.8248	38.8478	7.2407	233.487	419.614	6.35003	1.20644	40.0509	3.97177	31.3849
	科学研究和技术服务	36	11.3381	10.615	0.00264936	0.260055	0.178824	5.12357	0.0861476	0.822094	0.405921	1.8075	1.99753	13.0522	1.73805	1.02201	2.35846	4.95234	15.1869	40.0479	6.23446	19.9189	4.2155	0.377561	0.0111705	0.116017	13.0518	0.811593	0.355652	55.6781	55.8866	27.7151	3.14594	48.8581	15.5192	3.41797	17.2767	295.389	2.36197	4.51037	27.1638	6.11219	12.5794	18.5045	0.567448	0.033433	2.93435	0	0.140903
	水利、环境和公共设施管理	37	23.2219	91.1389	0.00323583	0.279284	0.0478261	0.108272	0.00679606	0.0408104	0.028638	0.0872308	0.0147545	1.20352	0.186401	0.04294	0.130381	0.203642	0.295451	0.233561	0.222056	0.427325	0.109971	0.0215557	0.00210454	0.0129537	0.0879255	0.0416978	19.6863	1.26752	1.50596	0.270081	0.123797	0.774965	6.19782	0.66209	0.97666	2.50372	24.1743	0.0992873	0.350062	0.0730392	0.466542	6.22898	0.0453655	0.000283653	0.0150766	0.00167246	0.0105
	居民服务、修理和其他服务	38	0.397453	0.043817	0.00108265	0.113238	0.0725356	1.01258	0.00978675	0.263579	0.0954877	0.28954	0.494307	1.13413	0.299336	0.177561	0.230629	0.647926	0.779399	2.79339	0.784508	1.96438	0.304464	0.066455	0.00132009	0.0507522	1.45176	0.279725	0.12282	1.78067	1.96211	9.52835	1.69706	0.707985	2.28719	1.56349	4.93367	11.1881	0.673954	1.60632	1.579	2.01664	5.24641	5.71371	0.462489	0.00281737	0.0521045	0.00171319	0.202612
	教育	39	0.148519	0.0838892	0.000900381	0.0987161	0.280999	0.230071	0.00910877	0.106238	0.0649764	0.185664	0.126445	0.800211	0.235817	0.0886586	0.303738	0.456715	0.625416	0.808544	0.252896	1.09254	0.180406	0.0523104	0.00607755	0.089164	0.345904	0.215265	0.107714	3.64532	3.17774	3.24594	0.800054	2.13162	18.5426	0.848994	3.72593	8.50445	0.192797	0.286353	63.7294	1.59403	2.04905	43.8364	0.130084	0.184129	0.399905	0.0543594	0.284251
	卫生和社会工作	40	0.0776554	0	0	0	0	0	0	0	0	0	0	0	0	0	0	0	0	0	0	0	0	0	0	0	0	0	0	0	0.293536	0.41905	0.103701	1.57207	0.419075	0.100577	2.44856	0.74094	0.0405814	0.0601974	0.346984	42.9452	1.57745	0.689464	0.0119653	0.372219	2.24906	0	0.118999
	文化、体育和娱乐	41	0.512185	0.0409171	0.0178806	0.177011	0.465584	0.687047	0.0401309	0.246288	0.17216	0.526752	0.111501	4.80861	1.05501	0.249036	0.77012	1.22325	1.69913	1.27848	1.1906	2.32329	0.611116	0.114429	0.0156479	0.069418	3.21779	0.242349	0.128515	9.63992	13.9851	5.72324	7.88925	25.269	103.528	47.9488	66.0974	64.528	2.07893	2.97931	52.9467	2.56092	412.374	208.868	0.068011	0.00299614	0.0284963	0.0550326	0.159662
	公共管理、社会保障和社会组织	42	5.599	0.0220001	0.0936234	0.12335	0.042343	0.548645	0.0211523	0.170088	0.108362	0.26613	0.0624898	1.77504	0.359014	0.136211	0.402388	0.757882	1.21062	4.26112	0.653013	4.27524	0.398533	0.077508	0.00164559	0.0185667	0.464619	0.137653	0.0638966	2.21195	3.59913	1.97651	1.0944	130.043	10.8036	6.50643	18.3143	8.62583	0.341678	0.429194	2.25198	4.21945	2.77887	4.28522	0.813226	0.0044612	0.0441614	0.0696298	0.0405896
重庆	农林牧渔产品和服务	01	4174.72	2.85954	0.00706325	0.139708	0.37691	11372.8	285.113	57.4826	65.5328	24.8499	0.413615	3239.42	1.8066	0.370238	8.96932	0.424906	2.994	2.08933	1.11465	1.50812	0.131023	221.493	0.0188102	0.138802	1.57992	0.801874	2.32109	1891.62	17.0645	24.2992	4909.67	0.333583	19.4633	12.5801	375.291	445.366	2260.65	632.625	0.989941	0.0193142	137.463	0	1686.24	0	0.962697	0.328366	0.319845
	煤炭采选产品	02	25.0729	7578.4	0	39.6911	3.23169	28.1575	1.60577	4.70177	0.844924	13.928	9.96311	58.6847	120.625	4.01745	9.37078	3.47811	2.61867	17.4816	4.12286	0.951824	0.460989	18.6254	0.0820769	0.889138	953.356	0	0.0906045	9.34667	6.57003	11.3012	14.5276	0	1.38145	53.4846	26.9062	12.751	2.28209	10.0756	20.0527	6.6981	2.12092	11.4607	26.9863	2410.92	0.242589	38.1915	71.2268
	石油和天然气开采产品	03	0	0	0.00180471	0	0.0038539	0	0	0	0	0	21.2649	0.0205527	0	0	0	0	0	0	0	0	0	0	0	0	0	8.93829	0	0	0	0	0	0	5.38415e-05	0	0	0	0	0	0	0	0	0	0	5.33075	42.4133	0	0.20285
	金属矿采选产品	04	0	0.0760548	0	323.41	0	0.00622574	0	0	0	0.0024398	0	10.7709	6.52086	12.7795	9.03186	0.328391	1.58797	0.0538191	3.40791	0.132257	0.0413302	0.0919157	0	7.43226e-05	0	0	0	0	0	6.58879e-05	0.0222572	0	0	0	0	0	0	0.0103398	0	0	0	0	0	0	5.596	1134.1	0.000804619
	非金属矿和其他矿采选产品	05	0	0.1548	0	4.50846	17.935	0.220105	0.00477899	0.000226131	8.09629e-05	0.201794	0.00251945	11.966	120.251	1.38103	2.12257	0.00593852	0.466294	0.250754	0.210768	0.750593	0.0149002	0.0030132	7.89374e-05	0.000827892	0.748636	0.00055975	0.00747321	79.9567	0.0138928	0.818087	0.033485	0.000493851	0.00854237	0.0233194	0.0176961	2.17721	0.00845148	0.00710576	0.0180099	0.000159669	0.0125457	0	8.08468	44.3045	9.23947	1.40286	35.3214
	食品和烟草	06	3684.06	0.693292	0.238327	3.49132	3.86506	19148.2	5.87142	443.969	9.81048	18.536	6.04289	2950.64	18.7003	5.19378	13.444	19.3875	27.408	20.3698	19.5524	39.1955	10.8863	7.02332	0.196192	1.05496	30.6929	3.46635	2.56456	119.663	141.66	2490.46	24528.6	135.114	455.902	67.5743	135.701	623.822	7.78656	22.2694	117.068	12.7055	389.092	147.98	632.934	0.067928	0.303012	0.473297	1.15316
	纺织品	07	5.0013	2.57542	0.0201973	3.13123	15.2142	46.8761	1077.72	3489.1	81.492	185.99	56.3548	900.574	95.1421	5.93182	6.34652	9.50698	32.0441	235.24	14.7446	14.7075	5.60914	29.8714	6.05724	17.9148	0.268655	0.113502	0.88784	16.4427	74.2202	247.617	71.2015	2.47031	9.01983	141.963	18.2887	85.0791	3.14195	15.8717	3.70641	0.954876	19.1047	18.1629	1.41725	212.355	21.3767	0.0352542	59.7553
	纺织服装鞋帽皮革羽绒及其制品	08	0	5.32583	0.375553	9.093	14.3336	44.9458	3.31806	1062.43	41.9665	35.8052	11.627	94.6517	39.7853	6.67451	24.5558	25.8388	40.8554	680.085	16.6558	24.7763	8.46831	5.75358	0.502649	4.5852	97.9777	34.1966	9.98826	547.05	91.232	202.628	78.8876	12.6691	523.43	92.9735	44.7417	58.4788	2.97912	26.7726	107.278	5.41769	84.3368	78.1736	0.179111	10.0143	2.2893	0.196092	12.4881
	木材加工品和家具	09	65.1634	4.48507	0.134395	1.91126	3.36478	39.8725	10.9696	22.5862	2579.69	245.648	29.2193	72.3096	51.8997	17.5196	42.6508	98.1294	29.5251	1840.46	92.4799	48.2654	9.13634	8.17482	0.0775658	6.46934	1.65255	1.24169	0.414625	7374.95	30.2838	150.414	50.5966	17.1787	54.6909	57.6559	47.2558	44.3321	5.55305	14.4449	1.80035	0.624645	113.171	0.0346311	10.4586	73.9004	0.490117	0.147274	20.9635
	造纸印刷和文教体育用品	10	61.917	1.83211	0.860449	6.71773	28.2009	1223.83	8.6365	142.387	123.412	4851.88	89.1797	1140.85	149.351	25.5807	149.478	238.05	183.329	952.709	173.388	1848.22	99.9367	18.6705	2.38831	18.9246	236.105	19.1825	10.3444	1139.24	328.195	1011.63	519.632	1787.45	4256.87	944.098	7647.96	2640.86	98.3727	124.858	1829.44	151.205	5076.54	2373.4	8.29511	43.3971	2.99544	1.9388	17.055
	石油、炼焦产品和核燃料加工品	11	20.5922	0.884978	0.143973	18.6463	49.999	6.17719	0.723995	2.78851	1.91786	19.8025	358.121	102.545	86.4422	4.63065	8.38347	14.6783	11.3516	32.2172	6.30696	9.13651	2.40327	1.94689	0.823738	2.32444	46.3378	11.1811	0.518471	133.806	65.8366	1416.09	4.96309	9.49807	7.30836	13.6989	34.8214	37.6888	20.1689	6.27468	15.2173	3.52487	9.51847	31.8115	9.30295	239.624	19.1653	60.4737	100.761
	化学产品	12	768.356	1124.49	0.0454756	64.9084	574.176	1939.23	216.534	312.359	245.413	1514.1	1032.82	15945.7	1397.62	1609.25	812.28	613.07	705.61	7759.42	1868.79	3312.71	182.972	107.924	62.0958	43.7271	77.8919	14.255	124.499	7664.24	113.504	268.639	305.036	254.257	54.4538	601.931	221.444	3180.85	252.176	433.962	740.579	12150.8	773.226	515.021	1007.22	387.244	291.15	5.87518	396.205
	非金属矿物制品	13	2.9656	15.066	0.012	19.8661	78.3815	975.504	0.351558	5.84279	128.572	35.0306	10.234	421.169	6733.16	76.6971	727.837	258.004	116.678	1184.23	980.991	2199.33	108.298	14.4474	3.11483	31.112	115.99	0.808635	16.378	57381.4	6.03023	210.029	153.269	14.8155	0.0903205	176.682	267.792	397.572	14.414	0.249374	276.789	38.7504	2.62917	0.00047683	180.027	116.122	96.71	566.239	246.471
	金属冶炼和压延加工品	14	7.54772	479.872	0	129.793	28.1788	9.708	0.360706	1.43146	119.835	1247.9	5.04654	265.016	1257.39	6579.03	4867.12	2146.68	1773.79	4431.26	2869.93	810.696	330.859	111.597	4.11779	7.95744	26.6776	10.5604	13.1074	20198.2	1.34755	291.616	1.27103	0.00489617	0.00261539	1.00703	0.447619	284.217	16.8436	0.542482	0.156767	0.0444017	1.17868	0.000168875	0.995988	128.965	131.187	2.57835	251.183
	金属制品	15	222.688	944.98	0.100994	51.908	158.412	1637.96	3.50763	38.7182	212.077	196.883	107.575	561.369	963.532	132.854	3403.6	2841.99	2623.04	7071.67	2034.66	1990	330.96	1061.21	5.49851	99.7132	1663.03	6.98916	288.556	14781.4	346.213	338.067	226.073	104.91	20.5702	488.605	2210.49	13304.3	404.449	88.2162	516.193	460.78	88.9841	48.6292	28.9962	2209.13	0.110693	20.9396	67.7155
	通用设备	16	0	2.54014	0.0734835	25.7506	34.7741	17.6993	0.776082	3.93612	5.05639	13.1901	9.46321	41.0559	38.6903	18.9904	50.8491	1492.25	605.17	1284.73	642.184	174.946	75.2667	7.09809	0.777293	59.3174	258.963	2.53102	18.6093	149.545	6.828	38.3802	39.5848	2.94339	59.131	20.3456	73.9988	218.689	3.61079	10.507	15.1621	30.6603	12.0808	1.55246	3.99718	1130.41	235.606	12.4719	544.548
	专用设备	17	47.6673	5.904	0.125462	22.7765	405.758	11.0331	0.371614	4.56236	2.01039	9.59762	6.09117	34.5948	17.8202	6.87734	10.1063	42.0531	854.521	101.516	68.1389	95.8512	35.13	0.945097	0.0555594	0.465449	17.182	3.11865	2.308	157.668	0.263198	64.3926	3.35792	1.68567	85.8666	19.5066	69.3577	698.921	169.532	0.23208	0.638362	1376.56	2.11622	20.0105	15.3723	1063.42	1023.36	16.2967	1681.76
	交通运输设备	18	74.0249	3.44074	0.0612799	17.8284	68.7526	5.29686	0.190448	1.80499	1.03697	3.90152	1.55432	16.6065	26.739	5.1169	7.79964	279.154	122.24	40488	13.5364	11.1701	24.8477	350.538	2.76457	164.101	1.70703	2.75134	0.826698	53.5706	949.036	2190.25	10.124	9.31171	83.4269	9.31307	142.315	102.132	25.0569	2.10351	1.85382	2.36507	19.7033	0.000621548	101.482	53.0666	362.54	70.3281	1610.76
	电气机械和器材	19	0	14.8051	0.16164	41.0177	60.4187	19.8007	1.69567	8.7203	10.4185	28.3136	10.4152	50.6966	40.1242	15.8106	103.313	1412.96	1834.13	4365.49	8827.23	4879.83	1863.97	62.8853	0.211313	47.1801	1595.01	6.80361	5.41596	11442.1	1233.01	298.255	34.6494	1726.41	9.04164	358.078	742.452	4484.3	57.3232	50.8572	5.52592	1310.6	43.6599	0.000405371	14.7816	291.68	109.781	11.2959	857.14
	通信设备、计算机和其他电子设备	20	0	0.947573	0.0252983	1.26581	23.1217	3.88984	0.242566	3.05196	3.52376	2.64538	0.971229	20.2396	5.31168	2.47979	29.8903	645.806	508.79	1215.62	1158.94	25253	356.485	30.4246	0.0905219	14.5706	37.7498	2.89202	0.741354	330.196	894.945	106.823	24.5032	10980.3	141.321	78.9413	219.204	1553.42	5.58138	682.514	61.0184	57.9354	26.2111	151.013	0.0464308	4.88714	3.83661	0.610661	23.3984
	仪器仪表	21	0	2.19224	0.482432	3.41093	471.689	13.0902	0.0881196	0.849716	0.153993	5.50669	52.1308	64.0414	18.7613	12.6838	139.737	1548.4	722.405	11569.3	555.923	350.965	4205.36	156.409	0.0216446	25.7217	80.1381	30.7536	28.917	646.4	130.668	111.611	3.06291	35.8048	0.000419401	6.98541	23.6469	31239.9	667.305	941.537	1295.74	163.607	53.8129	61.7391	7.24194	21.7451	0.2897	0.603098	245.695
	其他制造产品	22	0	2.01809	0	21.4617	12.3535	62.0888	5.40742	705.445	7.57972	57.2486	62.9982	89.2043	25.6127	40.3567	24.3669	233.279	572.677	36.3154	7.5538	158.089	16.6905	296.771	0.0703333	18.3422	23.9079	2.54258	1.11675	142.575	1.52608	233.903	2344.31	38.4091	35.2078	2269.09	31.2485	2055.32	106.678	3218.53	1.51091	25.4065	245.719	38.7501	4.11394	13.0141	2.67219	0.532396	3.93576
	废品废料	23	0	0	0	4.15796	0.375808	0.0460504	0.0930838	0.31119	0.176283	12.1766	0.587174	57.4285	139.797	43.6735	17.8363	4.43064	0.792675	5.83426	0.0262876	0.0656761	0.349544	0.000412404	25.9712	3.76762	0.0127655	0.000860744	0.106369	0.00100421	0	0	0	0	0	0	0	0.0101308	0	0	0	0	0	0	0	0.6788	0	0	0
	金属制品、机械和设备修理服务	24	1.00324	8.41654	0.0416988	2.89508	3.41185	4.73889	0.667336	1.74203	0.645446	4.13302	3.00219	6.49789	9.82135	3.27891	4.61805	7.24224	5.45328	12.5964	5.37834	13.2041	2.01739	1.07542	0.00698605	1.87391	27.6613	1.89825	4.47704	1.57702	5.40415	80.2995	3.19047	8.78939	1.41965	20.4793	7.71861	12.8721	6.12246	0.550664	3.50892	1.84765	19.1049	12.7381	0.0651229	2.18171	1.22269	0.439366	0.807578
	电力、热力的生产和供应	25	25.2246	106.69	0.178917	33.7433	2.93015	31.9947	3.11263	5.87575	6.96856	25.2982	34.1613	92.3693	53.8387	26.5976	38.9763	22.2664	18.1624	50.1736	22.2565	55.0371	6.23408	4.30338	0.638366	3.84024	6229.3	10.6684	15.2381	65.5188	85.4799	136.744	84.3471	69.2173	28.8507	142.695	54.1865	63.8754	18.6812	13.3177	52.2783	28.4027	44.4261	62.6509	426.521	93.1792	222.927	408.198	729.324
	燃气生产和供应	26	0.427018	0.161355	0.00957361	3.38181	0.156787	11.3071	1.0446	0.891748	0.942737	6.30579	1.82756	11.2616	22.1889	37.0404	10.4741	4.0444	2.14236	27.3854	2.14567	8.65649	0.506675	0.4052	0.114693	2.51922	506.445	6.27674	1.96572	12.6836	9.34822	111.168	111.754	3.91489	3.50501	96.1069	25.4975	45.413	2.33938	11.3713	47.2277	14.1109	13.8147	13.5126	3.9194	0	0	0	0
	水的生产和供应	27	0.229207	0.0241354	0.000498321	0.0511561	0.0688193	0.253904	0.0100102	0.0475214	0.0332434	0.130816	0.788584	0.876388	0.150672	0.0673381	0.195841	0.12568	0.146368	0.225357	0.111927	0.597475	0.0515645	0.028841	0.00148181	0.0139337	1.00952	0.276401	0.929947	3.71364	0.426168	1.08865	0.874394	0.116814	1.37882	1.43384	0.193219	1.01054	1.35947	0.229512	1.20493	0.484232	0.698463	1.44437	12.6884	6.54042	0.794358	0.735353	5.1761
	建筑	28	0	0.0495575	0.0451068	0.526841	0.0405131	0.708808	0.0131338	0.161418	0.492599	0.490175	0.166133	1.00829	6.38672	0.212306	11.0804	0.371054	1.64878	1.07448	1.78658	2.78271	0.132419	0.124435	0.00571686	0.117278	10.0486	0.229339	0.512398	71.7585	4.62755	13.1904	4.67652	1.7807	7.58773	14.9141	4.67166	9.40506	13.0128	2.67595	31.7014	7.64184	20.1822	61.496	5.7357	0	13.3028	0	7.635
	批发和零售	29	135.819	355.882	0.254747	67.7089	165.994	730.997	39.4584	197.041	117.795	307.246	623.873	761.455	332.629	207.134	286.934	812.799	723.881	4541.25	1130.91	4580.78	384.149	76.132	5.37265	43.0786	306.287	101.348	25.4316	3214.23	3063.75	895.977	555.831	931.732	260.588	165.769	462.715	1895.95	140.204	124.644	158.532	766.523	339.084	145.002	67.3528	177.862	120.23	42.5419	77.2044
	交通运输、仓储和邮政	30	243.338	1161.84	0.663258	135.671	104.016	909.191	35.8529	102.905	113.409	243.689	1019.64	932.097	691.022	239.572	359.625	401.892	408.124	1325.2	461.877	719.999	143.513	35.2498	16.704	35.7587	267.629	169.173	16.9206	3455.56	4693.95	16512.7	331.706	725.172	1161.94	325.373	1879.98	3796.74	261.252	164.751	1004.34	210.666	1038.95	1733.84	77.2616	195.325	37.4655	27.1781	42.4169
	住宿和餐饮	31	11.7796	3.00991	1.15166	8.75612	23.2187	214.79	2.47971	17.1028	14.422	36.7492	9.98707	419.733	71.4566	15.9323	63.4615	109.765	148.904	178.529	102.499	192.825	55.4899	8.53132	0.719685	5.43343	86.5817	15.7014	5.12864	880.687	822.92	431.258	52.6867	460.828	2133.51	533.028	1095.23	2105.3	58.3687	62.2889	527.865	59.9415	490.371	1720.23	0.129854	0.130445	1.30393	1.079	6.19208
	信息传输、软件和信息技术服务	32	0.322213	0.0685676	0.140599	0.550038	1.94501	11.1353	1.48619	13.6781	4.68138	11.3796	1.59432	38.2969	8.80387	3.47846	17.7594	21.7357	19.952	17.0538	13.3377	92.5559	25.5857	0.913012	0.251066	0.921966	146.669	6.29449	2.45892	33.5273	185.935	150.382	20.6836	2726.12	1250.55	65.4632	158.841	190.117	7.61217	9.53858	71.5706	157.319	83.0657	282.857	2.51554	8.61437	15.0253	0.403826	8.1677
	金融	33	18.9066	452.63	1.44662	150.82	52.9929	125.387	3.49324	19.2769	9.15687	36.1812	49.9414	136.585	74.537	44.0953	63.0702	82.404	108.075	132.926	115.77	210.762	28.2784	3.46803	0.392745	8.59979	1329.86	20.5818	34.204	1533.58	2217.09	2187.66	207.325	317.142	2292.59	2380.85	1927.36	1860.06	171.475	59.6472	44.8881	11.6128	250.41	452.555	3.0416	27.4175	101.348	37.9321	53.9714
	房地产	34	0	0.0476578	0.330597	0.101083	8.59551	17.2019	0.296854	7.31239	8.18523	12.8667	1.23539	15.0952	19.2722	2.77452	7.51351	13.6672	11.7122	21.5895	17.4541	23.8613	9.13903	0.538359	1.4033	1.18933	89.3751	25.9842	1.66112	27.6315	808.819	112.504	362.392	203.237	1053.12	599.712	335.258	437.896	39.9676	73.4529	207.737	65.2581	324.94	608.209	0	0	11.7199	0	1.72314
	租赁和商务服务	35	6.28048	450.465	14.0771	69.4316	104.383	1277.73	4.59795	208.799	73.2455	184.932	395.913	1667.89	290.351	145.781	189.766	541.116	397.526	1732.65	410.196	1212.06	123.539	38.1316	5.04772	44.6756	531.23	197.956	44.4161	2863.17	17122.7	4124.46	2721.67	5048.66	11648.7	4078.78	6588.3	2813.27	201.063	384.378	469.201	87.4527	2820.04	5068.08	76.9994	14.6291	485.65	48.1611	380.567
	科学研究和技术服务	36	39.0707	36.5788	0.00912958	0.896141	0.616222	17.6556	0.296861	2.8329	1.39879	6.22856	6.88341	44.9775	5.98925	3.52179	8.12717	17.0656	52.3335	138.004	21.4837	68.6399	14.5264	1.30106	0.0384932	0.399792	44.976	2.79672	1.22556	191.864	192.583	95.5052	10.8408	168.363	53.4786	11.7782	59.5347	1017.9	8.13925	15.5426	93.6055	21.0624	43.3482	63.7658	1.94267	0.114458	10.0458	0	0.482384
	水利、环境和公共设施管理	37	15.6845	61.5567	0.00218553	0.188633	0.0323025	0.0731289	0.00459017	0.027564	0.0193426	0.0589171	0.0099654	0.812876	0.125898	0.0290023	0.0880612	0.137543	0.199552	0.157751	0.14998	0.288622	0.0742759	0.0145591	0.00142144	0.00874911	0.0593863	0.0281634	13.2964	0.8561	1.01715	0.182417	0.0836144	0.523424	4.1861	0.447186	0.659652	1.69105	16.3277	0.0670602	0.236438	0.0493318	0.31511	4.20715	0.030375	0.000189924	0.0100948	0.00111982	0.0070304
	居民服务、修理和其他服务	38	3.39215	0.373966	0.00924012	0.966458	0.619072	8.64213	0.0835272	2.24958	0.814962	2.47115	4.21877	9.67946	2.55475	1.51543	1.96835	5.52987	6.65196	23.8408	6.69556	16.7655	2.59852	0.567176	0.0112666	0.433156	12.3904	2.38738	1.04824	15.1975	16.7461	81.3219	14.4839	6.04246	19.5206	13.344	42.1075	95.4878	5.75201	13.7095	13.4764	17.2115	44.7767	48.765	4.12773	0.0251451	0.465033	0.0152903	1.80832
	教育	39	0.020778	0.0117362	0.000125964	0.0138105	0.039312	0.0321872	0.00127433	0.0148627	0.00909027	0.0259747	0.0176898	0.11195	0.032991	0.0124034	0.0424933	0.063895	0.0874964	0.113116	0.0353804	0.152848	0.025239	0.00731828	0.000850256	0.0124741	0.0483924	0.0301158	0.0150694	0.509984	0.444569	0.454111	0.111928	0.298216	2.59414	0.118775	0.521262	1.18978	0.0269726	0.0400612	8.91582	0.223006	0.286665	6.13276	0.0152013	0.0215168	0.0467319	0.0063523	0.0332168
	卫生和社会工作	40	0.155148	0	0	0	0	0	0	0	0	0	0	0	0	0	0	0	0	0	0	0	0	0	0	0	0	0	0	0	0.586456	0.837223	0.207185	3.14085	0.837273	0.200943	4.892	1.48033	0.0810778	0.120269	0.693241	85.8004	3.1516	1.37748	0.0239205	0.744127	4.49624	0	0.237898
	文化、体育和娱乐	41	0.776942	0.0620678	0.0271234	0.26851	0.706252	1.04219	0.0608752	0.373598	0.261153	0.799039	0.169137	7.29426	1.60035	0.377767	1.16821	1.85557	2.57743	1.93935	1.80604	3.52424	0.927011	0.173579	0.0237366	0.105301	4.88113	0.367623	0.194947	14.623	21.2142	8.68168	11.9673	38.331	157.043	72.7343	100.264	97.8836	3.15356	4.51936	80.3158	3.8847	625.537	316.835	0.097518	0.00429604	0.0408597	0.0789089	0.228932
	公共管理、社会保障和社会组织	42	5.66429	0.0222567	0.0947152	0.124789	0.0428367	0.555043	0.021399	0.172072	0.109626	0.269233	0.0632185	1.79574	0.3632	0.137799	0.40708	0.766719	1.22473	4.31081	0.660628	4.32509	0.403181	0.0784118	0.00166477	0.0187832	0.470037	0.139258	0.0646416	2.23775	3.6411	1.99956	1.10717	131.559	10.9296	6.5823	18.5278	8.72641	0.345662	0.434199	2.27824	4.26865	2.81127	4.33519	0.771035	0.00422975	0.0418703	0.0660174	0.0384838
四川	农林牧渔产品和服务	01	2583.69	1.76974	0.00437137	0.0864641	0.233266	7038.47	176.454	35.5754	40.5576	15.3793	0.255982	2004.84	1.11809	0.229136	5.55102	0.26297	1.85295	1.29306	0.689845	0.933358	0.0810887	137.079	0.0116414	0.0859028	0.977798	0.496271	1.4365	1170.71	10.561	15.0385	3038.54	0.206451	12.0456	7.78568	232.263	275.632	1399.09	391.525	0.612664	0.0119534	85.0746	0	1049.97	0	0.599441	0.204463	0.199157
	煤炭采选产品	02	36.7989	11122.7	0	58.2538	4.74308	41.3261	2.35675	6.9007	1.24008	20.4418	14.6226	86.1303	177.039	5.89632	13.7533	5.10476	3.84336	25.6574	6.05103	1.39697	0.676585	27.3362	0.120463	1.30497	1399.22	0	0.132978	13.7179	9.64269	16.5865	21.3218	0	2.02753	78.4983	39.4896	18.7144	3.34938	14.7877	29.431	9.83067	3.11282	16.8206	39.2423	3505.86	0.352762	55.5364	103.575
	石油和天然气开采产品	03	0	0	0.018459	0	0.0394187	0	0	0	0	0	217.503	0.210218	0	0	0	0	0	0	0	0	0	0	0	0	0	91.4232	0	0	0	0	0	0	0.000550705	0	0	0	0	0	0	0	0	0	0	95.5685	760.376	0	3.63665
	金属矿采选产品	04	0	0.43612	0	1854.52	0	0.0357002	0	0	0	0.0139905	0	61.7636	37.3925	73.2815	51.7913	1.88309	9.10585	0.308614	19.5419	0.758401	0.236999	0.527071	0	0.000426187	0	0	0	0	0	0.00037782	0.127629	0	0	0	0	0	0	0.0592915	0	0	0	0	0	0	32.228	6531.44	0.00463389
	非金属矿和其他矿采选产品	05	0	5.41572	0	157.73	627.464	7.70046	0.167195	0.00791129	0.00283252	7.05983	0.088144	418.635	4207.04	48.3158	74.2588	0.207761	16.3135	8.77271	7.37379	26.2598	0.521288	0.105418	0.00276166	0.0289641	26.1913	0.0195831	0.261453	2797.31	0.486044	28.6211	1.17148	0.0172776	0.298858	0.81584	0.619105	76.1705	0.295678	0.248598	0.630084	0.00558608	0.438917	0	281.95	1545.1	322.223	48.9242	1231.82
	食品和烟草	06	8947.16	1.68374	0.578802	8.47906	9.38674	46503.5	14.2594	1078.23	23.8258	45.0167	14.6758	7165.96	45.4158	12.6137	32.6503	47.0848	66.5633	49.4703	47.4852	95.1907	26.4386	17.0569	0.476475	2.56209	74.5412	8.41842	6.22832	290.615	344.038	6048.37	59570.4	328.139	1107.21	164.112	329.564	1515.02	18.9105	54.0837	284.312	30.8568	944.953	359.386	1503.61	0.161371	0.719841	1.12437	2.73946
	纺织品	07	17.0633	8.78674	0.0689084	10.683	51.9073	159.93	3676.91	11904	278.032	634.555	192.269	3072.55	324.602	20.238	21.6528	32.4356	109.327	802.584	50.305	50.1787	19.1371	101.914	20.6659	61.1212	0.916589	0.387241	3.0291	56.0986	253.222	844.812	242.923	8.42813	30.7736	484.346	62.3966	290.27	10.7196	54.1505	12.6454	3.25781	65.1808	61.9675	4.78021	716.251	72.1011	0.118909	201.548
	纺织服装鞋帽皮革羽绒及其制品	08	0	2.61489	0.18439	4.46451	7.03756	22.0676	1.62911	521.634	20.6048	17.5797	5.70867	46.4723	19.5339	3.27707	12.0564	12.6864	20.0593	333.91	8.17771	12.1647	4.15779	2.82491	0.246792	2.25125	48.1053	16.7899	4.90406	268.592	44.7933	99.487	38.7325	6.2203	256.995	45.6484	21.9674	28.7121	1.4627	13.1449	52.6718	2.65999	41.4079	38.3819	0.0843841	4.718	1.07855	0.0923841	5.88345
	木材加工品和家具	09	210.044	14.4569	0.4332	6.16064	10.8458	128.523	35.3588	72.8028	8315.2	791.806	94.1837	233.078	167.29	56.4714	137.478	316.304	95.1693	5932.42	298.094	155.576	29.4495	26.3502	0.250021	20.8528	5.32672	4.00239	1.33648	23772	97.615	484.835	163.09	55.3729	176.287	185.844	152.321	142.897	17.8994	46.5607	5.80313	2.01344	364.789	0.111628	32.6959	231.029	1.53221	0.46041	65.5366
	造纸印刷和文教体育用品	10	33.8456	1.00148	0.470345	3.6721	15.4154	668.978	4.72095	77.8324	67.4602	2652.17	48.7481	623.618	81.6392	13.9831	81.7085	130.124	100.212	520.777	94.7786	1010.29	54.6282	10.2058	1.30552	10.3447	129.061	10.4857	5.65452	622.74	179.401	552.986	284.045	977.068	2326.92	516.07	4180.59	1443.57	53.7732	68.251	1000.02	82.653	2774.98	1297.36	4.50882	23.5886	1.62817	1.05384	9.27028
	石油、炼焦产品和核燃料加工品	11	45.4298	1.95241	0.317628	41.1368	110.306	13.6279	1.59725	6.15192	4.23112	43.6877	790.075	226.231	190.706	10.216	18.4953	32.3829	25.0436	71.0766	13.9142	20.1567	5.30202	4.29517	1.8173	5.12811	102.229	24.6674	1.14383	295.198	145.246	3124.14	10.9494	20.9543	16.1235	30.222	76.8218	83.1478	44.496	13.843	33.572	7.77646	20.9993	70.1816	20.181	519.819	41.5754	131.186	218.582
	化学产品	12	1011.17	1479.85	0.0598469	85.4209	755.628	2552.07	284.964	411.071	322.969	1992.59	1359.22	20984.8	1839.3	2117.81	1068.98	806.813	928.598	10211.6	2459.36	4359.6	240.796	142.031	81.7195	57.5459	102.507	18.7599	163.843	10086.3	149.374	353.535	401.434	334.607	71.6624	792.154	291.425	4186.06	331.869	571.103	974.618	15990.7	1017.58	677.779	1317.79	506.648	380.924	7.68675	518.372
	非金属矿物制品	13	6.31095	32.0612	0.0255366	42.276	166.8	2075.92	0.748134	12.4338	273.607	74.5469	21.7784	896.269	14328.5	163.215	1548.87	549.045	248.296	2520.11	2087.6	4680.28	230.464	30.7447	6.62852	66.2079	246.833	1.72082	34.8532	122110	12.8326	446.952	326.165	31.5282	0.192207	375.987	569.874	846.054	30.6736	0.53068	589.02	82.4629	5.595	0.00101472	382.816	246.926	205.647	1204.07	524.105
	金属冶炼和压延加工品	14	1.28361	81.6098	0	22.0733	4.79225	1.651	0.0613438	0.243443	20.3798	212.225	0.858244	45.0702	213.84	1118.87	827.731	365.077	301.66	753.606	488.077	137.872	56.2678	18.9788	0.700295	1.35329	4.53694	1.79596	2.22911	3435.03	0.229171	49.5939	0.216158	0.000832671	0.000444789	0.171261	0.0761247	48.3356	2.86452	0.0922577	0.0266607	0.00755122	0.200453	2.87198e-05	0.171019	22.1443	22.5258	0.442724	43.1301
	金属制品	15	58.42	247.906	0.0264947	13.6175	41.5578	429.703	0.920192	10.1573	55.6361	51.6502	28.2213	147.269	252.773	34.8528	892.899	745.567	688.128	1855.18	533.772	522.055	86.824	278.398	1.44248	26.1587	436.278	1.83353	75.6997	3877.74	90.8253	88.6885	59.3079	27.5222	5.39639	128.181	579.9	3490.26	106.103	23.1426	135.418	120.881	23.3441	12.7574	7.42481	565.674	0.0283443	5.36182	17.3393
	通用设备	16	0	2.01609	0.0583232	20.438	27.5999	14.0478	0.61597	3.12406	4.01321	10.4688	7.51087	32.5857	30.7082	15.0725	40.3585	1184.38	480.318	1019.68	509.696	138.853	59.7386	5.63369	0.616931	47.0797	205.536	2.00885	14.7701	118.693	5.41932	30.462	31.4181	2.33614	46.9318	16.1482	58.7322	173.572	2.86586	8.33931	12.034	24.3348	9.58846	1.23218	3.26356	922.938	192.364	10.1829	444.604
	专用设备	17	27.547	3.41193	0.0725047	13.1625	234.488	6.37603	0.214756	2.63659	1.1618	5.54647	3.52009	19.9924	10.2983	3.97442	5.84043	24.3025	493.828	58.6664	39.3775	55.3925	20.3016	0.546172	0.0321078	0.268983	9.9295	1.80227	1.33379	91.1163	0.152103	37.2126	1.94054	0.974151	49.6224	11.2729	40.0818	403.907	97.9729	0.134119	0.36891	795.514	1.22297	11.5641	9.5426	660.134	635.269	10.1164	1043.98
	交通运输设备	18	2.96168	0.137661	0.00245176	0.713299	2.75074	0.211923	0.00761969	0.0722164	0.0414883	0.156097	0.0621873	0.664411	1.06981	0.204723	0.312057	11.1687	4.89073	1619.89	0.541581	0.446907	0.994138	14.0247	0.110608	6.56557	0.0682968	0.110079	0.0330755	2.14332	37.9702	87.6303	0.405053	0.372554	3.33785	0.372609	5.6939	4.08623	1.00251	0.0841597	0.07417	0.0946248	0.788314	2.48676e-05	3.90389	2.04142	13.9465	2.70545	61.9644
	电气机械和器材	19	0	6.76413	0.0738498	18.7401	27.604	9.0465	0.774715	3.98412	4.76	12.9359	4.7585	23.1622	18.3319	7.22353	47.2015	645.549	837.973	1994.5	4032.97	2229.49	851.609	28.7309	0.0965446	21.5556	728.728	3.10842	2.47444	5227.64	563.336	136.266	15.8305	788.76	4.13093	163.598	339.211	2048.78	26.1897	23.2355	2.52468	598.785	19.9473	0.000185206	6.52222	128.7	48.4394	4.98417	378.203
	通信设备、计算机和其他电子设备	20	0	0.815019	0.0217594	1.08874	19.8872	3.3457	0.208634	2.62502	3.03083	2.27532	0.835366	17.4083	4.56864	2.1329	25.709	555.465	437.616	1045.57	996.816	21720.4	306.617	26.1685	0.0778589	12.5324	32.469	2.48746	0.637647	284.005	769.753	91.8794	21.0755	9444.25	121.551	67.8984	188.54	1336.12	4.80061	587.038	52.4827	49.8309	22.5445	129.888	0.0389958	4.10455	3.22225	0.512875	19.6516
	仪器仪表	21	0	0.169116	0.0372163	0.26313	36.3875	1.00982	0.00679782	0.0655498	0.0118795	0.424803	4.02153	4.94036	1.44731	0.97847	10.7797	119.449	55.7286	892.495	42.8856	27.0745	324.415	12.0659	0.00166973	1.98426	6.1821	2.37243	2.23075	49.8653	10.0801	8.60999	0.236283	2.76209	3.23539e-05	0.538876	1.82419	2409.95	51.478	72.6331	99.9574	12.6211	4.15129	4.76274	0.549346	1.6495	0.0219756	0.0457487	18.6375
	其他制造产品	22	0	0.060103	0	0.639175	0.367913	1.84914	0.161044	21.0096	0.22574	1.70498	1.87622	2.65669	0.762799	1.20191	0.725696	6.94754	17.0555	1.08155	0.224968	4.70823	0.497079	8.83848	0.00209468	0.54627	0.712027	0.0757235	0.0332593	4.24618	0.04545	6.96611	69.8186	1.1439	1.04856	67.5784	0.930645	61.2117	3.1771	95.8545	0.0449981	0.756659	7.31804	1.15406	0.101474	0.321006	0.0659119	0.013132	0.0970791
	废品废料	23	0	0	0	2.23967	0.202427	0.0248049	0.0501392	0.167621	0.0949539	6.55886	0.316279	30.9336	75.3009	23.5246	9.60747	2.38654	0.426971	3.1426	0.0141597	0.0353761	0.18828	0.00022214	13.9893	2.02941	0.00687608	0.000463636	0.057295	0.000540911	0	0	0	0	0	0	0	0.00545692	0	0	0	0	0	0	0	0.405431	0	0	0
	金属制品、机械和设备修理服务	24	2.94873	24.7379	0.122561	8.50923	10.0281	13.9285	1.96143	5.12017	1.8971	12.1478	8.82403	19.0986	28.8669	9.63736	13.5734	21.2864	16.0283	37.0232	15.808	38.8094	5.92951	3.16088	0.0205334	5.5078	81.3021	5.57933	13.1589	4.63517	15.8839	236.016	9.37742	25.8338	4.17264	60.1926	22.6865	37.8336	17.9951	1.61851	10.3134	5.43062	56.1531	37.4398	0.174176	5.83517	3.27018	1.17512	2.15993
	电力、热力的生产和供应	25	66.1351	279.726	0.469093	88.47	7.68242	83.8853	8.16085	15.4053	18.2705	66.3281	89.566	242.179	141.157	69.7351	102.19	58.3792	47.6191	131.548	58.3533	144.299	16.3448	11.2828	1.6737	10.0685	16332.3	27.9709	39.952	171.781	224.116	358.524	221.146	181.478	75.6424	374.125	142.069	167.472	48.9792	34.917	137.066	74.4677	116.479	164.261	1117.11	244.048	583.873	1069.12	1910.19
	燃气生产和供应	26	1.65852	0.626693	0.0371834	13.1348	0.608954	43.9161	4.05717	3.4635	3.66154	24.4913	7.09814	43.7393	86.1804	143.863	40.681	15.7082	8.32082	106.364	8.33368	33.6213	1.9679	1.57378	0.445462	9.7845	1967.01	24.3785	7.63474	49.2625	36.308	431.772	434.046	15.2052	13.6133	373.274	99.031	176.381	9.08603	44.1655	183.43	54.8058	53.6556	52.4823	15.3369	0	0	0	0
	水的生产和供应	27	0.686809	0.0723206	0.0014932	0.153287	0.206214	0.760811	0.0299951	0.142396	0.0996122	0.391985	2.36296	2.62606	0.451482	0.201775	0.586828	0.376594	0.438585	0.675273	0.335384	1.79031	0.154511	0.0864209	0.00444017	0.0417517	3.02498	0.828223	2.78654	11.1278	1.27699	3.2621	2.62008	0.350027	4.13157	4.29645	0.578971	3.02803	4.0736	0.687722	3.61052	1.45098	2.09291	4.32799	37.2907	19.2219	2.33458	2.16117	15.2123
	建筑	28	0	0.000553521	0.00050381	0.00588443	0.000452501	0.00791687	0.000146695	0.00180292	0.00550198	0.00547489	0.00185559	0.0112618	0.071335	0.0023713	0.12376	0.0041444	0.0184157	0.0120012	0.0199548	0.0310809	0.00147902	0.00138985	6.38531e-05	0.00130991	0.112235	0.00256155	0.00572311	0.801491	0.0516864	0.147327	0.0522333	0.0198891	0.0847495	0.166579	0.052179	0.105048	0.145343	0.0298885	0.354082	0.0853537	0.225421	0.686865	0.0640527	0	0.148558	0	0.0852629
	批发和零售	29	178.639	468.082	0.335062	89.0557	218.327	961.461	51.8986	259.163	154.932	404.113	820.564	1001.52	437.498	272.438	377.396	1069.05	952.102	5972.98	1487.46	6024.98	505.261	100.134	7.0665	56.6602	402.851	133.301	33.4495	4227.6	4029.67	1178.45	731.07	1225.48	342.744	218.031	608.597	2493.7	184.406	163.94	208.513	1008.19	445.988	190.717	88.0849	232.611	157.239	55.6369	100.969
	交通运输、仓储和邮政	30	57.1818	273.019	0.155858	31.8813	24.4427	213.65	8.42503	24.1814	26.6499	57.2642	239.604	219.032	162.382	56.2968	84.508	94.4401	95.9046	311.407	108.536	169.192	33.724	8.28331	3.92525	8.40289	62.8899	39.7539	3.97614	812.018	1103.03	3880.29	77.9473	170.407	273.042	76.4591	441.775	892.191	61.3914	38.7147	236.009	49.5041	244.142	407.433	18.0926	45.7399	8.77343	6.36439	9.93293
	住宿和餐饮	31	152.873	39.0621	14.946	113.635	301.328	2787.5	32.1812	221.956	187.166	476.924	129.61	5447.22	927.35	206.766	823.59	1424.51	1932.45	2316.91	1330.21	2502.45	720.137	110.718	9.33993	70.514	1123.64	203.77	66.5585	11429.4	10679.7	5596.78	683.758	5980.53	27688.3	6917.54	14213.7	27322.2	757.498	808.374	6850.54	777.908	6363.94	22324.9	1.69454	1.70225	17.0158	14.0805	80.804
	信息传输、软件和信息技术服务	32	0.303371	0.064558	0.132377	0.517874	1.83127	10.4841	1.39929	12.8783	4.40763	10.7142	1.50109	36.0574	8.28906	3.27505	16.7209	20.4647	18.7853	16.0566	12.5578	87.1435	24.0895	0.859623	0.236385	0.868053	138.093	5.92641	2.31514	31.5668	175.062	141.589	19.4741	2566.71	1177.42	61.6352	149.553	179	7.16704	8.9808	67.3854	148.12	78.2083	266.317	2.41798	8.28026	14.4426	0.388163	7.85092
	金融	33	3.94211	94.3754	0.301626	31.4467	11.0493	26.1437	0.728357	4.01932	1.90925	7.54395	10.413	28.4786	15.5413	9.19408	13.1504	17.1816	22.5341	27.7157	24.1386	43.9448	5.89619	0.7231	0.081889	1.7931	277.282	4.29139	7.13168	319.759	462.274	456.137	43.2283	66.1256	478.016	496.419	401.863	387.831	35.7533	12.4367	9.35937	2.42132	52.2116	94.3597	0.652796	5.88442	21.7516	8.14109	11.5835
	房地产	34	0	0.00257596	0.0178692	0.00546365	0.464598	0.929784	0.0160453	0.395244	0.442422	0.695461	0.0667745	0.815913	1.04168	0.149966	0.406115	0.738731	0.633058	1.16694	0.943417	1.28973	0.493976	0.029099	0.07585	0.0642847	4.83084	1.40448	0.0897856	1.49352	43.7177	6.08097	19.5878	10.9852	56.9227	32.4152	18.1211	23.6688	2.1603	3.97022	11.2285	3.52728	17.5634	32.8744	0	0	0.504731	0	0.0742087
	租赁和商务服务	35	0.277462	19.9008	0.621903	3.06738	4.61149	56.448	0.20313	9.22443	3.23587	8.17002	17.4908	73.6848	12.8272	6.44037	8.38357	23.9057	17.5621	76.5458	18.1218	53.5467	5.45775	1.68459	0.223	1.9737	23.4689	8.74538	1.96223	126.49	756.453	182.212	120.239	223.042	514.621	180.194	291.061	124.286	8.88266	16.9812	20.7286	3.86352	124.585	223.9	3.34319	0.635173	21.0861	2.09107	16.5236
	科学研究和技术服务	36	9.91496	9.28261	0.00231681	0.227414	0.156379	4.48046	0.0753345	0.718906	0.354971	1.58062	1.7468	11.4139	1.51989	0.893725	2.06243	4.33073	13.2807	35.0212	5.45192	17.4188	3.68637	0.33017	0.00976842	0.101455	11.4135	0.709723	0.311011	48.6894	48.8718	24.2364	2.75106	42.7255	13.5712	2.98895	15.1081	258.312	2.0655	3.94424	23.7543	5.34499	11.0005	16.1818	0.491273	0.0289448	2.54043	0	0.121988
	水利、环境和公共设施管理	37	11.828	46.4214	0.00164816	0.142253	0.0243601	0.0551483	0.00346156	0.0207867	0.0145867	0.0444308	0.00751516	0.61301	0.0949431	0.0218714	0.0664092	0.103725	0.150487	0.118964	0.113104	0.217657	0.0560133	0.0109794	0.00107194	0.00659793	0.0447847	0.0212387	10.0272	0.645607	0.767056	0.137565	0.0630557	0.394727	3.15685	0.337234	0.49746	1.27527	12.3131	0.0505718	0.178304	0.0372024	0.237632	3.17272	0.0228153	0.000142656	0.00758238	0.000841116	0.00528068
	居民服务、修理和其他服务	38	5.71903	0.630491	0.0155785	1.62941	1.04373	14.5703	0.140824	3.7927	1.37399	4.16626	7.11268	16.3192	4.3072	2.55496	3.31857	9.32314	11.2149	40.1947	11.2884	28.2659	4.381	0.956235	0.0189951	0.730284	20.8897	4.02503	1.76728	25.6224	28.2333	137.105	24.4193	10.1873	32.9109	22.4974	70.9916	160.989	9.69766	23.1136	22.7206	29.0179	75.4918	82.2158	6.40167	0.0389974	0.721218	0.0237136	2.80451
	教育	39	0.0114739	0.00648092	6.95595e-05	0.00762638	0.0217087	0.0177743	0.000703704	0.00820745	0.0050198	0.0143436	0.00976858	0.0618209	0.0182182	0.00684938	0.0234655	0.0352839	0.048317	0.0624646	0.0195376	0.0844052	0.0139374	0.00404128	0.000469525	0.00688843	0.0267231	0.0166304	0.00832155	0.281622	0.245498	0.250768	0.0618088	0.16468	1.43253	0.0655896	0.28785	0.657017	0.0148947	0.0221224	4.92346	0.123148	0.158301	3.38661	0.00839855	0.0118878	0.0258188	0.00350956	0.0183519
	卫生和社会工作	40	0.147475	0	0	0	0	0	0	0	0	0	0	0	0	0	0	0	0	0	0	0	0	0	0	0	0	0	0	0	0.557451	0.795815	0.196938	2.98551	0.795863	0.191005	4.65005	1.40711	0.0770678	0.11432	0.658955	81.5569	2.99573	1.30936	0.0221603	0.68937	4.16538	0	0.220393
	文化、体育和娱乐	41	3.29412	0.263159	0.114999	1.13845	2.99441	4.41875	0.258102	1.584	1.10725	3.38781	0.717118	30.9266	6.78527	1.60168	4.95303	7.86736	10.9279	8.22258	7.65734	14.9423	3.93039	0.735951	0.10064	0.446462	20.6953	1.55867	0.826548	61.9992	89.945	36.8091	50.7398	162.518	665.838	308.383	425.106	415.012	13.3707	19.1614	340.527	16.4706	2652.19	1343.33	0.424706	0.0187099	0.17795	0.34366	0.997035
	公共管理、社会保障和社会组织	42	0.152675	0.000599905	0.00255295	0.00336355	0.00115462	0.0149606	0.000576788	0.00463801	0.00295485	0.00725689	0.00170399	0.0484024	0.00978968	0.00371423	0.0109724	0.0206661	0.0330114	0.116193	0.0178065	0.116578	0.0108673	0.00211351	4.48722e-05	0.000506282	0.0126694	0.00375355	0.00174235	0.0603161	0.098142	0.053896	0.0298425	3.54605	0.294597	0.177419	0.499398	0.235211	0.00931695	0.0117034	0.0614075	0.115057	0.0757748	0.11685	0.0221756	0.000121651	0.00120423	0.00189872	0.00110683
贵州	农林牧渔产品和服务	01	7379.84	5.05494	0.012486	0.246969	0.666282	20104.1	504.008	101.615	115.845	43.9283	0.731167	5726.47	3.19362	0.654487	15.8555	0.751125	5.29263	3.6934	1.97042	2.66597	0.231615	391.543	0.0332516	0.245366	2.7929	1.41751	4.10311	3343.91	30.1657	42.9547	8679.05	0.58969	34.4062	22.2384	663.419	787.294	3996.25	1118.32	1.74996	0.0341426	243	0	2996.63	0	1.71081	0.583541	0.568398
	煤炭采选产品	02	52.0991	15747.2	0	82.4743	6.71515	58.5086	3.33663	9.76985	1.75567	28.941	20.7024	121.941	250.647	8.34788	19.4716	7.2272	5.44135	36.3252	8.56692	1.9778	0.957893	38.7019	0.170548	1.84755	1980.98	0	0.188268	19.4215	13.6519	23.4828	30.1869	0	2.87052	111.136	55.9085	26.4954	4.74198	20.9361	41.6677	13.918	4.40707	23.8142	58.8772	5260.01	0.529266	83.3239	155.398
	石油和天然气开采产品	03	0	0	3.96734e-18	0	8.47213e-18	0	0	0	0	0	4.67471e-14	4.51814e-17	0	0	0	0	0	0	0	0	0	0	0	0	0	1.96493e-14	0	0	0	0	0	0	1.18361e-19	0	0	0	0	0	0	0	0	0	0	9.05983e-15	7.20832e-14	0	3.44752e-16
	金属矿采选产品	04	0	0.0320714	0	136.378	0	0.00262533	0	0	0	0.00102884	0	4.54198	2.74977	5.38898	3.80863	0.138479	0.669627	0.0226949	1.43708	0.0557714	0.0174285	0.0387598	0	3.1341e-05	0	0	0	0	0	2.77842e-05	0.00938561	0	0	0	0	0	0	0.00436019	0	0	0	0	0	0	2.35414	477.098	0.000338489
	非金属矿和其他矿采选产品	05	0	0.567791	0	16.5366	65.784	0.807325	0.0175289	0.000829429	0.000296964	0.74016	0.00924112	43.8902	441.071	5.06549	7.78538	0.0217819	1.71032	0.919741	0.773077	2.7531	0.0546524	0.0110521	0.000289535	0.00303663	2.74593	0.00205311	0.027411	293.274	0.0509575	3.00067	0.12282	0.0018114	0.0313326	0.0855336	0.0649077	7.9858	0.0309992	0.0260633	0.0660587	0.000585651	0.0460166	0	29.6988	162.751	33.9409	5.15336	129.752
	食品和烟草	06	3250.11	0.611627	0.210253	3.08007	3.40979	16892.7	5.17981	391.672	8.65487	16.3526	5.33108	2603.08	16.4975	4.58199	11.8604	17.1038	24.1795	17.9704	17.2493	34.5786	9.60399	6.19602	0.173082	0.930694	27.0775	3.05804	2.26248	105.568	124.974	2197.11	21639.3	119.198	402.2	59.6145	119.716	550.341	6.86936	19.6462	103.278	11.2089	343.26	130.549	539.862	0.0579393	0.258454	0.403699	0.983586
	纺织品	07	0.0121265	0.00624453	4.89716e-05	0.00759216	0.0368893	0.113658	2.61309	8.45988	0.19759	0.450963	0.136641	2.18359	0.230687	0.0143826	0.0153881	0.0230512	0.0776959	0.570377	0.0357506	0.0356607	0.0136003	0.0724281	0.0146867	0.0434374	0.000651397	0.000275203	0.00215271	0.0398679	0.179959	0.600388	0.172639	0.00598967	0.02187	0.344213	0.0443438	0.206288	0.00761816	0.0384835	0.00898678	0.00231525	0.0463224	0.0440388	0.00394987	0.591835	0.0595769	9.82537e-05	0.166538
	纺织服装鞋帽皮革羽绒及其制品	08	0	0.34083	0.0240337	0.581913	0.91729	2.87634	0.212342	67.9908	2.68568	2.29138	0.74408	6.0573	2.54609	0.42714	1.57146	1.65357	2.61457	43.5225	1.0659	1.58558	0.541935	0.368204	0.0321674	0.293433	6.27015	2.18844	0.639206	35.0088	5.83845	12.9673	5.04847	0.810767	33.4973	5.94991	2.86328	3.74239	0.190651	1.71333	6.86535	0.346709	5.39719	5.00277	0.0109758	0.613666	0.140286	0.0120163	0.765254
	木材加工品和家具	09	30.5	2.09925	0.062904	0.894573	1.5749	18.6625	5.13437	10.5715	1207.43	114.976	13.6762	33.8448	24.2918	8.20009	19.9629	45.9298	13.8193	861.433	43.2856	22.5908	4.2763	3.82625	0.0363049	3.028	0.773482	0.581179	0.194067	3451.87	14.1745	70.4019	23.6819	8.04057	25.5983	26.9861	22.1182	20.7498	2.59913	6.76098	0.842659	0.292367	52.9702	0.0162092	4.86651	34.3867	0.228057	0.0685281	9.75456
	造纸印刷和文教体育用品	10	11.68	0.345609	0.162315	1.26723	5.31981	230.863	1.62919	26.8598	23.2804	915.259	16.8228	215.209	28.1735	4.82555	28.1974	44.9057	34.5831	179.719	32.7079	348.648	18.8521	3.522	0.450531	3.56993	44.5387	3.61859	1.95136	214.906	61.9107	190.834	98.0232	337.184	803.016	178.095	1442.71	498.171	18.557	23.5533	345.106	28.5234	957.638	447.717	1.48525	7.77029	0.536336	0.347144	3.05371
	石油、炼焦产品和核燃料加工品	11	40.9061	1.758	0.286	37.0406	99.3225	12.2709	1.43821	5.53935	3.80981	39.3375	711.404	203.705	171.717	9.19873	16.6537	29.1584	22.5499	63.9992	12.5287	18.1496	4.77408	3.86749	1.63635	4.61748	92.0497	22.2112	1.02994	265.804	130.784	2813.06	9.85914	18.8678	14.518	27.2126	69.1724	74.8685	40.0653	12.4646	30.2291	7.00213	18.9084	63.1933	18.3842	473.539	37.874	119.507	199.122
	化学产品	12	413.707	605.46	0.0244855	34.9487	309.155	1044.14	116.589	168.184	132.138	815.241	556.105	8585.65	752.524	866.472	437.357	330.096	379.923	4177.92	1006.21	1783.67	98.5181	58.1099	33.4344	23.5441	41.9395	7.67535	67.0342	4126.67	61.1141	144.644	164.241	136.9	29.3197	324.099	119.233	1712.67	135.78	233.659	398.751	6542.37	416.33	277.304	494.881	190.266	143.052	2.88667	194.669
	非金属矿物制品	13	2.31108	11.7409	0.00935153	15.4815	61.0822	760.205	0.273968	4.55326	100.195	27.2992	7.97529	328.215	5247.12	59.7696	567.199	201.061	90.9262	922.867	764.481	1713.92	84.3962	11.2587	2.42737	24.2454	90.3904	0.630165	12.7633	44717	4.69932	163.674	119.442	11.5457	0.0703863	137.687	208.689	309.826	11.2327	0.194336	215.7	30.198	2.0489	0.000371591	140.315	90.5067	75.3767	441.332	192.102
	金属冶炼和压延加工品	14	5.57664	354.554	0	95.8975	20.8199	7.17277	0.266508	1.05764	88.54	922.014	3.72864	195.807	929.027	4860.92	3596.08	1586.08	1310.56	3274.04	2120.45	598.983	244.456	82.4535	3.04243	5.87936	19.7108	7.80254	9.68439	14923.5	0.995635	215.461	0.939101	0.00361754	0.00193239	0.744043	0.330724	209.994	12.4449	0.400814	0.115827	0.0328063	0.87087	0.000124773	0.73671	95.3923	97.0359	1.90715	185.794
	金属制品	15	142.044	602.766	0.0644201	33.1101	101.045	1044.79	2.23738	24.6968	135.275	125.584	68.6181	358.075	614.599	84.7422	2171.02	1812.79	1673.13	4510.74	1297.83	1269.34	211.107	676.904	3.50728	63.6031	1060.78	4.45811	184.058	9428.46	220.835	215.64	144.203	66.9182	13.1209	311.662	1409.99	8486.31	257.982	56.2696	329.259	293.913	56.7594	31.0186	16.3208	1243.43	0.0623048	11.7861	38.1143
	通用设备	16	0	0.231302	0.00669132	2.34482	3.16649	1.61168	0.0706692	0.358419	0.460429	1.20107	0.86171	3.73851	3.5231	1.72925	4.63026	135.882	55.1061	116.986	58.4766	15.9304	6.85371	0.646344	0.0707795	5.40137	23.5808	0.230472	1.69454	13.6174	0.62175	3.49486	3.60455	0.268022	5.3844	1.85265	6.73825	19.9136	0.328795	0.956755	1.38065	2.79189	1.10007	0.141365	0.340021	96.1584	20.0419	1.06093	46.3221
	专用设备	17	12.4887	1.54684	0.0328708	5.96738	106.308	2.89065	0.0973622	1.19533	0.526717	2.51456	1.59588	9.06377	4.66885	1.80185	2.64783	11.0178	223.883	26.5971	17.8522	25.1128	9.20399	0.247613	0.0145564	0.121947	4.50165	0.81708	0.604691	41.3086	0.0689574	16.8707	0.879768	0.441643	22.4969	5.11068	18.1716	183.116	44.4172	0.0608044	0.16725	360.656	0.554446	5.2427	4.03285	278.983	268.474	4.27536	441.203
	交通运输设备	18	2.22407	0.103377	0.00184115	0.535652	2.06567	0.159144	0.00572201	0.0542309	0.0311557	0.117221	0.0466996	0.49894	0.803371	0.153737	0.23434	8.38717	3.67269	1216.46	0.4067	0.335605	0.746549	10.5319	0.0830612	4.93042	0.0512875	0.0826639	0.0248381	1.60953	28.5137	65.806	0.304175	0.27977	2.50656	0.279811	4.27584	3.06856	0.752832	0.0631997	0.055698	0.0710585	0.591985	1.86744e-05	2.98738	1.56216	10.6723	2.07029	47.4171
	电气机械和器材	19	0	3.5376	0.038623	9.80096	14.4367	4.73127	0.405172	2.08367	2.48945	6.76539	2.48867	12.1137	9.58748	3.77786	24.6861	337.619	438.255	1043.11	2109.22	1166.01	445.387	15.0261	0.0504923	11.2735	381.12	1.62569	1.29412	2734.03	294.621	71.2664	8.27929	412.517	2.16045	85.5609	177.405	1071.5	13.6971	12.1521	1.32039	313.161	10.4323	9.68614e-05	3.32875	65.6849	24.722	2.54377	193.024
	通信设备、计算机和其他电子设备	20	0	0.358623	0.0095745	0.479063	8.75072	1.47217	0.0918026	1.15506	1.33362	1.00118	0.367576	7.65996	2.01028	0.938513	11.3124	244.415	192.559	460.067	438.617	9557.34	134.917	11.5146	0.0342593	5.51446	14.2869	1.09453	0.280576	124.967	338.705	40.4285	9.27358	4155.64	53.4848	29.8765	82.9608	587.915	2.11235	258.307	23.0933	21.9265	9.91996	57.1532	0.0164849	1.73514	1.36216	0.216811	8.30743
	仪器仪表	21	0	0.0264725	0.00582563	0.0411888	5.69589	0.158071	0.00106409	0.0102608	0.00185955	0.0664962	0.629508	0.773335	0.226553	0.153164	1.6874	18.6978	8.72343	139.706	6.71307	4.23809	50.782	1.88872	0.00026137	0.310604	0.967711	0.371366	0.349188	7.80563	1.57789	1.34776	0.0369863	0.432362	5.0645e-06	0.0843526	0.285549	377.239	8.05807	11.3696	15.6467	1.97564	0.649819	0.745532	0.0862834	0.25908	0.00345161	0.00718556	2.92731
	其他制造产品	22	0	0.419404	0	4.46022	2.56733	12.9034	1.12378	146.607	1.57524	11.8975	13.0924	18.5387	5.32288	8.38703	5.06398	48.4806	119.015	7.54714	1.56985	32.8545	3.46866	61.6757	0.0146168	3.81192	4.96859	0.528406	0.232086	29.6302	0.317154	48.6102	487.201	7.98227	7.31697	471.569	6.49413	427.141	22.1701	668.882	0.314001	5.28003	51.066	8.05314	0.779858	2.46702	0.506552	0.100924	0.74608
	废品废料	23	0	0	0	0	0	0	0	0	0	0	0	0	0	0	0	0	0	0	0	0	0	0	0	0	0	0	0	0	0	0	0	0	0	0	0	0	0	0	0	0	0	0	0	0	0	0	0
	金属制品、机械和设备修理服务	24	0.861738	7.22941	0.0358173	2.48674	2.93062	4.07048	0.57321	1.49632	0.554408	3.55007	2.57874	5.58139	8.43608	2.81643	3.96669	6.22074	4.68411	10.8197	4.61974	11.3417	1.73284	0.923737	0.00600068	1.6096	23.7598	1.6305	3.84557	1.35458	4.64191	68.9735	2.74046	7.54967	1.21941	17.5907	6.62992	11.0565	5.2589	0.472995	3.01399	1.58705	16.4102	10.9414	0.0561739	1.88191	1.05467	0.37899	0.696604
	电力、热力的生产和供应	25	131.446	555.965	0.93234	175.837	15.2691	166.725	16.22	30.6187	36.3134	131.83	178.016	481.339	280.555	138.601	203.107	116.031	94.6448	261.456	115.979	286.8	32.486	22.4251	3.32655	20.0116	32461	55.5931	79.406	341.42	445.438	712.579	439.535	360.693	150.342	743.586	282.367	332.857	97.348	69.3988	272.424	148.007	231.506	326.475	2267.71	495.41	1185.24	2170.28	3877.63
	燃气生产和供应	26	0.0116011	0.00438362	0.000260092	0.0918756	0.00425953	0.307186	0.0283792	0.0242266	0.0256119	0.171313	0.0496503	0.305949	0.602818	1.0063	0.284557	0.109876	0.0582028	0.743996	0.0582927	0.235176	0.0137651	0.0110083	0.00311594	0.068441	13.7589	0.170524	0.0534037	0.344583	0.253968	3.02018	3.03608	0.106358	0.0952226	2.61099	0.692705	1.23376	0.0635553	0.30893	1.28306	0.383358	0.375312	0.367105	0.108879	0	0	0	0
	水的生产和供应	27	0.00956866	0.00100757	2.08033e-05	0.0021356	0.00287298	0.0105997	0.000417893	0.00198386	0.0013878	0.00546116	0.0329208	0.0365864	0.00629007	0.00281115	0.00817573	0.00524673	0.0061104	0.00940794	0.00467259	0.0249427	0.00215265	0.00120402	6.18607e-05	0.000581687	0.0421443	0.0115388	0.0388223	0.155033	0.0177911	0.0454478	0.0365031	0.0048766	0.0575612	0.0598584	0.00806625	0.0421867	0.0567537	0.00958139	0.050302	0.0202151	0.0291586	0.0602977	0.535998	0.276287	0.0335561	0.0310635	0.218654
	建筑	28	0	0.0104607	0.00952122	0.111207	0.00855156	0.149616	0.0027723	0.0340724	0.103979	0.103467	0.0350677	0.212831	1.34812	0.0448139	2.33886	0.0783227	0.348028	0.226803	0.377115	0.58738	0.0279512	0.026266	0.00120672	0.0247553	2.12107	0.0484092	0.108158	15.1469	0.976791	2.78424	0.987128	0.375873	1.60163	3.14809	0.986101	1.98524	2.74676	0.564845	6.69159	1.61305	4.2601	12.9807	1.21077	0	2.80815	0	1.6117
	批发和零售	29	86.4183	226.439	0.16209	43.0816	105.618	465.117	25.1065	125.373	74.9501	195.494	396.956	484.497	211.644	131.795	182.569	517.166	460.589	2889.49	719.574	2914.65	244.425	48.441	3.4185	27.41	194.883	64.4856	16.1816	2045.15	1949.4	570.09	353.663	592.84	165.806	105.475	294.415	1206.35	89.2085	79.3079	100.87	487.721	215.751	92.2616	42.9747	113.486	76.7133	27.144	49.2605
	交通运输、仓储和邮政	30	707.221	3376.68	1.92765	394.306	302.306	2642.41	104.2	299.075	329.604	708.24	2963.41	2708.98	2008.34	696.276	1045.19	1168.03	1186.14	3851.46	1342.37	2092.55	417.096	102.448	48.5472	103.926	777.819	491.674	49.1767	10043	13642.2	47991.2	964.048	2107.59	3376.97	945.642	5463.85	11034.6	759.285	478.821	2918.95	612.264	3019.53	5039.11	224.998	568.817	109.105	79.1469	123.525
	住宿和餐饮	31	28.9997	7.41	2.83523	21.5564	57.1615	528.784	6.10472	42.1048	35.505	90.4717	24.5868	1033.33	175.917	39.2232	156.234	270.226	366.582	439.514	252.338	474.71	136.609	21.003	1.77177	13.3764	213.153	38.6548	12.626	2168.13	2025.92	1061.7	129.708	1134.5	5252.42	1312.24	2696.31	5182.98	143.696	153.347	1299.53	147.568	1207.23	4234.99	0.323103	0.324573	3.24445	2.68477	15.4072
	信息传输、软件和信息技术服务	32	0.204109	0.0434348	0.0890637	0.348426	1.23209	7.05374	0.941443	8.66455	2.96546	7.20853	1.00994	24.2595	5.5769	2.20346	11.2499	13.7687	12.6388	10.8029	8.44891	58.6304	16.2075	0.578356	0.15904	0.584028	92.9092	3.9873	1.55763	21.2382	117.782	95.2612	13.1022	1726.89	792.171	41.4683	100.619	120.431	4.822	6.0423	45.337	99.6554	52.6187	179.178	1.61693	5.5371	9.65791	0.259569	5.24999
	金融	33	4.3997	105.33	0.336638	35.0969	12.3318	29.1784	0.812902	4.48587	2.13087	8.41964	11.6217	31.7843	17.3453	10.2613	14.6769	19.176	25.1498	30.9328	26.9405	49.0458	6.5806	0.807036	0.0913945	2.00123	309.468	4.78953	7.95951	356.876	515.934	509.084	48.2461	73.8012	533.502	554.042	448.51	432.849	39.9035	13.8803	10.4458	2.70237	58.2722	105.313	0.739073	6.66213	24.6264	9.21705	13.1144
	房地产	34	0	0.0108892	0.0755373	0.0230961	1.96397	3.93042	0.0678273	1.67079	1.87022	2.93988	0.282272	3.44906	4.40345	0.633944	1.71674	3.12279	2.67609	4.93293	3.98805	5.45201	2.08815	0.123008	0.320636	0.271747	20.4211	5.93706	0.379545	6.31345	184.805	25.7057	82.8021	46.4371	240.626	137.027	76.6023	100.054	9.13209	16.7831	47.4653	14.9107	74.2446	138.968	0	0	2.22408	0	0.326998
	租赁和商务服务	35	0.836461	59.9949	1.87485	9.2472	13.9022	170.174	0.612375	27.8088	9.75516	24.6301	52.7294	222.137	38.6702	19.4157	25.2739	72.0682	52.9443	230.762	54.6317	161.427	16.4535	5.07853	0.672277	5.95009	70.7515	26.3646	5.91553	381.329	2280.47	549.314	362.484	672.403	1551.42	543.23	877.459	374.683	26.7785	51.1931	62.4902	11.6473	375.585	674.988	10.247	1.94682	64.6295	6.4092	50.6453
	科学研究和技术服务	36	14.1958	13.2904	0.0033171	0.3256	0.223896	6.41492	0.10786	1.02929	0.50823	2.26306	2.50099	16.3419	2.17611	1.27959	2.95289	6.20054	19.0146	50.1416	7.8058	24.9393	5.27798	0.472722	0.013986	0.145259	16.3414	1.01615	0.445291	69.7112	69.9724	34.7005	3.93884	61.1723	19.4307	4.27943	21.6311	369.839	2.95728	5.64717	34.0102	7.65271	15.7499	23.1684	0.707777	0.0417009	3.66001	0	0.175748
	水利、环境和公共设施管理	37	17.841	70.0204	0.00248603	0.214569	0.0367439	0.0831837	0.00522129	0.0313539	0.022002	0.0670178	0.0113356	0.924643	0.143209	0.03299	0.100169	0.156454	0.226989	0.179441	0.170601	0.328306	0.0844884	0.0165609	0.00161688	0.00995207	0.0675516	0.0320357	15.1246	0.973809	1.157	0.207499	0.0951109	0.595392	4.76167	0.508672	0.75035	1.92357	18.5727	0.0762807	0.268947	0.0561147	0.358436	4.78561	0.0345758	0.00021619	0.0114908	0.00127468	0.00800269
	居民服务、修理和其他服务	38	4.20381	0.463446	0.011451	1.19771	0.7672	10.71	0.103513	2.78784	1.00996	3.06243	5.22822	11.9955	3.16603	1.87804	2.43933	6.85303	8.2436	29.5453	8.29764	20.777	3.22028	0.702886	0.0139624	0.536799	15.3551	2.95862	1.29905	18.8339	20.753	100.78	17.9496	7.48827	24.1914	16.5368	52.1828	118.336	7.12832	16.9898	16.7009	21.3298	55.4906	60.4332	4.46509	0.0272002	0.503041	0.0165399	1.95611
	教育	39	0.126763	0.0716008	0.000768489	0.0842558	0.239837	0.196369	0.00777448	0.0906754	0.0554584	0.158467	0.107923	0.682993	0.201273	0.0756715	0.259245	0.389814	0.533803	0.690105	0.21585	0.932502	0.153979	0.0446478	0.00518728	0.0761029	0.295235	0.183732	0.091936	3.11134	2.71225	2.77046	0.682859	1.81937	15.8264	0.72463	3.18014	7.25868	0.164556	0.244407	54.3941	1.36053	1.7489	37.4151	0.101088	0.143085	0.310763	0.0422422	0.220889
	卫生和社会工作	40	0.0688495	0	0	0	0	0	0	0	0	0	0	0	0	0	0	0	0	0	0	0	0	0	0	0	0	0	0	0	0.26025	0.371532	0.0919418	1.39381	0.371554	0.0891718	2.17091	0.65692	0.0359796	0.0533712	0.307638	38.0754	1.39858	0.611282	0.0103475	0.321893	1.94497	0	0.10291
	文化、体育和娱乐	41	0.807776	0.0645311	0.0281999	0.279167	0.734281	1.08355	0.0632911	0.388425	0.271517	0.83075	0.17585	7.58375	1.66387	0.392759	1.21457	1.92922	2.67972	2.01632	1.87771	3.66411	0.963801	0.180468	0.0246786	0.10948	5.07484	0.382213	0.202684	15.2033	22.0561	9.02623	12.4423	39.8522	163.275	75.6209	104.243	101.768	3.27872	4.69872	83.5033	4.03887	650.363	329.409	0.105435	0.00464483	0.044177	0.0853154	0.247519
	公共管理、社会保障和社会组织	42	7.80474	0.0306672	0.130507	0.171945	0.0590241	0.764785	0.0294854	0.237095	0.151052	0.370972	0.0871079	2.47433	0.500448	0.189871	0.56091	1.05645	1.68754	5.9398	0.91027	5.95948	0.555537	0.108043	0.00229387	0.0258811	0.647657	0.191881	0.0890688	3.08336	5.01702	2.75516	1.52555	181.274	15.0598	9.06966	25.5292	12.024	0.476282	0.598277	3.13915	5.88171	3.87361	5.97339	1.10306	0.00605114	0.0599003	0.0944455	0.0550555
云南	农林牧渔产品和服务	01	11528.1	7.89634	0.0195045	0.385791	1.0408	31404.7	787.312	158.733	180.962	68.6206	1.14216	8945.33	4.98876	1.02238	24.7679	1.17334	8.26763	5.76947	3.07799	4.16452	0.361807	611.63	0.0519424	0.383287	4.3628	2.2143	6.40947	5223.54	47.1219	67.0997	13557.6	0.921157	53.746	34.7387	1036.33	1229.83	6242.56	1746.93	2.73362	0.0533343	379.591	0	4694.31	0	2.68004	0.914135	0.890414
	煤炭采选产品	02	17.5653	5309.21	0	27.8064	2.26403	19.7263	1.12495	3.29393	0.591929	9.75753	6.97986	41.1128	84.5063	2.81451	6.56489	2.43667	1.83456	12.2471	2.88836	0.66682	0.322956	13.0484	0.0575007	0.622905	667.894	0	0.0634749	6.548	4.60277	7.91727	10.1776	0	0.967804	37.4698	18.8497	8.93299	1.59877	7.05865	14.0484	4.6925	1.48585	8.02902	18.7892	1678.6	0.168902	26.5908	49.5916
	石油和天然气开采产品	03	0	0	4.15159e-18	0	8.86559e-18	0	0	0	0	0	4.89181e-14	4.72798e-17	0	0	0	0	0	0	0	0	0	0	0	0	0	2.05618e-14	0	0	0	0	0	0	1.23858e-19	0	0	0	0	0	0	0	0	0	0	9.49455e-15	7.55419e-14	0	3.61295e-16
	金属矿采选产品	04	0	0.0928352	0	394.766	0	0.00759937	0	0	0	0.00297811	0	13.1474	7.9596	15.5992	11.0246	0.400846	1.93833	0.0656936	4.15982	0.161438	0.0504491	0.112196	0	9.07209e-05	0	0	0	0	0	8.04251e-05	0.027168	0	0	0	0	0	0	0.0126212	0	0	0	0	0	0	6.85667	1389.6	0.000985885
	非金属矿和其他矿采选产品	05	0	1.64085	0	47.7889	190.108	2.33308	0.0506565	0.00239695	0.000858193	2.13898	0.0267058	126.838	1274.64	14.6387	22.4989	0.0629472	4.94263	2.65795	2.2341	7.95615	0.157939	0.0319394	0.000836723	0.00877551	7.93542	0.00593325	0.0792147	847.527	0.147261	8.67158	0.354935	0.00523473	0.0905477	0.247182	0.187576	23.078	0.0895842	0.0753198	0.190902	0.00169247	0.132983	0	85.8996	470.735	98.1692	14.9054	375.289
	食品和烟草	06	5996.54	1.12847	0.387923	5.68281	6.29115	31167.5	9.55689	722.646	15.9685	30.1709	9.836	4802.74	30.4384	8.4539	21.8828	31.557	44.6119	33.1558	31.8254	63.7984	17.7196	11.4318	0.319341	1.71716	49.9588	5.64217	4.17433	194.775	230.58	4053.72	39925.1	219.924	742.07	109.99	220.879	1015.39	12.6742	36.2478	190.55	20.6808	633.323	240.867	982.656	0.105461	0.470438	0.734812	1.79032
	纺织品	07	0.543108	0.279674	0.00219329	0.34003	1.65216	5.09043	117.033	378.893	8.84949	20.1973	6.11975	97.7963	10.3318	0.644155	0.689189	1.03239	3.47977	25.5455	1.60116	1.59714	0.609115	3.24384	0.657775	1.94543	0.0291742	0.0123255	0.0964134	1.78556	8.05981	26.8896	7.732	0.26826	0.979493	15.4163	1.98603	9.23902	0.341195	1.72356	0.402491	0.103693	2.07464	1.97237	0.166618	24.9655	2.51314	0.00414465	7.02512
	纺织服装鞋帽皮革羽绒及其制品	08	0	0.506704	0.0357304	0.865116	1.36371	4.27618	0.315683	101.08	3.99273	3.40654	1.10621	9.00524	3.78521	0.635019	2.33626	2.45833	3.88702	64.7039	1.58465	2.35724	0.805682	0.5474	0.0478225	0.43624	9.32168	3.25349	0.950292	52.0468	8.67989	19.2782	7.50544	1.20535	49.7996	8.84558	4.25677	5.56372	0.283436	2.54717	10.2065	0.515444	8.02388	7.4375	0.0164122	0.917624	0.209772	0.0179682	1.1443
	木材加工品和家具	09	23.3839	1.60947	0.0482277	0.685858	1.20746	14.3083	3.93646	8.10506	925.723	88.151	10.4854	25.9484	18.6242	6.28691	15.3053	35.2138	10.5951	660.45	33.1865	17.3201	3.27858	2.93354	0.0278345	2.32153	0.593019	0.445583	0.148789	2646.51	10.8674	53.9763	18.1566	6.16461	19.6259	20.6899	16.9578	15.9086	1.99272	5.18356	0.646056	0.224154	40.6116	0.0124274	3.76565	26.608	0.176468	0.0530263	7.54798
	造纸印刷和文教体育用品	10	15.1609	0.448608	0.210688	1.64489	6.90522	299.664	2.11472	34.8645	30.2184	1188.02	21.8364	279.345	36.5698	6.26365	36.6008	58.2884	44.8895	233.279	42.4555	452.552	24.4703	4.57163	0.584798	4.63384	57.8122	4.697	2.5329	278.952	80.3613	247.706	127.236	437.671	1042.33	231.17	1872.67	646.636	24.0874	30.5726	447.954	37.0239	1243.03	581.145	1.96839	10.2979	0.710802	0.460068	4.04707
	石油、炼焦产品和核燃料加工品	11	83.1622	3.57401	0.581439	75.3036	201.923	24.9468	2.92388	11.2615	7.74534	79.9732	1446.28	414.132	349.1	18.701	33.8569	59.279	45.8439	130.11	25.4709	36.8981	9.7057	7.8626	3.32669	9.38734	187.137	45.1553	2.09386	540.379	265.883	5718.95	20.0436	38.3583	29.5151	55.3233	140.627	152.208	81.4528	25.3405	61.4557	14.2353	38.4407	128.472	37.1224	956.194	76.477	241.313	402.076
	化学产品	12	745.983	1091.75	0.0441514	63.0184	557.457	1882.76	210.229	303.264	238.267	1470.02	1002.75	15481.4	1356.93	1562.39	788.628	595.219	685.064	7533.49	1814.37	3216.26	177.645	104.782	60.2877	42.4539	75.6239	13.8399	120.874	7441.07	110.199	260.817	296.154	246.853	52.8682	584.404	214.996	3088.23	244.833	421.326	719.015	11797	750.712	500.025	921.897	354.44	266.486	5.37748	362.642
	非金属矿物制品	13	0.451045	2.29142	0.00182511	3.02148	11.9212	148.367	0.0534693	0.888644	19.5547	5.32789	1.55651	64.0566	1024.06	11.665	110.698	39.2404	17.7458	180.113	149.201	334.501	16.4713	2.19733	0.473742	4.7319	17.6412	0.122987	2.49097	8727.27	0.917151	31.9438	23.3111	2.25333	0.013737	26.8719	40.7291	60.4677	2.19225	0.0379279	42.0974	5.89364	0.399876	7.25221e-05	27.3968	17.6716	14.7175	86.1711	37.5084
	金属冶炼和压延加工品	14	14.9249	948.899	0	256.652	55.7207	19.1966	0.713261	2.83058	236.961	2467.6	9.97904	524.043	2486.37	13009.4	9624.26	4244.85	3507.49	8762.38	5675	1603.07	654.241	220.672	8.14252	15.735	52.7523	20.8821	25.9185	39940	2.66464	576.642	2.51333	0.00968169	0.00517168	1.9913	0.885122	562.011	33.3065	1.07271	0.309991	0.0878	2.33073	0.000333933	2.12434	275.068	279.807	5.49935	535.746
	金属制品	15	18.2291	77.3555	0.00826731	4.24916	12.9675	134.083	0.287133	3.16945	17.3605	16.1167	8.80605	45.9534	78.8742	10.8753	278.617	232.644	214.721	578.883	166.556	162.9	27.0922	86.87	0.450105	8.16247	136.134	0.572128	23.621	1210	28.3408	27.674	18.5062	8.5879	1.68387	39.997	180.95	1089.09	33.1079	7.22132	42.2553	37.7192	7.28418	3.98076	2.1092	160.694	0.00805189	1.52316	4.92566
	通用设备	16	0	0.532119	0.0153936	5.39434	7.28462	3.70773	0.162577	0.824555	1.05923	2.76311	1.98239	8.60056	8.10501	3.97819	10.6521	312.602	126.774	269.13	134.527	36.6484	15.7672	1.48694	0.162831	12.426	54.2485	0.530208	3.89836	31.3274	1.43036	8.04004	8.29238	0.616593	12.387	4.26209	15.5016	45.812	0.756404	2.20105	3.17622	6.42284	2.53074	0.325216	0.780256	220.657	45.9907	2.43454	106.297
	专用设备	17	8.09793	1.003	0.0213141	3.86937	68.932	1.87435	0.0631315	0.775074	0.341534	1.63049	1.0348	5.87712	3.02738	1.16835	1.7169	7.14418	145.17	17.2461	11.5757	16.2836	5.96804	0.160557	0.00943867	0.0790726	2.91896	0.52981	0.392093	26.7853	0.0447133	10.9393	0.570458	0.28637	14.5874	3.31387	11.7828	118.736	28.8009	0.0394267	0.108448	233.856	0.359514	3.39947	2.59619	179.598	172.833	2.75231	284.029
	交通运输设备	18	0.59053	0.0274484	0.000488858	0.142225	0.548471	0.0422554	0.00151929	0.0143992	0.00827237	0.0311242	0.0123996	0.132477	0.213309	0.0408199	0.0622212	2.22694	0.975164	322.991	0.107986	0.089109	0.198222	2.7964	0.0220542	1.30911	0.0136177	0.0219487	0.00659494	0.427357	7.57089	17.4726	0.0807637	0.0742837	0.665535	0.0742946	1.13531	0.814756	0.19989	0.0167806	0.0147888	0.0188673	0.157182	4.95837e-06	0.794837	0.415635	2.83953	0.550832	12.616
	电气机械和器材	19	0	1.31612	0.0143692	3.64631	5.37099	1.7602	0.150738	0.775201	0.926167	2.51697	0.925875	4.50673	3.56689	1.4055	9.18412	125.606	163.047	388.075	784.706	433.798	165.7	5.59025	0.0187849	4.19413	141.79	0.604814	0.481458	1017.16	109.61	26.5137	3.08019	153.471	0.803767	31.8317	66.0011	398.637	5.09581	4.521	0.491233	116.507	3.88119	3.60359e-05	1.22981	24.2674	9.1336	0.9398	71.3129
	通信设备、计算机和其他电子设备	20	0	0.0787874	0.00210347	0.105248	1.92249	0.323427	0.0201685	0.25376	0.292988	0.219954	0.0807544	1.68285	0.441648	0.206186	2.48527	53.6966	42.3041	101.074	96.3617	2099.7	29.6405	2.5297	0.00752658	1.2115	3.13876	0.240462	0.061641	27.4546	74.4116	8.88193	2.03735	912.971	11.7503	6.5637	18.226	129.162	0.464073	56.7486	5.07347	4.81713	2.17936	12.5562	0.0036842	0.387785	0.304428	0.0484548	1.85662
	仪器仪表	21	0	0.0851854	0.0187462	0.132541	18.3288	0.508656	0.00342413	0.033018	0.00598382	0.213977	2.02569	2.4885	0.729023	0.492865	5.42986	60.1674	28.071	449.558	21.6019	13.6377	163.411	6.07769	0.000841061	0.999489	3.11398	1.19501	1.12365	25.1176	5.07746	4.33693	0.119018	1.39129	1.6297e-05	0.271437	0.918864	1213.91	25.93	36.586	50.3495	6.35738	2.09105	2.39904	0.277724	0.833912	0.0111098	0.0231285	9.42225
	其他制造产品	22	0	0.0620271	0	0.659637	0.379691	1.90833	0.1662	21.6822	0.232967	1.75956	1.93628	2.74174	0.787219	1.24038	0.748928	7.16995	17.6015	1.11617	0.23217	4.85896	0.512992	9.12143	0.00216173	0.563758	0.734822	0.0781477	0.034324	4.38211	0.046905	7.18912	72.0537	1.18052	1.08213	69.7418	0.960438	63.1713	3.27881	98.9232	0.0464386	0.780882	7.55231	1.19101	0.11462	0.362593	0.074451	0.0148333	0.109656
	废品废料	23	0	0	0	0.309409	0.0279652	0.00342678	0.0069267	0.0231567	0.0131178	0.906102	0.0436937	4.27346	10.4028	3.2499	1.32727	0.3297	0.0589858	0.434148	0.00195616	0.00488719	0.0260108	3.06885e-05	1.93261	0.280362	0.000949926	6.4051e-05	0.00791527	7.47266e-05	0	0	0	0	0	0	0	0.00075387	0	0	0	0	0	0	0	0.0585255	0	0	0
	金属制品、机械和设备修理服务	24	0	0	0	0	0	0	0	0	0	0	0	0	0	0	0	0	0	0	0	0	0	0	0	0	0	0	0	0	0	0	0	0	0	0	0	0	0	0	0	0	0	0	0	0	0	0	0
	电力、热力的生产和供应	25	91.2141	385.8	0.646977	122.018	10.5957	115.695	11.2555	21.2472	25.1989	91.4803	123.53	334.015	194.685	96.1792	140.941	80.5171	65.6767	181.432	80.4813	199.019	22.5429	15.5614	2.30839	13.8866	22525.6	38.5777	55.1021	236.921	309.102	494.479	305.006	250.295	104.327	515.996	195.943	230.979	67.5526	48.1578	189.043	102.706	160.648	226.551	1541.32	336.722	805.592	1475.11	2635.56
	燃气生产和供应	26	0.0441782	0.0166933	0.00099046	0.349873	0.0162208	1.1698	0.108071	0.0922578	0.097533	0.65238	0.189074	1.16509	2.2956	3.8321	1.08363	0.418422	0.221643	2.83322	0.221986	0.895577	0.0524192	0.0419209	0.0118659	0.260631	52.3955	0.649374	0.203368	1.31221	0.967142	11.5012	11.5617	0.405024	0.362619	9.94296	2.6379	4.6983	0.242026	1.17644	4.88605	1.45987	1.42923	1.39798	0.416003	0	0	0	0
	水的生产和供应	27	0.0411356	0.00433155	8.94332e-05	0.00918092	0.0123509	0.0455678	0.00179652	0.00852861	0.00596615	0.0234775	0.141526	0.157284	0.027041	0.0120851	0.0351473	0.0225556	0.0262685	0.0404446	0.0200874	0.107228	0.00925423	0.00517607	0.000265938	0.00250067	0.181178	0.0496054	0.166897	0.666483	0.0764839	0.19538	0.156926	0.0209644	0.247455	0.25733	0.0346767	0.18136	0.243983	0.0411903	0.216248	0.0869046	0.125352	0.259219	2.27477	1.17256	0.142412	0.131833	0.927966
	建筑	28	0	0.0201267	0.0183192	0.213965	0.0164535	0.287867	0.00533401	0.0655565	0.200059	0.199074	0.0674715	0.409493	2.59383	0.0862234	4.50005	0.150696	0.669618	0.436377	0.725582	1.13014	0.053779	0.0505368	0.00232178	0.04763	4.08102	0.0931411	0.208099	29.1432	1.87938	5.35698	1.89927	0.723193	3.08159	6.05703	1.89729	3.81966	5.28485	1.08678	12.8749	3.10357	8.19658	24.9753	2.33207	0	5.40878	0	3.1043
	批发和零售	29	113.939	298.55	0.213708	56.8012	139.253	613.236	33.1018	165.298	98.8183	257.75	523.369	638.787	279.044	173.765	240.709	681.86	607.266	3809.66	948.725	3842.83	322.264	63.8673	4.50713	36.1388	256.945	85.0213	21.3347	2696.43	2570.19	751.637	466.288	781.633	218.608	139.064	388.173	1590.52	117.617	104.564	132.993	643.038	284.458	121.643	56.6862	149.695	101.189	35.8046	64.9776
	交通运输、仓储和邮政	30	264.442	1262.6	0.720778	147.437	113.037	988.039	38.9622	111.829	123.244	264.823	1108.07	1012.93	750.949	260.349	390.813	436.745	443.518	1440.12	501.933	782.44	155.959	38.3068	18.1526	38.8598	290.839	183.845	18.388	3755.24	5101.03	17944.7	360.473	788.061	1262.7	353.591	2043.02	4126	283.909	179.039	1091.44	228.935	1129.05	1884.2	83.9917	212.339	40.729	29.5455	46.1118
	住宿和餐饮	31	57.6806	14.7385	5.6393	42.8758	113.694	1051.75	12.1423	83.7466	70.6197	179.949	48.9034	2055.3	349.899	78.0152	310.75	537.482	729.134	874.196	501.902	944.201	271.716	41.775	3.52406	26.6057	423.962	76.8847	25.1132	4312.43	4029.57	2111.73	257.989	2256.52	10447.1	2610.06	5362.98	10309	285.812	305.008	2584.78	293.513	2401.18	8423.42	0.641917	0.644838	6.44584	5.3339	30.6098
	信息传输、软件和信息技术服务	32	0.199462	0.042446	0.0870361	0.340494	1.20404	6.89316	0.920011	8.46729	2.89795	7.04442	0.986945	23.7072	5.44993	2.1533	10.9937	13.4552	12.3511	10.557	8.25657	57.2956	15.8385	0.56519	0.155419	0.570732	90.794	3.89653	1.52217	20.7547	115.101	93.0925	12.804	1687.58	774.137	40.5242	98.3287	117.69	4.71223	5.90475	44.3049	97.3867	51.4208	175.099	1.56085	5.34505	9.32294	0.250566	5.0679
	金融	33	10.196	244.095	0.780132	81.3344	28.578	67.6186	1.88384	10.3957	4.93813	19.5119	26.9325	73.6576	40.1964	23.7798	34.0126	44.4389	58.2828	71.6845	62.4326	113.66	15.25	1.87024	0.2118	4.6377	717.168	11.0994	18.4455	827.033	1195.64	1179.76	111.807	171.029	1236.35	1283.95	1039.39	1003.09	92.4732	32.1666	24.2073	6.26254	135.041	244.054	1.71239	15.4358	57.058	21.3554	30.3854
	房地产	34	0	0.0103214	0.0715984	0.0218918	1.86155	3.72546	0.0642905	1.58367	1.7727	2.78658	0.267553	3.26921	4.17383	0.600886	1.62722	2.95995	2.53654	4.6757	3.78009	5.16771	1.97927	0.116594	0.303916	0.257576	19.3562	5.62747	0.359753	5.98423	175.168	24.3653	78.4843	44.0156	228.078	129.881	72.6079	94.8364	8.6559	15.9079	44.9902	14.1331	70.3731	131.722	0	0	2.13117	0	0.313338
	租赁和商务服务	35	7.39801	530.62	16.5819	81.7861	122.957	1505.09	5.4161	245.953	86.2787	217.839	466.361	1964.67	342.015	171.721	223.533	637.401	468.262	2040.96	483.186	1427.73	145.521	44.9166	5.9459	52.6251	625.756	233.18	52.3194	3372.63	20169.5	4858.36	3205.96	5947.01	13721.4	4804.55	7760.61	3313.85	236.84	452.773	552.69	103.014	3321.83	5969.88	90.4917	17.1926	570.749	56.6002	447.253
	科学研究和技术服务	36	5.93487	5.55636	0.00138679	0.136125	0.0936047	2.6819	0.0450935	0.430321	0.212477	0.946124	1.0456	6.83213	0.909773	0.534964	1.23452	2.59228	7.94951	20.9629	3.26339	10.4265	2.20658	0.197632	0.00584716	0.0607287	6.83189	0.424824	0.186164	29.1444	29.2536	14.5073	1.64672	25.5745	8.12344	1.78912	9.04338	154.62	1.23636	2.36093	14.2188	3.19939	6.58462	9.68608	0.295145	0.0173894	1.52623	0	0.0732874
	水利、环境和公共设施管理	37	0.618302	2.42664	8.61565e-05	0.00743614	0.00127341	0.00288283	0.00018095	0.00108661	0.000762508	0.00232259	0.000392849	0.0320446	0.00496308	0.00114331	0.00347149	0.00542212	0.0078666	0.00621874	0.0059124	0.0113778	0.00292805	0.000573938	5.6035e-05	0.000344901	0.00234108	0.00111024	0.524163	0.0337486	0.0400973	0.00719112	0.00329619	0.020634	0.165022	0.0176287	0.0260043	0.0666636	0.643659	0.0026436	0.00932068	0.00194472	0.012422	0.165851	0.00119896	7.49668e-06	0.000398461	4.42014e-05	0.000277504
	居民服务、修理和其他服务	38	4.07889	0.449675	0.0111108	1.16212	0.744403	10.3917	0.100437	2.705	0.979951	2.97143	5.07287	11.6391	3.07196	1.82223	2.36685	6.6494	7.99865	28.6674	8.05108	20.1597	3.12459	0.682	0.0135475	0.520849	14.8989	2.87071	1.26045	18.2743	20.1364	97.7855	17.4162	7.26576	23.4725	16.0454	50.6322	114.819	6.91651	16.485	16.2046	20.696	53.8418	58.6374	4.91875	0.0299638	0.554151	0.0182204	2.15486
[truncated: 269 more rows]
[truncated: 1,417 more columns]

## Sheet: 2007年42部门和2012年42部门区别
		2007		2012		2015
[truncated: 45 more rows]

## Sheet: 引用格式
	中文引用:
[truncated: 3 more rows]
