# Supplementary material for: Matching degree of embodied carbon trade and value-added trade among Chinese provinces (regions)
Source: PLoS One. 2023 Feb 10;18(2):e0277128. doi: 10.1371/journal.pone.0277128 (PMC9917259; doi:10.1371/journal.pone.0277128)
Supplement: S2 File — (XLSX) [file pone.0277128.s002.xlsx]

## Sheet: Sum
	Total	Raw Coal	Cleaned Coal	Other Washed Coal	Briquettes	Coke	Coke Oven Gas	Other Gas	Other Coking Products	Crude Oil	Gasoline	Kerosene	Diesel Oil	Fuel Oil	LPG	Refinery Gas	Other Petroleum Products	Natural Gas		Process
Beijing	92.1718	18.6332	0.000972583	0.000323121	0.243149	0.012657	0	0	0	0.573301	13.5426	16.5227	5.63694	0.155881	1.601	2.54837	0.302408	30.611		1.78719
Tianjin	151.917	68.9418	1.67365	0.171217	0.275795	26.0216	0.696394	10.2482	1.96735	0.742078	7.70641	1.99652	10.9042	1.62883	1.66923	1.83038	0.00545972	13.1826		2.25506
Hebei	734.129	305.275	11.9273	2.1565	4.20391	221.439	14.0206	86.7992	3.26039	0.470293	13.8049	0.249792	23.0975	1.58606	2.81464	1.47019	0.0564171	14.976		26.5207
Shanxi	440.164	273.122	7.87774	16.5258	2.90305	59.3662	17.6658	12.3554	2.11428	0	6.08558	0.804617	15.9811	0.0193268	0.381026	0	0	13.9605		11.0023
InnerMongolia	584.699	480.204	1.10125	3.19862	0.615838	30.5534	5.37329	8.12726	6.29276	0.169077	8.94677	0.98885	14.3906	0.335842	0.348778	0.00835334	0.252057	6.84735		16.9442
Liaoning	472.111	216.561	8.15333	6.49048	0.319386	91.5565	9.30562	35.4225	1.07399	0.573301	21.6442	0.896885	34.3136	9.46008	4.99184	7.59352	0	10.4817		13.2738
Jilin	207.598	144.828	0.906459	4.6614	0.0852435	15.3262	1.43084	6.71551	0.229441	0.390409	5.20844	0.0576677	10.734	0.404595	1.46587	1.00006	0	4.49216		9.66251
Heilongjiang	265.487	166.117	7.76581	8.88718	1.59641	5.34125	1.76174	2.93733	1.25991	16.0254	10.0115	2.07786	15.7791	1.83477	4.14025	3.3694	0	7.53878		9.04315
Shanghai	188.56	62.6617	0.3849	0	0.265144	18.1441	2.63338	9.42579	1.53438	0.128535	17.7814	15.5232	17.3733	17.1162	3.62641	4.86529	0	15.836		1.26004
Jiangsu	704.107	382.653	10.1042	5.23123	0.482329	103.133	4.96815	41.3586	0.678593	0.293708	29.3714	2.57441	25.3402	4.44801	3.32435	3.3126	0	34.3621		52.4711
Zhejiang	375.354	224.444	1.2548	0.0068448	3.78356	12.2773	0.771337	7.76672	0.193465	0	22.0393	3.44038	29.9148	6.08096	10.3968	3.24978	0	16.8062		32.9275
Anhui	351.327	210.621	2.95516	5.23053	0.389111	33.4649	2.88588	13.0872	0	0.0384403	13.3612	0.422189	18.8751	0.425822	3.03193	0.693327	0	7.46316		38.382
Fujian	230.405	125.224	1.13549	0.0238024	0.455289	17.9959	0.611074	6.66724	0.226422	2.09259	13.612	3.39359	13.7768	5.54013	1.99592	5.21883	0	9.80539		22.6304
Jiangxi	210.434	103.255	0.278761	0.587345	1.28258	25.6277	2.85475	16.9833	0.305921	0	8.30962	0.0643451	16.6079	0.555698	1.8948	0.737767	0.00151659	3.60194		27.4849
Shandong	824.501	509.827	11.1689	11.8301	18.3909	105.427	8.62422	14.0526	1.73013	2.91275	21.2093	2.98628	39.7178	7.92828	2.61838	3.82483	0.58419	17.355		44.3138
Henan	517.774	251.421	30.0368	20.3058	1.05723	75.4288	3.68259	14.1712	2.30095	1.16072	19.8009	2.06845	25.8377	2.23874	3.53197	0.637498	0	15.6329		48.461
Hubei	308.221	156.363	4.021	0.599827	1.68631	28.2392	4.35823	11.3387	1.17135	0.307184	20.4773	2.11883	26.5363	4.70464	4.55631	1.2804	0.0227488	8.05088		32.3887
Hunan	289.223	142.611	7.38473	2.69657	7.33962	32.9384	1.25213	4.75669	0	0.0312327	15.0622	1.57099	21.2422	2.83558	2.91389	0.0564686	0	12.5884		33.9423
Guangdong	504.828	260.855	13.5391	0.299267	4.40899	15.5864	0.955812	9.1898	0.178118	0.695529	38.8101	8.3084	48.9495	12.4015	20.9617	3.55374	0.0470143	23.8633		42.2249
Guangxi	198.046	83.0386	0.748256	0.0300107	0.0892859	28.3423	2.68873	15.0877	0.0369822	0	8.51361	1.71061	17.7381	0.763565	3.15935	1.97373	0	1.73939		32.3858
Hainan	42.2815	18.5058	0	0	0	0	0	0	0	0.0504529	2.71514	2.60081	3.6142	1.33355	1.05604	1.30212	0	4.63692		6.46643
Chongqing	159.426	62.8901	21.9351	6.65776	0.351334	7.7642	0.956965	2.28657	0.214346	0	5.85291	2.02232	15.1972	0.440397	0.631808	0	0	12.3477		19.8776
Sichuan	322.794	72.8662	16.405	14.5739	3.34315	51.5068	4.76869	11.9996	12.4859	0.000300156	26.185	8.44316	25.2078	3.90337	1.5241	1.98609	0	26.6461		40.9484
Guizhou	233.606	135.087	1.10687	28.5915	0.401954	8.17239	1.42853	2.70789	0.637251	0.00060063	8.60434	0.95607	14.0002	0.0133063	0.441138	0	0	2.56911		28.8883
Yunnan	175.944	78.566	1.56904	0.790973	0.439033	24.0575	1.75713	8.67849	0.0545928	0.000900944	9.15954	2.74327	18.0091	0.0795248	1.2777	0	0	1.33965		27.4216
Shaanxi	276.867	153.141	1.50838	17.7623	0.443202	25.9589	5.29781	2.68048	0.974097	4.01431	7.2993	1.04652	13.4674	0.69608	0.714462	0.0511224	0	16.8818		24.9297
Gansu	158.512	94.4923	0.80087	0	1.07173	16.4716	1.07572	6.53673	0.0140885	0.666398	4.62953	0.173919	10.3745	0.157466	0.287726	3.2578	0	4.65646		13.8451
Qinghai	51.1329	25.1532	0.0520834	0	0.00321815	6.11629	0.0795549	0.828935	0	0.0738774	1.31499	0.000301013	3.53252	0.000950496	0.000626172	0.187449	0	8.65141		5.13749
Ningxia	140.823	112.046	0.596253	1.71968	0.482049	9.31848	1.96581	0.846813	0.0544956	0	1.05597	0.000607029	3.78529	0.0120396	0.0594864	0	0	3.79424		5.08489
Xinjiang	344.161	233.702	2.14448	0.327939	0	21.5339	2.45121	4.41106	0.981664	1.95024	7.44857	0.849233	19.712	0.00950496	1.25172	3.54516	0	31.4062		12.4362
Sum-CO2	9556.6	5173.1	168.537	159.357	56.4088	1117.12	106.322	367.467	39.9709	33.3616	389.564	86.6128	559.647	87.1107	86.6693	57.5543	1.27181	382.124	8872.2	684.397

## Sheet: Beijing
	Raw Coal	Cleaned Coal	Other Washed Coal	Briquettes	Coke	Coke Oven Gas	Other Gas	Other Coking Products	Crude Oil	Gasoline	Kerosene	Diesel Oil	Fuel Oil	LPG	Refinery Gas	Other Petroleum Products	Natural Gas	Non-fossil Heat	Non-fossil Electricity	Other Energy	Process	Total
	Mt CO2	Mt CO2	Mt CO2	Mt CO2	Mt CO2	Mt CO2	Mt CO2	Mt CO2	Mt CO2	Mt CO2	Mt CO2	Mt CO2	Mt CO2	Mt CO2	Mt CO2	Mt CO2	Mt CO2	Mt CO2	Mt CO2	Mt CO2	Mt CO2	Mt CO2
Total Consumption	18.6332	0.000972583	0.000323121	0.243149	0.012657	0	0	0	0.573301	13.5426	16.5227	5.63694	0.155881	1.601	2.54837	0.302408	30.611	0	0	0	1.78719	92.1718
Farming, Forestry, Animal Husbandry, Fishery and Water Conservancy	0.501421	0	0	0	0	0	0	0	0	0.119704	0	0.102715	0	0.00187852	0	0	0.00216073	0	0	0	0	0.727879
Coal Mining and Dressing	0.00319062	0	0	0	0	0	0	0	0	0	8.0579e-05	0	0.000564423	0	0	0	0	0	0	0	0	0.00383562
Petroleum and Natural Gas Extraction	0	0	0	0	0	0	0	0	0	0	0	0	0	0.0526176	0	0	0	0	0	0	0	0.0526176
Ferrous Metals Mining and Dressing	0.00361347	0	0	0	0	0	0	0	0	0	0.00117645	0	0.000282211	0.00102502	0	0	0.00024857	0	0	0	0	0.00634573
Nonferrous Metals Mining and Dressing	0	0	0	0	0	0	0	0	0	0	0	0	0	0	0	0	0	0	0	0	0	0
Nonmetal Minerals Mining and Dressing	0.000230647	0	0	1.36625e-06	0	0	0	0	0	0	0.000451243	0	0	0.00205004	0	0	0	0	0	0	0	0.00273329
Other Minerals Mining and Dressing	0	0	0	0	0	0	0	0	0	0	1.61158e-05	0	0	0	0	0	0	0	0	0	0	1.61158e-05
Logging and Transport of Wood and Bamboo	0	0	0	0	0	0	0	0	0	0	0	0	0	0	0	0	0	0	0	0	0	0
Food Processing	0.030692	0	0	1.41881e-06	0	0	0	0	0	0.0135396	0	0.00903467	0	2.05004e-05	0	0	0.00546854	0	0	0	0	0.0587568
Food Production	0.0173996	0	0	8.18818e-07	0	0	0	0	0	0.016483	0	0.0168647	0	4.10007e-05	0	0	0.0146656	0	0	0	0	0.0654548
Beverage Production	0.0543271	0	0	0	0	0	0	0	0	0.00824152	0	0.0075289	0	3.41673e-06	0	0	0.00646282	0	0	0	0	0.0765638
Tobacco Processing	0	0	0	0	0	0	0	0	0	0	0	0	0	0	0	0	0	0	0	0	0	0
Textile Industry	0.00691047	0	0	1.37138e-07	0	0	0	0	0	0.00500378	0	0.000602312	0	3.41673e-06	0	0	0.00074571	0	0	0	0	0.0132658
Garments and Other Fiber Products	0.0182116	0	0	3.97701e-06	0	0	0	0	0	0.0235472	0	0.00391503	0	1.02502e-05	0	0	0.00124285	0	0	0	0	0.0469309
Leather, Furs, Down and Related Products	0.000534512	0	0	0	0	0	0	0	0	0.00206038	0	0.000301156	0	3.41673e-06	0	0	0	0	0	0	0	0.00289947
Timber Processing, Bamboo, Cane, Palm Fiber & Straw Products	0.0012695	0	0	0	0	0	0	0	0	0.0073585	0	0.00301156	0	3.41673e-06	0	0	0	0	0	0	0	0.011643
Furniture Manufacturing	0.00392051	0	0	9.31759e-07	0	0	0	0	0	0.0179547	0	0.00331271	0.000282211	1.02502e-05	0	0	0.00074571	0	0	0	0	0.0262271
Papermaking and Paper Products	0.0120602	0	0	1.55293e-07	0	0	0	0	0	0.0111849	0	0.00572196	0.000282211	6.83345e-06	0	0	0.00372855	0	0	0	0	0.0329849
Printing and Record Medium Reproduction	0.00522735	0	0	1.70117e-06	0	0	0	0	0	0.0335548	0	0.00602312	0	1.02502e-05	0	0	0.00472283	0	0	0	0	0.04954
Cultural, Educational and Sports Articles	0.00280037	0	0	0	0	0	0	0	0	0.00706416	0	0.00180693	0	3.41673e-06	0	0	0.00049714	0	0	0	0	0.012172
Petroleum Processing and Coking	0.00185198	0	0	2.61857e-06	0	0	0	0	0.573301	0.00264906	0	0.00421618	0	0.000123002	2.47098	0	0.0678596	0	0	0	0	3.12098
Raw Chemical Materials and Chemical Products	0.0135875	0	0	1.97433e-05	0	0	0	0	0	0.0259913	0	0.0157339	0.00197548	0	0	0	0.00969423	0	0	0	0	0.0670021
Medical and Pharmaceutical Products	0.0189188	0	0	1.10562e-06	0	0	0	0	0	0.0147284	0	0.00634433	0	0	0	0	0.0141685	0	0	0	0	0.0541611
Chemical Fiber	3.70231e-05	0	0	0	0	0	0	0	0	0.000577584	0	0	0	0	0	0	0.00074571	0	0	0	0	0.00136032
Rubber Products	0.00418361	0	0	3.76062e-08	0	0	0	0	0	0.00981892	0	0.00304528	0	0	0	0	0.0024857	0	0	0	0	0.0195335
Plastic Products	0.00418361	0	0	1.54186e-06	0	0	0	0	0	0.00981892	0	0.00304528	0	0	0	0	0.0024857	0	0	0	0	0.019535
Nonmetal Mineral Products	0.303583	0	0	2.75591e-05	0	0	0	0	0	0.0326718	0	0.205087	0.0733749	2.73338e-05	0	0	0.0206313	0	0	0	1.78719	2.42259
Smelting and Pressing of Ferrous Metals	0.00144662	0.000411355	0	4.06529e-07	0.0120817	0	0	0	0	0.00382642	0	0.0054208	0	3.41673e-06	0	0	0.0198856	0	0	0	0	0.0430763
Smelting and Pressing of Nonferrous Metals	0.000469174	5.9991e-09	0	2.21743e-07	0	0	0	0	0	0.00323774	0	0.00120462	0	6.83345e-06	0	0	0.00049714	0	0	0	0	0.00541574
Metal Products	0.0145635	0	0	1.8259e-06	0	0	0	0	0	0.0476831	0	0.0120462	0	6.49178e-05	0	0	0.00845138	0	0	0	0	0.082811
Ordinary Machinery	0.00943018	0	0	2.70291e-06	0	0	0	0	0	0.041502	1.61158e-05	0.0120462	0	4.10007e-05	0	0	0.00397712	0	0	0	0	0.0670153
Equipment for Special Purposes	0.00760498	0	0	4.01842e-06	0	0	0	0	0	0.0403246	0	0.00662543	0	1.36669e-05	0	0	0.00347998	0	0	0	0	0.0580527
Transportation Equipment	0.0205334	0	0	9.92026e-07	0.000287659	0	0	0	0	0.0747624	0	0.040656	0	3.41673e-05	0	0	0.0678596	0	0	0	0	0.204134
Electric Equipment and Machinery	0.00570374	1.65918e-08	0	2.23565e-06	0	0	0	0	0	0.0323774	0	0.00331271	0	1.70836e-05	0	0	0.0024857	0	0	0	0	0.0438989
Electronic and Telecommunications Equipment	0.00209137	0	0	1.07829e-07	0	0	0	0	0	0.0226642	0	0.0126485	0	3.41673e-06	0	0	0.00596568	0	0	0	0	0.0433733
Instruments, Meters, Cultural and Office Machinery	0.0013689	0	0	8.62631e-08	0	0	0	0	0	0.0197208	1.61158e-05	0.00120462	0	3.41673e-06	0	0	0.00149142	0	0	0	0	0.0238053
Other Manufacturing Industry	0.00528546	8.20782e-06	0	7.18859e-06	0	0	0	0	0	0.00794718	6.44632e-05	0.00993814	0	6.83345e-06	0	0	0.00347998	0	0	0	0	0.0267375
Scrap and waste	0.000364627	0	0	0	0	0	0	0	0	0.00088302	0	0.000602312	0	3.41673e-06	0	0	0.00049714	0	0	0	0	0.00235052
Production and Supply of Electric Power, Steam and Hot Water	10.8577	0	0	0.19622	0	0	0	0	0	0.0176604	0	0.0988002	0.0179713	0.00476463	0.0773867	0.302408	20.7812	0	0	0	0	32.3541
Production and Supply of Gas	3.84412e-05	0	0	0	0	0	0	0	0	0.0073585	0	0.00210809	0	0	0	0	0.102162	0	0	0	0	0.111667
Production and Supply of Tap Water	0.00119168	0	0	8.93877e-07	0	0	0	0	0	0.00559246	0	0.00301156	0	6.83345e-06	0	0	0.00198856	0	0	0	0	0.011792
Construction	0.0942014	0	0	0.00475764	0	0	0	0	0	0.22214	0	0.794493	0	0.00876641	0	0	0.0345717	0	0	0	0	1.15893
Transportation, Storage, Post and Telecommunication Services	0.179944	0	0	0.000747127	0	0	0	0	0	1.30679	16.5045	3.65071	0.0567129	0.0118973	0	0	0.455914	0	0	0	0	22.1672
Wholesale, Retail Trade and Catering Services	0.387392	0	0	0.00149425	0.000287659	0	0	0	0	0.775002	0	0.136747	0.000950496	0.654663	0	0	1.56653	0	0	0	0	3.52307
Others	2.04156	0.000552998	0.000323121	0.0398467	0	0	0	0	0	1.57956	0.0163898	0.447057	0.00348515	0.0785846	0	0	4.41869	0	0	0	0	8.62606
Urban	1.48066	0	0	0	0	0	0	0	0	8.97165	0	0	0	0.486849	0	0	2.96236	0	0	0	0	13.9015
Rural	2.51351	0	0	0	0	0	0	0	0	0	0	0	0	0.297432	0	0	0.0108036	0	0	0	0	2.82175

## Sheet: Tianjin
	Raw Coal	Cleaned Coal	Other Washed Coal	Briquettes	Coke	Coke Oven Gas	Other Gas	Other Coking Products	Crude Oil	Gasoline	Kerosene	Diesel Oil	Fuel Oil	LPG	Refinery Gas	Other Petroleum Products	Natural Gas	Non-fossil Heat	Non-fossil Electricity	Other Energy	Process	Total
	Mt CO2	Mt CO2	Mt CO2	Mt CO2	Mt CO2	Mt CO2	Mt CO2	Mt CO2	Mt CO2	Mt CO2	Mt CO2	Mt CO2	Mt CO2	Mt CO2	Mt CO2	Mt CO2	Mt CO2	Mt CO2	Mt CO2	Mt CO2	Mt CO2	Mt CO2
Total Consumption	68.9418	1.67365	0.171217	0.275795	26.0216	0.696394	10.2482	1.96735	0.742078	7.70641	1.99652	10.9042	1.62883	1.66923	1.83038	0.00545972	13.1826	0	0	0	2.25506	151.917
Farming, Forestry, Animal Husbandry, Fishery and Water Conservancy	0.334883	0	0	0	0	0	0	0	0	0.206336	0	0.695491	0	0	0	0	0	0	0	0	0	1.23671
Coal Mining and Dressing	0	0	0	0	0	0	0	0	0	0.00321942	0	0	0	0	0	0	0	0	0	0	0	0.00321942
Petroleum and Natural Gas Extraction	0	0	0	0	0	0	0	0	0.272385	0.0122923	0.00139404	0	0	0.0169671	0	0	0.447271	0	0	0	0	0.75031
Ferrous Metals Mining and Dressing	0.000288762	0	0	0	0.939782	0	0	0	0	0	4.37689e-05	0	0	0	0	0	0.00216073	0	0	0	0	0.942275
Nonferrous Metals Mining and Dressing	0.016315	0	0	0	0	0	0	0	0	0.000585349	2.18844e-05	0	0	0	0	0	0.00216073	0	0	0	0	0.019083
Nonmetal Minerals Mining and Dressing	0.00231009	0	0	0	0	0	0	0	0	0.0119997	0.000146626	0	0	0	0	0	0.0151251	0	0	0	0	0.0295815
Other Minerals Mining and Dressing	0.121713	0	0	0	0	0	0	0	0.000300315	0.00819489	0.000113799	0	0	0	0	0	0.0324109	0	0	0	0	0.162733
Logging and Transport of Wood and Bamboo	0	0	0	0	0	0	0	0	0	0	0	0	0	0	0	0	0	0	0	0	0	0
Food Processing	0.201382	9.88928e-05	0	0.00617268	0	0	0	0	0	0.0140484	4.15804e-05	0	0	0	0	0	0.153412	0	0	0	0	0.375155
Food Production	0.0377241	0.000639506	0	0.00751112	0	0	0.00167266	0	0	0.0011707	3.28266e-05	0	1.09684e-05	0.0184376	0	0	0.0194466	0	0	0	0	0.086646
Beverage Production	0	0	0	0.000602128	0	0	0	0	0	0	0	0	0	0	0	0	0.0108036	0	0	0	0	0.0114058
Tobacco Processing	0.0445957	0	0	0	0	0	0	0	0	0.00146337	4.37689e-06	0	0	0	0	0	0.0108036	0	0	0	0	0.0568671
Textile Industry	0.03714	0	0	0.00442596	0	0	0	0	0	0.0119997	1.53191e-05	0	0.000129427	0.0063344	0	0	0.0108036	0	0	0	0	0.0708484
Garments and Other Fiber Products	0.00831706	3.70776e-05	0	0.000415153	0	0	0	0	0	0.00409744	2.18844e-06	0	1.75494e-06	0.00361966	0	0	0	0	0	0	0	0.0164903
Leather, Furs, Down and Related Products	0.00114718	0	0	0	0	0	0	0	0	0.000878024	4.37689e-06	0	0	0	0	0	0.00648219	0	0	0	0	0.00851177
Timber Processing, Bamboo, Cane, Palm Fiber & Straw Products	0	0	0	0.000275259	0	0	0	0	0	0	0	0	0	0	0	0	0	0	0	0	0	0.000275259
Furniture Manufacturing	0.002945	0	0	0.00825776	0	0	0	0	0	0.00321942	1.09422e-05	0	0	0.0437752	0	0	0.00648219	0	0	0	0	0.0646905
Papermaking and Paper Products	0.110648	0	0	0.00206444	0	0	0	0	0	0.00760954	3.9392e-05	0	0.000431715	2.82786e-05	0	0	0.0194466	0	0	0	0	0.140268
Printing and Record Medium Reproduction	0.1178	0	1.11096e-05	0	0	0	0	0	0	0.000292675	1.09422e-05	0	4.38735e-07	0	0	0	0.0108036	0	0	0	0	0.128919
Cultural, Educational and Sports Articles	0.02356	0	0	0	0	0	0	0	0	0.00468279	1.09422e-05	0	0	0.000226229	0	0	0.0259287	0	0	0	0	0.0544087
Petroleum Processing and Coking	0.00782529	0.468691	0.138023	0	0	0.131156	0	0	0.037239	0.00175605	3.9392e-05	0.0466043	0.181687	0.954882	1.83038	0	0.671987	0	0	0	0	4.47028
Raw Chemical Materials and Chemical Products	0.539804	6.49794e-05	0.00711729	0.0229208	0	0	0.0475514	0	0	0.00966081	0.00014006	0	0.0469784	0	0	0	0.703626	0	0	0	0	1.37786
Medical and Pharmaceutical Products	0.0242531	0	0	0	0	0	0	0	0	0.00222942	2.18844e-06	0	0	0	0	0	0	0	0	0	0	0.0264847
Chemical Fiber	0.00144692	0	0	0	0	0	0	0	0	0.000185785	8.09724e-05	0	0	0	0	0	0.122075	0	0	0	0	0.123789
Rubber Products	0	1.05372e-05	0	0	0	0	0	0	0	0	0	0	0.00320578	0	0	0	0	0	0	0	0	0.00321631
Plastic Products	0.0397558	0	0	0.0198119	0	0	0	0	0	0.00928924	0.00139623	1.09129	0	0	0	0	0.347574	0	0	0	0	1.50912
Nonmetal Mineral Products	0.444368	0	0	0.037219	0.0184102	0.00748909	0.0172045	0.0245831	0	0.0143411	0.000201337	0	0.00488663	0.00480736	0	0	1.0566	0	0	0	2.25506	3.88516
Smelting and Pressing of Ferrous Metals	7.4428	1.19681	0	0.106825	25.0447	0.455134	10.1762	1.94254	0	0.00848756	7.22186e-05	0.00466043	0.0101181	0.00933193	0	0	0.261448	0	0	0	0	46.6592
Smelting and Pressing of Nonferrous Metals	0.142001	0	0.0216755	0.00252202	0.00604084	0	0	0	0	0.00263407	0.000120364	0	0.000344407	0.000424179	0	0	0.38677	0	0	0	0	0.562533
Metal Products	0.197231	5.10271e-05	9.05115e-05	0.0305305	0.00172595	0	0	0.000221869	0	0.0313162	5.03342e-05	0	4.38735e-07	0.0145069	0	0	0.0929113	0	0	0	0	0.368636
Ordinary Machinery	0.00728368	0	0.00098997	0.000946083	0.00345191	0	0	0	0	0.0196092	0.00448412	0	3.55375e-05	0.0273171	0	0	0.205269	0	0	0	0	0.269387
Equipment for Special Purposes	0.0509858	0	0	0.000763875	0.000287659	0	0	0	0.00150157	0.0752174	8.53493e-05	0.00466043	7.89722e-06	0.00938848	0	0	0.270091	0	0	0	0	0.41299
Transportation Equipment	0.0686951	8.05692e-06	0	0.000371425	0	0	0	0	0	0.0403891	9.84799e-05	0.0636925	8.81856e-05	0.0755038	0	0	0.0907506	0	0	0	0	0.339597
Electric Equipment and Machinery	0.0384178	0	0.00141424	0.00695897	0	0	0	0	0	0.0193165	0	0	4.47509e-05	0.115461	0	0	0	0	0	0	0	0.181614
Electronic and Telecommunications Equipment	0.000714086	0	0	9.11043e-05	0	0	0.00549589	0	0	0.0143411	2.40729e-05	0	0.000200063	0.00220573	0	0	0.0691433	0	0	0	0	0.0922153
Instruments, Meters, Cultural and Office Machinery	0.000285635	0	0	0	0	0	0	0	0	0.00731686	3.28266e-05	0	2.98339e-05	0	0	0	0.00216073	0	0	0	0	0.00982589
Other Manufacturing Industry	0.0032848	1.00711e-05	0.00189508	0.00430993	0	0	0	0	0	0.00175605	7.22186e-05	0.00310695	0	0.00183811	0	0	0.0345717	0	0	0	0	0.0508449
Scrap and waste	0.00973866	0	0	0.0127607	0.00719147	0	0	0	0	0.00146337	0	0	7.63398e-05	0	0	0	0	0	0	0	0	0.0312306
Production and Supply of Electric Power, Steam and Hot Water	55.7083	0.00722552	0	0	0	0.102614	0	0	0.430651	0.0140484	4.37689e-06	0.135819	0.00962325	2.82786e-05	0	0.00545972	4.82059	0	0	0	0	61.2343
Production and Supply of Gas	0	0	0	0	0	0	0	0	0	0.00643884	4.37689e-06	0	0	0.000339343	0	0	0	0	0	0	0	0.00678256
Production and Supply of Tap Water	0.00101067	0	0	3.89661e-05	0	0	0	0	0	0.00321942	0	0	0	0	0	0	0	0	0	0	0	0.00426905
Construction	0.254327	0	0	0	0	0	0	0	0	0.468865	0.00242812	2.99327	0.128951	0.0206637	0	0	0.0151251	0	0	0	0	3.88363
Transportation, Storage, Post and Telecommunication Services	0.35945	0	0	0	0	0	0	0	0	0.883877	1.95008	3.66463	1.20555	0.00344395	0	0	0.246323	0	0	0	0	8.31335
Wholesale, Retail Trade and Catering Services	0.185942	0	0	0	0	0	0	0	0	0.259602	0.0209425	0.452935	0.00665347	0.0228553	0	0	1.53196	0	0	0	0	2.48089
Others	1.20972	0	0	0	0	0	0	0	0	0.580959	0.0142652	1.39284	0.0297822	0.0162805	0	0	0.289538	0	0	0	0	3.53339
Urban	0.0785611	0	0	0	0	0	0	0	0	4.66787	0	0.323923	0	0.036318	0	0	1.16895	0	0	0	0	6.27562
Rural	1.06489	0	0	0	0	0	0	0	0	0.270139	0	0.0312476	0	0.264245	0	0	0.0216073	0	0	0	0	1.65213

## Sheet: Hebei
	Raw Coal	Cleaned Coal	Other Washed Coal	Briquettes	Coke	Coke Oven Gas	Other Gas	Other Coking Products	Crude Oil	Gasoline	Kerosene	Diesel Oil	Fuel Oil	LPG	Refinery Gas	Other Petroleum Products	Natural Gas	Non-fossil Heat	Non-fossil Electricity	Other Energy	Process	Total
	Mt CO2	Mt CO2	Mt CO2	Mt CO2	Mt CO2	Mt CO2	Mt CO2	Mt CO2	Mt CO2	Mt CO2	Mt CO2	Mt CO2	Mt CO2	Mt CO2	Mt CO2	Mt CO2	Mt CO2	Mt CO2	Mt CO2	Mt CO2	Mt CO2	Mt CO2
Total Consumption	305.275	11.9273	2.1565	4.20391	221.439	14.0206	86.7992	3.26039	0.470293	13.8049	0.249792	23.0975	1.58606	2.81464	1.47019	0.0564171	14.976	0	0	0	26.5207	734.129
Farming, Forestry, Animal Husbandry, Fishery and Water Conservancy	2.16351	0	0	0	0.0592577	0	0	0	0	1.52337	0.0242812	3.05607	0.0430892	0.0197244	0	0	0.14909	0	0	0	0	7.0384
Coal Mining and Dressing	32.5128	1.55374	0.447561	0	0.596808	0.0819363	0	0	7.00344e-08	0.0266203	0.0117785	0.0899728	0.00012498	4.84086e-06	0	0	0.142273	0	0	0	0	35.4637
Petroleum and Natural Gas Extraction	0.0157894	0	0	0	0	0.00128521	0	0	0.0109777	0.0219451	0	0.03271	0	2.42043e-05	0	0	1.48844	0	0	0	0	1.57117
Ferrous Metals Mining and Dressing	0.472481	0.000319086	0	0.000645725	0.0789676	0	0	0.0462998	0	0.0893123	0.000119242	0.684333	0.00349298	0	0	0	0	0	0	0	0	1.37597
Nonferrous Metals Mining and Dressing	0.0121616	0.000397207	0	0	0.00058461	0	0	0	0	0.00918464	0.00086517	0.0301605	7.75738e-05	0	0	0	0	0	0	0	0	0.0534313
Nonmetal Minerals Mining and Dressing	0.0806455	0	0	0.00022657	0.0229393	0	0	0	0	0.00607743	1.32492e-05	0.031596	0	0	0	0	0	0	0	0	0	0.141498
Other Minerals Mining and Dressing	0	0	0	0	0	0	0	0	0	0	0	0	0	0	0	0	0	0	0	0	0	0
Logging and Transport of Wood and Bamboo	0	0	0	0	0	0	0	0	0	0	0	0	0	0	0	0	0	0	0	0	0	0
Food Processing	1.29448	0	0.0248689	0.00153315	0.0270995	0	0	0	0	0.0347596	1.32492e-06	0.0341861	0.00184669	4.76018e-05	0	0	0.00150922	0	0	0	0	1.42033
Food Production	0.469273	0	0	0.0020008	0.0128841	0	0	0	0	0.00940092	0	0.0129941	0	0	0	0	0.0140474	0	0	0	0	0.5206
Beverage Production	0.310648	0	0	0	0	0	0	0	0	0.029349	3.97475e-06	0.0153783	0.00460056	0	0	0	0	0	0	0	0	0.35998
Tobacco Processing	0.0199684	0	0	0	0	0	0	0	0	0.000825464	1.32492e-06	0.0032735	0	0	0	0	0.018459	0	0	0	0	0.0425276
Textile Industry	0.457127	4.69905e-05	6.51727e-06	0.00208713	0.0210988	0.00323683	0.169603	0.000307619	1.05052e-07	0.0229868	5.16717e-05	0.0113527	0.00025427	0	0	0	0.0262373	0	0	0	0	0.714396
Garments and Other Fiber Products	0.0530158	0	0	0.00109326	0.00249308	0.000111068	0	0.0107667	0	0.00809964	3.97475e-06	0.00720856	0	0	0	0	0.0019736	0	0	0	0	0.0847656
Leather, Furs, Down and Related Products	0.206064	0	0	4.1255e-05	0.000154639	0	0	0	0	0.0222154	7.9495e-06	0.00994844	0	0	0	0	0.00104485	0	0	0	0	0.239476
Timber Processing, Bamboo, Cane, Palm Fiber & Straw Products	0.203905	0	0	0.000513495	0.000188584	0	0	0	0	0.00617476	0	0.00958021	0	0	0	0	0.00133508	0	0	0	0	0.221697
Furniture Manufacturing	0.0664581	0	0	0	0.000792052	0	0	0	4.90241e-07	0.00914859	0	0.0045467	0	9.11696e-05	0	0	0.000754612	0	0	0	0	0.0817917
Papermaking and Paper Products	0.890885	0.00170996	0.0124456	0.0139616	0.00281744	0	0	0.0340012	0	0.0231887	3.44478e-05	0.0214291	0	0	0	0	0.00406329	0	0	0	0	1.00454
Printing and Record Medium Reproduction	0.0230775	0	2.10822e-05	0.000229239	0.00133895	0	0	0	0	0.0100281	2.11987e-05	0.00380088	0	8.87492e-06	0	0	0.00766221	0	0	0	0	0.046188
Cultural, Educational and Sports Articles	0.00673008	0	0	0	0.0038622	0	0	0	0	0.00389302	1.32492e-05	0.00145732	0	0	0	0	0.00505009	0	0	0	0	0.021006
Petroleum Processing and Coking	0.770256	6.33073	0.0209025	0.00405349	0.000452601	1.97337	0.536465	0.375105	0.459182	0.0096965	0	0.0682598	0.0518818	0.000379201	1.28156	0	0.0599626	0	0	0	0	11.9423
Raw Chemical Materials and Chemical Products	1.6621	0	0.00359943	0.0286781	2.10374	0	0.340205	0	0	0.0645689	0.00162459	0	0.00704844	0.00189533	0.00953189	0	2.79461	0	0	0	0	7.01761
Medical and Pharmaceutical Products	0.0698532	0	1.82337e-05	0.00160355	0.000706688	0	0	0	0	0.00279664	3.35659e-06	0	0	9.74148e-06	0	0	0.00847086	0	0	0	0	0.0834623
Chemical Fiber	0.0407189	0	0	0	0.000761048	0	0	0	0	0.000626946	0	0	0	0	0	0	0.00236157	0	0	0	0	0.0444685
Rubber Products	0.0820415	0	0	0.000110264	0.00204939	0	0	0	0	0.00772522	1.56641e-05	0	0	1.21769e-06	0	0	0.0115512	0	0	0	0	0.103494
Plastic Products	0.0988086	0	1.92466e-05	0.000803351	0.00537355	0	0	0	0	0.0133333	4.47546e-06	0	0.0037257	1.9483e-05	0	0	0.0105757	0	0	0	0	0.132663
Nonmetal Mineral Products	6.65835	0.00681765	0.00259099	0.263059	0.341435	0.439083	0.0972967	0.34629	0.000127848	0.0482734	0.000719429	0.171426	0.625083	0.0057219	0	0	1.69596	0	0	0	26.5207	37.2229
Smelting and Pressing of Ferrous Metals	7.43688	4.03283	0.18904	1.7206	215.269	7.7373	84.9487	2.41037	0	0.019703	0.000136466	0.273304	0.12384	0.0176683	0	0	0.557774	0	0	0	0	324.737
Smelting and Pressing of Nonferrous Metals	0.13296	0.00066004	0.000656881	0.000155547	0.17682	0	0	0.0311003	2.27612e-06	0.00852139	8.08199e-05	0.0164486	0.000784358	1.21022e-05	0	0	0.094965	0	0	0	0	0.463167
Metal Products	0.303995	2.65565e-05	9.86117e-06	0.00247088	0.262509	0	0	0	0	0.0513013	0.000162965	0.0483879	0.000241341	0.00193473	0	0	0.134785	0	0	0	0	0.805825
Ordinary Machinery	0.329347	0	0.000519521	0.0275458	2.06464	0.0118208	0.0819691	0	2.10103e-06	0.0500217	0.000720754	0.0476233	5.60255e-05	0.000362258	0	0	0.0656512	0	0	0	0	2.68028
Equipment for Special Purposes	0.190119	0	0	0.000227852	0.0869032	0.137962	0	0	0	0.0415219	0.000137791	0.0295957	7.11093e-05	0.000459075	0	0	0.0938621	0	0	0	0	0.580859
Transportation Equipment	0.200626	6.53028e-06	1.24825e-06	0.0102944	0.153025	0.00618806	0.0356532	0.00615239	0	0.043436	0.00100164	0.0899885	0	0.0022155	0	0	0.168801	0	0	0	0	0.717389
Electric Equipment and Machinery	0.10451	0	0	0.0014194	0.103465	0	0	0	3.50172e-08	0.0200382	0.00063861	0.0175658	0.00025427	0.00297713	0	0	0.04191	0	0	0	0	0.292779
Electronic and Telecommunications Equipment	0.0254715	0	0.000154783	8.40437e-05	0	0.00820315	0	0	1.05052e-07	0.00494918	1.32492e-06	0.000699012	0.00164629	0.000268668	0	0	0.18308	0	0	0	0	0.224559
Instruments, Meters, Cultural and Office Machinery	0.026252	0	0	0	0.00887099	0	0	0	0	0.0045743	3.84226e-05	0.000911212	0	4.03405e-06	0	0	0	0	0	0	0	0.0406509
Other Manufacturing Industry	0.0133787	0	0	0	0.00745284	0	0	0	0	0.00782569	0	0.0095334	0	5.64767e-06	0	0	0.00644322	0	0	0	0	0.0446395
Scrap and waste	0.00418238	0	0	0	0.0199446	0.000587073	0	0	0	0.000594767	0	0.0102355	0	0	0	0	0.00812659	0	0	0	0	0.043671
Production and Supply of Electric Power, Steam and Hot Water	220.652	0	1.45408	0	0.000626099	2.60987	0	0	0	0.0538138	9.27441e-06	0.191167	0.0316839	3.22724e-06	0.179096	0.0564171	0.352199	0	0	0	0	225.581
Production and Supply of Gas	0.00582083	0	0	0	0	0.00750501	0	0	0	0.00281883	0	0.00432514	0	1.21022e-05	0	0	0.0213033	0	0	0	0	0.0417852
Production and Supply of Tap Water	0.0153481	0	0	0	0	0.000174535	0	0	0	0.00467523	0	0.00313931	0	0	0	0	0.00185751	0	0	0	0	0.0251946
Construction	0.210926	0	0	0	0	0	0	0	0	0.650616	0.01123	1.02715	0.144475	0.0356918	0	0	0.252805	0	0	0	0	2.33289
Transportation, Storage, Post and Telecommunication Services	0.441668	0	0	0	0	0	0	0	0	2.13213	0.149329	12.051	0.496793	0.014402	0	0	0.842684	0	0	0	0	16.1281
Wholesale, Retail Trade and Catering Services	1.48169	0	0	0.0547893	0	0.379327	0	0	0	0.30643	0.0142652	0.467167	0.0158416	0.403568	0	0	1.68321	0	0	0	0	4.80628
Others	2.6759	0	0	0	0	0	0	0	0	2.05253	0.032476	1.6357	0.0291486	0.197557	0	0	1.42824	0	0	0	0	8.05156
Urban	4.51982	0	0	0.372443	0	0.38048	0.318225	0	0	4.0351	0	1.09614	0	1.06167	0	0	2.3768	0	0	0	0	14.1607
Rural	17.8625	0	0	1.69324	0	0.242124	0.271147	0	0	2.31067	0	1.77771	0	1.0479	0	0	0.216073	0	0	0	0	25.4213

## Sheet: Shanxi
	Raw Coal	Cleaned Coal	Other Washed Coal	Briquettes	Coke	Coke Oven Gas	Other Gas	Other Coking Products	Crude Oil	Gasoline	Kerosene	Diesel Oil	Fuel Oil	LPG	Refinery Gas	Other Petroleum Products	Natural Gas	Non-fossil Heat	Non-fossil Electricity	Other Energy	Process	Total
	Mt CO2	Mt CO2	Mt CO2	Mt CO2	Mt CO2	Mt CO2	Mt CO2	Mt CO2	Mt CO2	Mt CO2	Mt CO2	Mt CO2	Mt CO2	Mt CO2	Mt CO2	Mt CO2	Mt CO2	Mt CO2	Mt CO2	Mt CO2	Mt CO2	Mt CO2
Total Consumption	273.122	7.87774	16.5258	2.90305	59.3662	17.6658	12.3554	2.11428	0	6.08558	0.804617	15.9811	0.0193268	0.381026	0	0	13.9605	0	0	0	11.0023	440.164
Farming, Forestry, Animal Husbandry, Fishery and Water Conservancy	2.88523	0	0	0	0	0	0	0	0	0.570715	0	0.686828	0	0	0	0	0.00216073	0	0	0	0	4.14493
Coal Mining and Dressing	6.69739	0.168775	1.24166	0.775376	0.226011	0.360343	0.344767	0.0241794	0	0.161265	0.0197717	1.05462	2.17935e-05	0	0	0	1.16664	0	0	0	0	12.2408
Petroleum and Natural Gas Extraction	0	0	0	0	0	0	0	0	0	0.0046333	8.7376e-06	0.00111358	0	0	0	0	0	0	0	0	0	0.00575562
Ferrous Metals Mining and Dressing	0.0949675	0.00393981	0	5.18839e-05	0.175485	0.0166513	0	0	0	0.00362284	0.00246341	0.18578	0	0	0	0	0	0	0	0	0	0.482962
Nonferrous Metals Mining and Dressing	0.14536	0	0	0	0	0	0	0	0	0	0.000362751	0.00414312	0	0	0	0	0	0	0	0	0	0.149866
Nonmetal Minerals Mining and Dressing	0.00211631	0	0	9.72824e-05	0	0.000783592	0	0	0	0	9.611e-05	0.00180722	0	0	0	0	0	0	0	0	0	0.00490052
Other Minerals Mining and Dressing	0	0	0	0	0	0	0	0	0	0	0	0	0	0	0	0	0	0	0	0	0	0
Logging and Transport of Wood and Bamboo	0	0	0	0	0	0	0	0	0	0	0	0	0	0	0	0	0	0	0	0	0	0
Food Processing	0.0488309	0	6.42718e-05	0.00314498	0	0	0.0288842	0.000309002	0	0.00845609	1.89572e-05	0.00273333	2.96001e-05	2.35146e-07	0	0	0.00427984	0	0	0	0	0.0967514
Food Production	0.0840471	4.67049e-05	0.00396519	0.00573876	0.000654512	0.000315613	0	0	0	0.00396828	9.66833e-06	0.00265835	0	1.17573e-06	0	0	0.0140983	0	0	0	0	0.115504
Beverage Production	0.0637859	0	0.000263409	0	0	0	0.00599193	0	0	0.00188409	2.02253e-05	0.00167599	0	0	0	0	0	0	0	0	0	0.0736215
Tobacco Processing	0.000501548	0.00100857	0	0	0	0	0	0	0	0	0	0.000157476	0	0	0	0	0	0	0	0	0	0.00166759
Textile Industry	0.0503488	0	0	0.0023076	0	0	0	0	0	0.000494193	5.72429e-06	0.00128605	0	3.78585e-05	0	0	0	0	0	0	0	0.0544803
Garments and Other Fiber Products	0.00421057	0	0	0.000705325	0	0	0	0	0	0.00065185	0	0.000337449	0	0	0	0	0	0	0	0	0	0.00590519
Leather, Furs, Down and Related Products	0.000401126	0	0	0	0	0	0	0	0	0	0	0	0	0	0	0	0	0	0	0	0	0.000401126
Timber Processing, Bamboo, Cane, Palm Fiber & Straw Products	0.000325806	0	0	0	0	0	0	0	0	0	7.26949e-06	0.000502424	0	0	0	0	0	0	0	0	0	0.000835499
Furniture Manufacturing	3.44623e-05	0	0	0.000130713	0	0	0	0	0	0.000452503	0	5.99909e-05	0	0	0	0	0	0	0	0	0	0.000677669
Papermaking and Paper Products	0.0583287	0.000472441	0.0344627	0.000927587	0	0.0112424	0	0	0	0.000857684	1.59569e-05	0.00352446	0	0	0	0	0	0	0	0	0	0.109832
Printing and Record Medium Reproduction	0.00458011	0	0.00062867	0.000834671	0	0	0	0	0	0.00113005	2.16808e-05	0.0013123	0	7.05438e-07	0	0	0	0	0	0	0	0.00850819
Cultural, Educational and Sports Articles	0.00273025	0.00578555	0	0	0	0.000457095	0	0	0	0.000496405	3.7694e-06	0.00145853	0	1.64602e-06	0	0	0	0	0	0	0	0.0109332
Petroleum Processing and Coking	25.4144	6.94551	0.687325	0.119685	1.13965	10.5033	0.612867	1.6762	0	0.0135442	0.00154127	0.310978	4.1798e-05	0	0	0	0	0	0	0	0	47.4251
Raw Chemical Materials and Chemical Products	0	0	0	0.367484	1.08443	0.164155	0.263568	0.10213	0	0.0131038	0.000388603	0.0488663	0.00437415	0	0	0	0.0641558	0	0	0	0	2.11266
Medical and Pharmaceutical Products	0	0	0	0.000948088	0	7.09483e-05	0	0	0	0.0035033	3.42612e-05	0.00330325	0	0	0	0	0	0	0	0	0	0.00785985
Chemical Fiber	0	0	0	0	0	0	0	0	0	0	0	9.74852e-05	0	0	0	0	0	0	0	0	0	9.74852e-05
Rubber Products	0	0	0	0	0	0.00444098	0	0	0	0.000858488	2.1936e-05	0.00219342	0	0	0	0	0	0	0	0	0	0.00751482
Plastic Products	0	0	0	0	0	0	0	0	0	0.000858488	2.1936e-05	0.00078738	0	1.19924e-05	0	0	0.000465572	0	0	0	0	0.00214537
Nonmetal Mineral Products	2.2486	0.00230817	0.0058955	0.0701925	0.177028	0.354836	1.33528	0.190916	0	0.00785237	0.00161086	0.1412	0.0123301	0.000722368	0	0	0.59943	0	0	0	11.0023	16.1505
Smelting and Pressing of Ferrous Metals	4.98706	0.515262	0.0387156	0.759501	56.2491	2.53655	5.16873	0.00501457	0	0.0131939	0.00168621	0.378951	1.62638e-07	0	0	0	1.34437	0	0	0	0	71.9981
Smelting and Pressing of Nonferrous Metals	2.5722	0.0082601	0.00735527	0.0820395	0.101103	0.670461	2.74077	0.115523	0	0.00253207	0.000363627	0.0614944	0	2.30443e-05	0	0	1.13122	0	0	0	0	7.49334
Metal Products	0.0635596	4.42008e-05	0	0.00172731	0.166875	0.000935957	0	0	0	0.00543622	8.01204e-05	0.00437933	0	2.35146e-07	0	0	0.000503511	0	0	0	0	0.243541
Ordinary Machinery	0.0109894	5.49078e-05	0	0.00993402	0.0111701	0.000827125	0.0760515	0	0	0.00596914	3.33114e-05	0.0217617	0.000129948	0.000316506	0	0	0.0151053	0	0	0	0	0.152343
Equipment for Special Purposes	0.0224219	0.00497526	0.0194266	0.00586836	0.00484958	0.0950105	1.77361	0	0	0.0131143	7.89004e-05	0.0104609	0	4.70292e-06	0	0	0.00805618	0	0	0	0	1.95788
Transportation Equipment	0.0289846	9.30001e-05	0.0112541	0.00287564	0.000280433	0.00158895	0	0	0	0.00373071	6.44226e-05	0.00709392	1.3011e-06	2.13983e-05	0	0	0.144256	0	0	0	0	0.200244
Electric Equipment and Machinery	0.0014394	8.92252e-05	0	0	0	0	0.00238141	0	0	0.00334273	9.41616e-06	0.0019872	0.000146374	0	0	0	0	0	0	0	0	0.00939575
Electronic and Telecommunications Equipment	0.0044119	0.000226495	0.00439721	0.00612015	0	0.00926162	0.00245823	0	0	0.00221323	7.59715e-06	0.00276708	0	0.00230208	0	0	0	0	0	0	0	0.0341656
Instruments, Meters, Cultural and Office Machinery	0	0	0	0	0	0	0	0	0	0.00193347	0	0.000243713	0	0	0	0	0	0	0	0	0	0.00217718
Other Manufacturing Industry	0.55318	0	0	0	0	0	0	0	0	0.00113971	1.2454e-05	0.000236214	0	0	0	0	0	0	0	0	0	0.554568
Scrap and waste	0	0	0	0	0.00249218	0	0	0	0	0	0	0	0	0	0	0	0	0	0	0	0	0.00249218
Production and Supply of Electric Power, Steam and Hot Water	213.78	0.220887	9.48269	0	0	1.82773	0	0	0	0.00576345	0.000366616	0.21978	0.00225156	0	0	0	3.53453	0	0	0	0	229.074
Production and Supply of Gas	0	0	0	0	0	0	0	0	0	0.0044161	1.82105e-06	2.99954e-05	0	0	0	0	0	0	0	0	0	0.00444792
Production and Supply of Tap Water	0.00272947	0	0	0	0	0	0	0	0	0.00284175	8.09699e-06	0.000536168	0	0	0	0	0	0	0	0	0	0.00611548
Construction	0.503723	0	0	0	0.00402722	0	0	0	0	0.452182	0.0868051	0.723644	0	0	0	0	0.347877	0	0	0	0	2.11826
Transportation, Storage, Post and Telecommunication Services	1.01325	0	0	0	0	0	0	0	0	3.16967	0.685639	11.5944	0	0	0	0	1.75019	0	0	0	0	18.2131
Wholesale, Retail Trade and Catering Services	2.49581	0	0	0	0.0230127	0.242124	0	0	0	0.134923	0.00303514	0.16026	0	0.00500938	0	0	1.14303	0	0	0	0	4.2072
Others	3.23446	0	0	0	0	0	0	0	0	0.36438	0	0.182226	0	0	0	0	0.280895	0	0	0	0	4.06196
Urban	1.53757	0	1.65761	0.230364	0	0.864728	0	0	0	0.487011	0	0.0191817	0	0.21509	0	0	2.32278	0	0	0	0	7.33434
Rural	4.50329	0	3.33008	0.456992	0	0	0	0	0	0.613446	0	0.134272	0	0.157482	0	0	0.0864292	0	0	0	0	9.28199

## Sheet: InnerMongolia
	Raw Coal	Cleaned Coal	Other Washed Coal	Briquettes	Coke	Coke Oven Gas	Other Gas	Other Coking Products	Crude Oil	Gasoline	Kerosene	Diesel Oil	Fuel Oil	LPG	Refinery Gas	Other Petroleum Products	Natural Gas	Non-fossil Heat	Non-fossil Electricity	Other Energy	Process	Total
	Mt CO2	Mt CO2	Mt CO2	Mt CO2	Mt CO2	Mt CO2	Mt CO2	Mt CO2	Mt CO2	Mt CO2	Mt CO2	Mt CO2	Mt CO2	Mt CO2	Mt CO2	Mt CO2	Mt CO2	Mt CO2	Mt CO2	Mt CO2	Mt CO2	Mt CO2
Total Consumption	480.204	1.10125	3.19862	0.615838	30.5534	5.37329	8.12726	6.29276	0.169077	8.94677	0.98885	14.3906	0.335842	0.348778	0.00835334	0.252057	6.84735	0	0	0	16.9442	584.699
Farming, Forestry, Animal Husbandry, Fishery and Water Conservancy	7.23329	0	0.745459	0	0	0	0	0	0	0.210726	0	2.03697	0	0	0	0	0	0	0	0	0	10.2264
Coal Mining and Dressing	4.55813	0.058287	0.00228936	0.0688341	1.49237	0	0	0	0	0.0389543	0	1.96007	0.0142034	0	0	0	0	0	0	0	0	8.19314
Petroleum and Natural Gas Extraction	0.00240638	0	0	0	0	0	0	0	0.00228373	0.00615067	0	0.0313858	0	0	0	0	0.0172619	0	0	0	0	0.0594885
Ferrous Metals Mining and Dressing	0.18823	0	0	0	0	0	0	0	0	0.00907956	0	0.298165	0	0	0	0	0.00191799	0	0	0	0	0.497392
Nonferrous Metals Mining and Dressing	0.0756625	0	0	0	0	0	0	0	0	0.0579921	0	0.115696	0	0	0	0	0	0	0	0	0	0.249351
Nonmetal Minerals Mining and Dressing	0.033817	0	0	0	0	0	0	0	0	0.00468623	0	0.0870801	0	0	0	0	0	0	0	0	0	0.125583
Other Minerals Mining and Dressing	0.00355633	0	0	0	0	0	0	0	0	0.00292889	0	0.00092311	0	0	0	0	0	0	0	0	0	0.00740833
Logging and Transport of Wood and Bamboo	0	0	0	0	0	0	0	0	0	0	0	0	0	0	0	0	0	0	0	0	0	0
Food Processing	0.481842	0	0.000240297	0.0957647	0.00834211	0	0	0	0	0.0881596	0	0.0307703	0	0	0	0	0.011508	0	0	0	0	0.716627
Food Production	0.474189	0	0	0	0.00143829	0	0	0	0	0.00761512	0	0.0107696	0.00789077	0	0	0	0.0134259	0	0	0	0	0.515328
Beverage Production	0.0840819	0	0	0	0	0	0	0	0	0.00790801	0	0.00830799	0	0	0	0	0.00383598	0	0	0	0	0.104134
Tobacco Processing	0.00138585	0	0	0	0	0	0	0	0	0.000292889	0	0.000307703	0	0	0	0	0.011508	0	0	0	0	0.0134944
Textile Industry	0.0286376	8.85468e-05	0	0	0	0	0	0	0	0.002636	0	0.00153852	0	0	0	0	0.00191799	0	0	0	0	0.0348186
Garments and Other Fiber Products	0.00786793	0	0	0	0	0	0	0	0	0.00146445	0	0.000307703	0	0	0	0	0.00191799	0	0	0	0	0.0115581
Leather, Furs, Down and Related Products	0.00158628	0	0	0	0	0	0	0	0	0.00585778	0	0	0	0	0	0	0	0	0	0	0	0.00744406
Timber Processing, Bamboo, Cane, Palm Fiber & Straw Products	0.0283376	0	0	0	0	0	0	0	0	0.00527201	0	0.00553866	0	0	0	0	0	0	0	0	0	0.0391482
Furniture Manufacturing	0.00531588	0	0	0	0	0	0	0	0	0.000292889	0	0.0104619	0	0	0	0	0	0	0	0	0	0.0160707
Papermaking and Paper Products	0.0417617	0	0	0	0	0	0	0	0	0.00117156	0	0.00184622	0	0	0	0	0.00575398	0	0	0	0	0.0505335
Printing and Record Medium Reproduction	0.000206844	0	0	0.00226853	0	0	0	0	0	0.000292889	0	0.000307703	0	0	0	0	0	0	0	0	0	0.00307596
Cultural, Educational and Sports Articles	0.000103422	0	0	0	0	0	0	0	0	0.000878668	0	0	0	0	0	0	0	0	0	0	0	0.000982089
Petroleum Processing and Coking	9.20227	0.593368	0.0372774	0	0.349506	0.256575	0	2.03185	0.165879	0.000585778	0	0.0163083	0	0	0.00835334	0	0.207143	0	0	0	0	12.8691
Raw Chemical Materials and Chemical Products	0	0	0.028622	0	0	0	0	1.23299	0	0.0296293	0	0.0235064	0.000946892	0	0	0	1.98364	0	0	0	0	3.29934
Medical and Pharmaceutical Products	0	0	0	0	0	0	0	0	0	0.00489027	0	0.000410592	0	0	0	0	0	0	0	0	0	0.00530086
Chemical Fiber	0	0	0	0	0	0	0	0	0	0	0	0	0	0	0	0	0	0	0	0	0	0
Rubber Products	0	0	0	0	0	0	0	0	0	0.00546559	0	0.000615888	0	0	0	0	0	0	0	0	0	0.00608148
Plastic Products	0	0	0	0	0	0	0	0	0	0.0244513	5.51844e-05	0.0372612	0.296377	0	0	0	0.155893	0	0	0	0	0.514038
Nonmetal Mineral Products	3.70331	0.0032323	0.0195187	0.0560918	27.8701	0.529044	0	0.0950438	0	0.010544	0.00099332	0.252932	0.00662825	0	0	0	0.107408	0	0	0	16.9442	49.5991
Smelting and Pressing of Ferrous Metals	5.19332	0.421581	0.0892921	0.00263019	0.822704	3.72047	8.10879	2.80523	0	0.00702934	0.00562881	0.0636946	0.00252505	0	0	0	0.266601	0	0	0	0	21.5095
Smelting and Pressing of Nonferrous Metals	0.00909683	0	0.00118196	0.0225529	0	0	0	0.127644	0	0.00205022	0	0.00123081	0	0	0	0	0.0306879	0	0	0	0	0.194444
Metal Products	0.00320184	5.33188e-05	0	0	0.000287659	0	0	0	0	0.00205022	0	0.000615407	0	0	0	0	0.00767197	0	0	0	0	0.0138804
Ordinary Machinery	0.00876294	2.54865e-05	6.69955e-06	0.0100546	0	0.0185055	0	0	0	0.002636	0	0.00184622	0	0	0	0	0.00575398	0	0	0	0	0.0475914
Equipment for Special Purposes	0.0017905	2.47257e-05	0	0.00288279	0	0	0	0	0	0.00673645	0	0.00246163	0	0	0	0	0.0326059	0	0	0	0	0.046502
Transportation Equipment	4.21295e-05	0.000441196	0	0	0	0	0	0	0	0	0	0	0	0	0	0	0.00191799	0	0	0	0	0.00240132
Electric Equipment and Machinery	0.00183263	0	0	0	0	0	0	0	0	0.00702934	0	0.000615407	0	0	0	0	0.0210979	0	0	0	0	0.0305753
Electronic and Telecommunications Equipment	0.0177997	0.000329867	0	0	0	0	0	0	0	0.000292889	0	0	0	0	0	0	0.00383598	0	0	0	0	0.0222585
Instruments, Meters, Cultural and Office Machinery	0	0	0	0	0	0	0	0	0	0	0	0	0	0	0	0	0	0	0	0	0	0
Other Manufacturing Industry	0.000273842	0	0	0	0	0	0	0	0	0	0	0	0	0	0	0	0	0	0	0	0	0.000273842
Scrap and waste	0.00525183	0	0	0	0.00862977	0	0	0	0	0.000292889	0	0.000615407	0	0	0	0	0	0	0	0	0	0.0147899
Production and Supply of Electric Power, Steam and Hot Water	412.928	0	0.140439	0.348496	0	0.848695	0	0	0.000914094	0.0483267	0	0.273646	0.00568616	0	0	0.252057	0.28602	0	0	0	0	415.132
Production and Supply of Gas	0.740887	0.0191846	0	0	0	0	0	0	0	0.000878668	0	0.00123081	0	0	0	0	0.295371	0	0	0	0	1.05755
Production and Supply of Tap Water	0.00743208	2.82011e-05	0	0.00626195	0	0	0	0	0	0.00380756	0	0.000307703	0	0	0	0	0.00191799	0	0	0	0	0.0197555
Construction	2.08065	0	0.209997	0	0	0	0	0	0	0.232676	0	0.54544	0	0	0	0	0	0	0	0	0	3.06876
Transportation, Storage, Post and Telecommunication Services	9.44634	0.00460832	0.792508	0	0	0	0	0	0	4.54582	0.982173	5.82102	0.00158416	0.00720098	0	0	1.09549	0	0	0	0	22.6968
Wholesale, Retail Trade and Catering Services	11.0344	0	0.627178	0	0	0	0.00536335	0	0	0.232384	0	0.0331039	0	0.00970567	0	0	0.942078	0	0	0	0	12.8842
Others	8.45007	0	0.208198	0	0	0	0	0	0	1.48532	0	1.29353	0	0.00814024	0	0	0.728166	0	0	0	0	12.1734
Urban	0.686129	0	0.0641934	0	0	0	0.00595928	0	0	1.24709	0	0.985691	0	0.194113	0	0	0.605004	0	0	0	0	3.78818
Rural	3.43328	0	0.232216	0	0	0	0.00715113	0	0	0.594422	0	0.434063	0	0.129618	0	0	0	0	0	0	0	4.83075

## Sheet: Liaoning
	Raw Coal	Cleaned Coal	Other Washed Coal	Briquettes	Coke	Coke Oven Gas	Other Gas	Other Coking Products	Crude Oil	Gasoline	Kerosene	Diesel Oil	Fuel Oil	LPG	Refinery Gas	Other Petroleum Products	Natural Gas	Non-fossil Heat	Non-fossil Electricity	Other Energy	Process	Total
	Mt CO2	Mt CO2	Mt CO2	Mt CO2	Mt CO2	Mt CO2	Mt CO2	Mt CO2	Mt CO2	Mt CO2	Mt CO2	Mt CO2	Mt CO2	Mt CO2	Mt CO2	Mt CO2	Mt CO2	Mt CO2	Mt CO2	Mt CO2	Mt CO2	Mt CO2
Total Consumption	216.561	8.15333	6.49048	0.319386	91.5565	9.30562	35.4225	1.07399	0.573301	21.6442	0.896885	34.3136	9.46008	4.99184	7.59352	0	10.4817	0	0	0	13.2738	472.111
Farming, Forestry, Animal Husbandry, Fishery and Water Conservancy	0.378121	0	0	0	0	0	0	0	0	1.77302	0	2.99265	0	0.000313086	0	0	0	0	0	0	0	5.14411
Coal Mining and Dressing	3.35578	0.176676	0.0224376	0.000237824	0.000287145	0	0.0976813	0	0	0.0172678	0.0173003	0.124551	0	0	0	0	0	0	0	0	0	3.81222
Petroleum and Natural Gas Extraction	0	0	0	0	0	0	0	0	0.00138952	0.0131704	0	0.0175729	0.396138	0.00175564	0.0258779	0	3.15149	0	0	0	0	3.6074
Ferrous Metals Mining and Dressing	0.0582681	9.61089e-06	1.52175e-06	0.0014026	0.243211	0.173577	0	0	0	0.011707	0	0.784304	0	6.9393e-05	0	0	0	0	0	0	0	1.27255
Nonferrous Metals Mining and Dressing	0.0666843	0.0206851	0.0036366	0.0001359	0.107392	0	0	0	0	0.00439012	0	0.637864	0.0287196	0	0	0	0	0	0	0	0	0.869507
Nonmetal Minerals Mining and Dressing	0.131702	0.00953647	0	2.83124e-05	0.019813	0	0	0	0	0.00848756	0	0.229372	0	2.77572e-05	0	0	0	0	0	0	0	0.398967
Other Minerals Mining and Dressing	0.0759341	0	0	0	0.000861434	0	0	0	0.00322912	0.0184385	0	0.139966	0.013211	0	0	0	0.0379698	0	0	0	0	0.28961
Logging and Transport of Wood and Bamboo	0	0	0	0	0	0	0	0	0	0	0	0	0	0	0	0	0	0	0	0	0	0
Food Processing	0.315288	0.0135349	0.0207531	0.00408596	0.0100501	0	0	0	0	0.152191	0.000607029	0.255269	0.00248903	0.0415247	0	0	0.0126566	0	0	0	0	0.828449
Food Production	0.041187	0.00093778	0.00706526	0.000769452	0.000574289	0	0	0	0	0.0178532	0	0.0274383	0.000382927	0.0331108	0	0	0.0548452	0	0	0	0	0.184164
Beverage Production	0.0640397	0.00248528	0.00625102	0.0011297	0	0	0	0	0	0.0280968	0	0.0434697	0.000765855	2.77572e-05	0	0	0.0253132	0	0	0	0	0.171579
Tobacco Processing	0.00122751	0	0	0	0	0	0	0	0	0	0	0.00431614	0	0	0	0	0.00843773	0	0	0	0	0.0139814
Textile Industry	0.033035	0.00203945	0.00613793	0.00124289	0.0143572	0	0.00170473	0	0	0.0158044	0	0.0123318	0	0.00659233	0	0	0.0063283	0	0	0	0	0.0995741
Garments and Other Fiber Products	0.0239016	0.00420435	0.000985046	0.00070299	0	0	0.00102284	0	0	0.0193165	0	0.0154148	0.000191464	0.0216506	0	0	0.00210943	0	0	0	0	0.0894997
Leather, Furs, Down and Related Products	0.00109493	0.000697635	0.00520654	0	0	0	0	0	0	0.00819489	0	0.0070908	0	0.000121438	0	0	0	0	0	0	0	0.0224062
Timber Processing, Bamboo, Cane, Palm Fiber & Straw Products	0.014025	0.00352174	0.00232651	0.000338251	0	0	0	0	0	0.0283894	0	0.0305213	0	0.000190831	0	0	0.00421886	0	0	0	0	0.0835319
Furniture Manufacturing	0.00548464	0.000202706	0.00372256	0.0001397	0	0	0	0	0	0.0160971	0	0.0231222	0	0.000766792	0	0	0	0	0	0	0	0.0495357
Papermaking and Paper Products	0.0645881	0.00292349	0.0150722	0.000996602	0	0	0	0	0	0.0155118	0	0.0215807	0	0.000468402	0	0	0.014766	0	0	0	0	0.135907
Printing and Record Medium Reproduction	0.00172374	0.000378739	0.00039003	0.000706752	0	0	0	0	0	0.0105363	0	0.00955717	0	0.000968032	0	0	0.00210943	0	0	0	0	0.0263702
Cultural, Educational and Sports Articles	0.00336913	8.00154e-05	0.000311507	8.58002e-05	0	0	0	0	0	0.0128777	0	0.0104821	0	0.000166543	0	0	0	0	0	0	0	0.0273727
Petroleum Processing and Coking	2.51781	1.00297	0.0174132	0.00112076	0	0.0164182	0	0	0.568682	0.0137557	0	0.0151065	1.24547	0.189772	6.01494	0	1.75505	0	0	0	0	13.3585
Raw Chemical Materials and Chemical Products	0.819204	0.0102857	0.0114802	0.00452263	0	0.190285	0	0.306964	0	0.0902745	0	0.105423	0.191495	0.0764144	0.655636	0	0.0213384	0	0	0	0	2.48332
Medical and Pharmaceutical Products	0.0800885	0.000312707	0.00145267	0.00181291	0	0	0	0	0	0.0197385	0	0.0156182	0.00342636	1.52411e-05	0	0	0.000572842	0	0	0	0	0.123038
Chemical Fiber	0.0683621	2.81769e-06	0	0	0	0	0	0	0	0.000580543	0	0.00030035	0.00057106	1.40687e-05	0.237777	0	0	0	0	0	0	0.307608
Rubber Products	0.0448086	0.000112426	0.00452988	0.000237188	0	0	0	0	0	0.033091	0	0.0328883	0.00171318	0.000123102	0	0	0.000501237	0	0	0	0	0.118005
Plastic Products	0.0448086	4.77317e-05	0.00287188	0.000824535	0	0	0	0	0	0.033091	0	0.0328883	0.00171318	0.000767919	0.000155135	0	0.000501237	0	0	0	0	0.11767
Nonmetal Mineral Products	2.70306	0.405994	0.0536812	0.00850569	8.94369	0.0075901	1.83839	0.0579726	0	0.129948	0.0063738	0.511771	0.29428	0.0707912	0.0188378	0	2.13264	0	0	0	13.2738	30.4573
Smelting and Pressing of Ferrous Metals	10.6873	5.68033	0.0422619	0.00941227	80.1036	6.64005	28.9692	0.65724	0	0.0834123	0	0.443021	0.00823294	0.0635154	0	0	0.293211	0	0	0	0	133.681
Smelting and Pressing of Nonferrous Metals	0.142894	0.0572983	0.00423134	0.000415815	0.581468	0	0.0369927	0	0	0.0178532	0	0.0539517	0.0063183	0.00153358	0	0	0.0843773	0	0	0	0	0.987334
Metal Products	0.0318906	0.00328392	0.0028762	0.000898986	0.0126344	0	0	0	0	0.16419	0	0.0721412	0.00344635	0.0702049	0	0	0.0506264	0	0	0	0	0.412193
Ordinary Machinery	0.12985	0.0198575	0.0193561	0.00976843	0.282837	0.00168926	0.398396	0.000116863	0	0.257261	0.0497764	0.706922	0.00248903	0.176411	0	0	0.0337509	0	0	0	0	2.08848
Equipment for Special Purposes	0.049445	0.0174491	0.00173633	0.0018103	0.986341	0.00230249	2.1778	2.08685e-05	0	0.177653	0.0467412	0.193918	0.00153171	0.0995754	0	0	0.0337509	0	0	0	0	3.79007
Transportation Equipment	0.0640737	0.00152272	0.0369813	0.00382559	0.081549	0	0.0175588	0	0	0.0807782	0.00333866	0.0894058	0.0101476	0.0109433	0.000786754	0	0.164536	0	0	0	0	0.565447
Electric Equipment and Machinery	0.0538868	0.0026687	0.00864985	0.00424568	0.00344573	0	0.192976	0	0	0.136972	0.000303514	0.0721412	0.000191464	0.0397865	0.00115982	0	0.0949245	0	0	0	0	0.611351
Electronic and Telecommunications Equipment	0.00356408	0.000532381	0.000193051	0.000183718	0	0	0.003239	0	0	0.012585	0	0.00832398	0	0.0979031	0	0	0.0063283	0	0	0	0	0.132853
Instruments, Meters, Cultural and Office Machinery	0.00130328	3.80272e-05	0.000277911	0.00052987	0	0	0	0	0	0.00936559	0	0.00770739	0	0.00104436	0	0	0	0	0	0	0	0.0202664
Other Manufacturing Industry	0.00172885	0.000142874	0.00377559	0.0300043	0	5.78514e-05	0	0.0359355	0	0.011707	0	0.0129484	0	0.00175564	0	0	0	0	0	0	0	0.098056
Scrap and waste	0.00818991	0	0	0	0	0	0	0	0	0.000878024	0	0.0104821	0	0	0	0	0	0	0	0	0	0.01955
Production and Supply of Electric Power, Steam and Hot Water	188.477	0.431728	2.94081	0.00407662	0.113913	2.27366	0	0.015744	0	0.062047	0.00121406	0.0527783	1.0643	6.9393e-05	0.450367	0	0.0323596	0	0	0	0	195.92
Production and Supply of Gas	0.0553103	0	0	0	0.0499631	0	1.14524	0	0	0.00497547	0	0.00184977	0	0.306568	0.187986	0	0.196865	0	0	0	0	1.94876
Production and Supply of Tap Water	0.00852376	0	0	5.37936e-05	0	0	0	0	0	0.0160971	0	0.00770739	0.000191464	0.000312268	0	0	0	0	0	0	0	0.0328858
Construction	0.0731582	0.0010236	0	0	0	0	0	0	0	0.0222433	0.021246	0.775311	0.00316832	0.000313086	0	0	0.0108036	0	0	0	0	0.907267
Transportation, Storage, Post and Telecommunication Services	1.09386	0.279817	0	0	0.000575318	0	0	0	0	9.10891	0.730256	18.2656	6.16207	0.331871	0	0	0.706558	0	0	0	0	36.6795
Wholesale, Retail Trade and Catering Services	0.776979	0	0	0	0	0	0.00238371	0	0	0.497839	0.00303514	0.310619	0.00728714	0.919534	0	0	0.0108036	0	0	0	0	2.52848
Others	0.900014	0	0.953637	0	0	0	0	0	0	3.95608	0.0166933	5.2564	0.0101386	0.404194	0	0	0.00216073	0	0	0	0	11.4993
Urban	1.5067	0	1.21289	0.0383525	0	0	0.539314	0	0	4.1633	0	1.48225	0	1.70131	0	0	1.51899	0	0	0	0	12.1631
Rural	1.58175	0	1.07707	0.186782	0	0	0.000595928	0	0	0.368185	0	0.389202	0	0.319348	0	0	0.0108036	0	0	0	0	3.93374

## Sheet: Jilin
	Raw Coal	Cleaned Coal	Other Washed Coal	Briquettes	Coke	Coke Oven Gas	Other Gas	Other Coking Products	Crude Oil	Gasoline	Kerosene	Diesel Oil	Fuel Oil	LPG	Refinery Gas	Other Petroleum Products	Natural Gas	Non-fossil Heat	Non-fossil Electricity	Other Energy	Process	Total
	Mt CO2	Mt CO2	Mt CO2	Mt CO2	Mt CO2	Mt CO2	Mt CO2	Mt CO2	Mt CO2	Mt CO2	Mt CO2	Mt CO2	Mt CO2	Mt CO2	Mt CO2	Mt CO2	Mt CO2	Mt CO2	Mt CO2	Mt CO2	Mt CO2	Mt CO2
Total Consumption	144.828	0.906459	4.6614	0.0852435	15.3262	1.43084	6.71551	0.229441	0.390409	5.20844	0.0576677	10.734	0.404595	1.46587	1.00006	0	4.49216	0	0	0	9.66251	207.598
Farming, Forestry, Animal Husbandry, Fishery and Water Conservancy	1.14801	0	0.0325586	0	0.207402	0	0	0	0	0.669347	0.000910543	1.41542	0.00190099	0.00782715	0	0	0.00648219	0	0	0	0	3.48986
Coal Mining and Dressing	0.587867	0	0	0	0.000287657	0	0	0	0	0.00585349	0	0.0460979	0	0	0	0	0	0	0	0	0	0.640106
Petroleum and Natural Gas Extraction	0.0363629	0	0	0.000557668	0	0	0	0	0.336953	0.0166825	0	0.0473354	0	0	0	0	0.989614	0	0	0	0	1.42751
Ferrous Metals Mining and Dressing	0.115149	0.0423086	0	0	0.104707	0	0	0.176551	0	0.0146337	0.00121406	0.0776549	0	0	0	0	0	0	0	0	0	0.532218
Nonferrous Metals Mining and Dressing	0.248316	0.00144468	0	0	0	0	0	0	0	0.00585349	0	0.0281538	0	0	0	0	0	0	0	0	0	0.283768
Nonmetal Minerals Mining and Dressing	0.420139	0	0	0	0	0	0	0	0	0.0204872	0	0.0603295	0	0	0	0	0	0	0	0	0	0.500956
Other Minerals Mining and Dressing	0.115149	0	0	0	0	0	0	0	0.0120126	0.0219506	0	0.0887926	0	0	0	0	0.0842684	0	0	0	0	0.322173
Logging and Transport of Wood and Bamboo	0	0	0	0	0	0	0	0	0	0	0	0	0	0	0	0	0	0	0	0	0	0
Food Processing	4.71516	0.000400923	0	0.0008125	0	0	0	0	0	0.147508	0.000303514	0.174801	0	0	0	0	0.00648219	0	0	0	0	5.04547
Food Production	0.598205	0	0	0.00216667	0	0	0.00110253	0	0	0.023414	0	0.023513	0	0	0	0	0.0194466	0	0	0	0	0.667848
Beverage Production	1.85603	0	0	0	0	0	0	0	0	0.023414	0.000303514	0.0349602	0	0	0	0	0	0	0	0	0	1.9147
Tobacco Processing	0.0210008	0	0	0	0	0	0	0	0	0.00321942	0	0.00154691	0	0	0	0	0.0259287	0	0	0	0	0.0516959
Textile Industry	0.465757	0	0	0.00152314	0	0	0	0	0	0.00175605	0	0.00123753	0	0	0	0	0	0	0	0	0	0.470273
Garments and Other Fiber Products	0.117781	0	0	0	0	0	0	0	0	0.00292675	0	0.00247506	0	0	0	0	0	0	0	0	0	0.123183
Leather, Furs, Down and Related Products	0.0522207	0	0	0	0	0	0	0	0	0.00321942	0	0.000309382	0	0	0	0	0	0	0	0	0	0.0557495
Timber Processing, Bamboo, Cane, Palm Fiber & Straw Products	1.37826	0	4.52145e-06	0	0	0	0	0	0.000900944	0.0362917	0	0.0714672	0	0	0	0	0	0	0	0	0	1.48692
Furniture Manufacturing	0.050752	0	0	0	0.000575313	0	0	0	0	0.0225359	0	0.0207286	0	0	0	0	0.00432146	0	0	0	0	0.0989133
Papermaking and Paper Products	0.612047	0	0	0	0	0	0	0	0	0.00848756	0	0.0160879	0	0	0	0	0.0194466	0	0	0	0	0.656069
Printing and Record Medium Reproduction	0.0345241	0	0	0	0	0	0	0	0	0.00292675	0	0.00278444	0	0.273324	0	0	0	0	0	0	0	0.313559
Cultural, Educational and Sports Articles	0.0493201	0	0	0	0	0	0	0	0	0.00263407	0	0.00123753	0	0	0	0	0	0	0	0	0	0.0531917
Petroleum Processing and Coking	0.0713497	0.0198858	0	0	0	0.00576485	0.0656005	0	0	0.00585349	0	0.0219661	0	0.157482	0.121625	0	0.0950721	0	0	0	0	0.5646
Raw Chemical Materials and Chemical Products	1.10012	0.21744	0.106998	0.0015006	0	0	0	0	0.0363381	0.0492678	0	0.0733688	0.108522	0	0.878103	0	0.774988	0	0	0	0	3.34665
Medical and Pharmaceutical Products	1.56367	0	8.67183e-05	0.000230862	0	0	0	0	0	0.024778	0.000303514	0.0118898	0.000151285	0	0.000334134	0	0.04594	0	0	0	0	1.64738
Chemical Fiber	0.063753	0	0	0	0	0	0	0	0	0.000864347	0	0.00260996	0	0	0	0	0	0	0	0	0	0.0672273
Rubber Products	0.0445221	0	0	0	0	0	0	0	0	0.00878753	0	0.0115998	0	0	0	0	0.0519322	0	0	0	0	0.116842
Plastic Products	0.0445221	0	0.000134895	0	0	0	0	0	0	0.00878753	0	0.0115998	0	0	0	0	0.0519322	0	0	0	0	0.116977
Nonmetal Mineral Products	8.43304	0.00203227	0.00792185	0.00610153	0.125418	0.17871	2.30098	0.0528899	0.00300315	0.0831196	0.00515974	0.214402	0	0	0	0	0.363002	0	0	0	9.66251	21.4383
Smelting and Pressing of Ferrous Metals	2.63353	0.0785059	0	0	14.5288	1.14144	4.34783	0	0	0.024292	0	0.0259881	0	0	0	0	0	0	0	0	0	22.7804
Smelting and Pressing of Nonferrous Metals	0.310366	0	6.91242e-05	0	0.187265	0	0	0	0	0.00526814	0	0.0191817	0	0	0	0	0.0194466	0	0	0	0	0.541596
Metal Products	0.117953	0	0	0.00524047	0.0920501	0	0	0	0	0.0193165	0	0.0191817	0	0	0	0	0.0216073	0	0	0	0	0.275349
Ordinary Machinery	0.292452	0.000816594	0	0	0.00316422	0	0	0	0	0.0289748	0	0.0191817	0	0	0	0	0	0	0	0	0	0.344589
Equipment for Special Purposes	0.334416	0	0.000985385	0	0.0146705	0	0	0	0	0.0430232	0	0.0368165	0	0	0	0	0.00432146	0	0	0	0	0.434232
Transportation Equipment	0.647606	0	0	0.00620582	0.0437238	0	0	0	0.000300315	0.0708273	0.000607029	0.162426	0	0	0	0	0.743291	0	0	0	0	1.67499
Electric Equipment and Machinery	0.127674	0	0	0.000137907	0.00115063	0	0	0	0	0.0187312	0	0.0179442	0	0.277394	0	0	0.00432146	0	0	0	0	0.447354
Electronic and Telecommunications Equipment	0.0367792	0	0	0	0	0	0	0	0	0.00204872	0	0.00123753	0	0	0	0	0	0	0	0	0	0.0400655
Instruments, Meters, Cultural and Office Machinery	0.0228452	0	0	0	0	0	0	0	0	0.0035121	0	0.00433135	0	0	0	0	0	0	0	0	0	0.0306887
Other Manufacturing Industry	0.165912	0	0	0	0	0	0	0	0	0.00321942	0	0.0034032	0	0	0	0	0	0	0	0	0	0.172534
Scrap and waste	0.00500626	0	0	0	0	0	0	0	0	0.00526814	0	0.0151597	0	0	0	0	0	0	0	0	0	0.0254341
Production and Supply of Electric Power, Steam and Hot Water	100.433	0.531601	0	0	0	0.0518837	0	0	0.000900944	0.0412671	0.000607029	0.0278444	0.0164753	0	0	0	0.371645	0	0	0	0	101.475
Production and Supply of Gas	0.122192	0	0	0	0	0	0	0	0	0.00409744	0	0.00495011	0	0	0	0	0.00648219	0	0	0	0	0.137722
Production and Supply of Tap Water	0.0416044	0	0	0	0	0	0	0	0	0.00380477	0	0.00154691	0	0	0	0	0	0	0	0	0	0.0469561
Construction	0.252848	0.00372859	0.00823043	0	0.00230127	0	0	0	0	0.505156	0.0121406	1.27991	0.0608318	0.014402	0	0	0	0	0	0	0	2.13955
Transportation, Storage, Post and Telecommunication Services	4.57512	0.00829497	2.45507	0	0	0	0	0	0	1.09987	0.00789137	6.1468	0.171406	0.0297432	0	0	0.0108036	0	0	0	0	14.505
Wholesale, Retail Trade and Catering Services	1.78993	0	0.883413	0	0.0112187	0	0	0	0	0.452182	0.0157827	0.0529043	0.0364357	0.0785846	0	0	0.0324109	0	0	0	0	3.35287
Others	4.63569	0	1.16593	0	0.00345191	0	0	0	0	1.01675	0.0124441	0.109521	0.0088713	0.164996	0	0	0.0151251	0	0	0	0	7.13278
Urban	1.44233	0	0	0.02341	0	0.0530366	0	0	0	0.447207	0	0.0603295	0	0.351283	0	0	0.723844	0	0	0	0	3.10144
Rural	2.89769	0	0	0.0373563	0	0	0	0	0	0.199019	0	0.262975	0	0.110832	0	0	0	0	0	0	0	3.50787

## Sheet: Heilongjiang
	Raw Coal	Cleaned Coal	Other Washed Coal	Briquettes	Coke	Coke Oven Gas	Other Gas	Other Coking Products	Crude Oil	Gasoline	Kerosene	Diesel Oil	Fuel Oil	LPG	Refinery Gas	Other Petroleum Products	Natural Gas	Non-fossil Heat	Non-fossil Electricity	Other Energy	Process	Total
	Mt CO2	Mt CO2	Mt CO2	Mt CO2	Mt CO2	Mt CO2	Mt CO2	Mt CO2	Mt CO2	Mt CO2	Mt CO2	Mt CO2	Mt CO2	Mt CO2	Mt CO2	Mt CO2	Mt CO2	Mt CO2	Mt CO2	Mt CO2	Mt CO2	Mt CO2
Total Consumption	166.117	7.76581	8.88718	1.59641	5.34125	1.76174	2.93733	1.25991	16.0254	10.0115	2.07786	15.7791	1.83477	4.14025	3.3694	0	7.53878	0	0	0	9.04315	265.487
Farming, Forestry, Animal Husbandry, Fishery and Water Conservancy	4.8388	0	0	0	0	0	0	0	0	0.294431	0	4.88205	0	0	0	0	0	0	0	0	0	10.0153
Coal Mining and Dressing	1.35706	0	4.69137	0	0	0	0	0	0	0.0237066	0	0.151907	0	0	0	0	0.023768	0	0	0	0	6.24781
Petroleum and Natural Gas Extraction	0.0144141	0	0	0	0	0	0	0	1.66104	0.0916071	0	0.203573	0	0	0	0	3.27999	0	0	0	0	5.25062
Ferrous Metals Mining and Dressing	0.0473373	0	0	0	0	0	0	0	0	0	0	0.00278444	0	0	0	0	0	0	0	0	0	0.0501217
Nonferrous Metals Mining and Dressing	0.0607686	0	0	0	0	0	0	0	0	0.000292675	0	0.00309382	0	0	0	0	0	0	0	0	0	0.0641551
Nonmetal Minerals Mining and Dressing	0.0140865	0	0	1.1257	0	0	0	0	0	0.000878024	0	0.0148503	0	0	0	0	0	0	0	0	0	1.15552
Other Minerals Mining and Dressing	0	0	0	0	0	0	0	0	0	0.00497547	0	0.0544512	0	0	0	0	0.0864292	0	0	0	0	0.145856
Logging and Transport of Wood and Bamboo	0	0	0	0	0	0	0	0	0	0	0	0	0	0	0	0	0	0	0	0	0	0
Food Processing	0.812032	0	0	0.0033747	0.0181225	0	0	0	0	0.0199019	0	0.0241318	0.00190099	0	0	0	0.0302502	0	0	0	0	0.909714
Food Production	0.609501	0.0136314	0.00620796	0	0	0	0	0	0	0.00731686	0	0.00928146	0.0228119	0	0	0	0.023768	0	0	0	0	0.692519
Beverage Production	0.175802	0	0	0	0	0	0	0	0	0.00497547	0	0.00587826	0	0	0	0	0	0	0	0	0	0.186656
Tobacco Processing	0.0434335	0	0	0	0	0	0	0	0	0.000292675	0	0.00247506	0	0	0	0	0	0	0	0	0	0.0462012
Textile Industry	0.136815	0	0	0	0	0	0	0	0	0.000585349	0	0.000928146	0	0	0	0	0	0	0	0	0	0.138329
Garments and Other Fiber Products	0.00943552	0	0	0	0	0	0	0	0	0.000292675	0	0	0	0	0	0	0	0	0	0	0	0.00972819
Leather, Furs, Down and Related Products	0.00422972	0	0	0	0	0	0	0	0	0	0	0	0	0	0	0	0	0	0	0	0	0.00422972
Timber Processing, Bamboo, Cane, Palm Fiber & Straw Products	0.305785	0.000200462	0	0	0	0	0	0	0	0.0128777	0	0.0185629	0	0	0	0	0	0	0	0	0	0.337426
Furniture Manufacturing	0.0464564	0	0	0	0	0	0	0	0	0.00146337	0	0.00154691	0	0	0	0	0	0	0	0	0	0.0494666
Papermaking and Paper Products	0.654366	0	0.0194438	0	0	0	0	0	0	0.00146337	0	0.00402197	0	0	0	0	0	0	0	0	0	0.679296
Printing and Record Medium Reproduction	0.0176598	0	0	0	0	0	0	0	0	0.0011707	0	0.000928146	0	0	0	0	0	0	0	0	0	0.0197586
Cultural, Educational and Sports Articles	0.0560022	0	0	0	0	0	0	0	0	0.000878024	0	0.000309382	0	0	0	0	0	0	0	0	0	0.0571896
Petroleum Processing and Coking	1.65469	5.05017	1.46066	0	0	0.381633	2.57318	0	14.3644	0.00263407	0.00182109	0.0272256	1.184	1.65309	1.36427	0	0.0540182	0	0	0	0	29.7717
Raw Chemical Materials and Chemical Products	2.30972	2.69344	0	0	0	0.612227	0	1.24909	0	0.0160971	0	0.0238224	0.231287	0	0	0	0.514254	0	0	0	0	7.64994
Medical and Pharmaceutical Products	0.999833	0	0.023089	0	0	0	0	0	0	0.00321942	0	0.00464073	0	0	0	0	0.0280895	0	0	0	0	1.05887
Chemical Fiber	0.0040685	0	0	0.0215748	0	0	0	0	0	0	0	0	0	0	0	0	0	0	0	0	0	0.0256433
Rubber Products	0.0878117	0	0	0	0	0	0	0	0	0.00424378	0	0.00386727	0	0	0	0	0	0	0	0	0	0.0959228
Plastic Products	0.0878117	0	0	0	0	0	0	0	0	0.00424378	0	0.00386727	0	0	0	0	0	0	0	0	0	0.0959228
Nonmetal Mineral Products	1.1527	0	0.00725676	0.0570208	0	0.108379	0	0.0108179	0	0.00878024	0	0.0696109	0	0	0	0	0.0388931	0	0	0	9.04315	10.4966
Smelting and Pressing of Ferrous Metals	0.617733	0	0	0	5.28775	0.401234	0.347466	0	0	0.000878024	0	0.014541	0	0	0	0	0.0864292	0	0	0	0	6.75603
Smelting and Pressing of Nonferrous Metals	0.0832974	0	0	0	0	0.0219064	0	0	0	0.00263407	0	0.000928146	0.00475248	0	0	0	0.023768	0	0	0	0	0.137287
Metal Products	0.115198	0	0	0.00687353	0	0	0	0	0	0.0023414	0	0.00309382	0	0	0	0	0.00216073	0	0	0	0	0.129668
Ordinary Machinery	0.227966	0.00837008	0	0.113413	0.010931	0	0	0	0	0.00731686	0	0.00433135	0	0	0	0	0.116679	0	0	0	0	0.489008
Equipment for Special Purposes	0.0584903	0	0.0090657	0.0893559	0.0158212	0	0	0	0	0.00585349	0	0.00711578	0	0	0	0	0.0388931	0	0	0	0	0.224596
Transportation Equipment	0.625571	0	0	0	0.000862977	0	0	0	0	0.00907291	0	0.00309382	0	0	0	0	0.0216073	0	0	0	0	0.660208
Electric Equipment and Machinery	0.0552499	0	0.000477142	0.0343676	0.0063285	0	0	0	0	0.00497547	0	0.00525949	0	0	0	0	0.0151251	0	0	0	0	0.121783
Electronic and Telecommunications Equipment	0.00129618	0	0	0	0	0	0	0	0	0.000585349	0	0	0	0	0	0	0	0	0	0	0	0.00188153
Instruments, Meters, Cultural and Office Machinery	0.000486069	0	0	0	0	0	0	0	0	0.000878024	0	0.000928146	0	0	0	0	0.00216073	0	0	0	0	0.00445297
Other Manufacturing Industry	0.000810115	0	0	0	0.00143829	0	0	0	0	0.000585349	0	0.00402197	0	0	0	0	0	0	0	0	0	0.00685572
Scrap and waste	0.000863148	0	0	0	0	0	0	0	0	0	0	0	0	0	0	0	0	0	0	0	0	0.000863148
Production and Supply of Electric Power, Steam and Hot Water	111.639	0	2.66961	0.144731	0	0.236359	0.016686	0	0	0.0304382	0	0.308763	0.39002	0	2.00514	0	1.20569	0	0	0	0	118.647
Production and Supply of Gas	0.000818984	0	0	0	0	0	0	0	0	0.0023414	0	0.00123753	0	0	0	0	0	0	0	0	0	0.00439791
Production and Supply of Tap Water	0.0155607	0	0	0	0	0	0	0	0	0.0023414	0	0.000928146	0	0	0	0	0	0	0	0	0	0.0188302
Construction	0	0	0	0	0	0	0	0	0	0	0	0.276587	0	0	0	0	0	0	0	0	0	0.276587
Transportation, Storage, Post and Telecommunication Services	6.5807	0	0	0	0	0	0	0	0	6.78859	2.07604	5.8368	0	0.00156543	0	0	0	0	0	0	0	21.2837
Wholesale, Retail Trade and Catering Services	13.0666	0	0	0	0	0	0	0	0	2.64636	0	3.45239	0	0	0	0	0	0	0	0	0	19.1653
Others	12.4839	0	0	0	0	0	0	0	0	0	0	0	0	0.0225422	0	0	0	0	0	0	0	12.5064
Urban	3.08831	0	0	0	0	0	0	0	0	0	0	0.34527	0	2.46305	0	0	1.94682	0	0	0	0	7.84345
Rural	1.95452	0	0	0	0	0	0	0	0	0	0	0	0	0	0	0	0	0	0	0	0	1.95452

## Sheet: Shanghai
	Raw Coal	Cleaned Coal	Other Washed Coal	Briquettes	Coke	Coke Oven Gas	Other Gas	Other Coking Products	Crude Oil	Gasoline	Kerosene	Diesel Oil	Fuel Oil	LPG	Refinery Gas	Other Petroleum Products	Natural Gas	Non-fossil Heat	Non-fossil Electricity	Other Energy	Process	Total
	Mt CO2	Mt CO2	Mt CO2	Mt CO2	Mt CO2	Mt CO2	Mt CO2	Mt CO2	Mt CO2	Mt CO2	Mt CO2	Mt CO2	Mt CO2	Mt CO2	Mt CO2	Mt CO2	Mt CO2	Mt CO2	Mt CO2	Mt CO2	Mt CO2	Mt CO2
Total Consumption	62.6617	0.3849	0	0.265144	18.1441	2.63338	9.42579	1.53438	0.128535	17.7814	15.5232	17.3733	17.1162	3.62641	4.86529	0	15.836	0	0	0	1.26004	188.56
Farming, Forestry, Animal Husbandry, Fishery and Water Conservancy	0.018084	0	0	0	0	0	0	0	0	0.558423	0	0.40529	0	0.0131496	0	0	0.00216073	0	0	0	0	0.997108
Coal Mining and Dressing	0	0	0	0	0	0	0	0	0	0	0	0	0	0	0	0	0	0	0	0	0	0
Petroleum and Natural Gas Extraction	0	0	0	0	0	0	0	0	0	0	0	0	0	0	0	0	0	0	0	0	0	0
Ferrous Metals Mining and Dressing	0	0	0	0	0	0	0	0	0	0	0	0	0	0	0	0	0	0	0	0	0	0
Nonferrous Metals Mining and Dressing	0	0	0	0	0	0	0	0	0	0	0	0	0	0	0	0	0	0	0	0	0	0
Nonmetal Minerals Mining and Dressing	0	0	0	0	0	0	0	0	0	0	0	0	0	0	0	0	0	0	0	0	0	0
Other Minerals Mining and Dressing	0	0	0	0	0	0	0	0	0	0	0	0	0	0	0	0	0	0	0	0	0	0
Logging and Transport of Wood and Bamboo	0	0	0	0	0	0	0	0	0	0	0	0	0	0	0	0	0	0	0	0	0	0
Food Processing	0.152988	0.000287561	0	0.000205872	0	0	0	0	0	0.0102583	0	0.0290257	0.00120202	0.00431636	0	0	0.0121751	0	0	0	0	0.210459
Food Production	0.0783366	0.00208482	0	0	0	0	0	0	0	0.0227148	0	0.105803	0.0068463	0.0258981	0	0	0.146102	0	0	0	0	0.387786
Beverage Production	0.0936218	0.000754848	0	0	0	0	0	0	0	0.00476279	0	0.0252804	0.00240405	0.00239798	0	0	0.0669633	0	0	0	0	0.196185
Tobacco Processing	0	0	0	0	0	0	0.165718	0	0	0.000366368	0	0	0	0	0	0	0	0	0	0	0	0.166085
Textile Industry	0.506705	0.00716721	0	0.00130599	0	0	0	0	0	0.0630154	0	0.096128	0.00303119	0.00911231	0	0	0.0547881	0	0	0	0	0.741253
Garments and Other Fiber Products	0	0.00022053	0	0.00016242	0	0	0.0301306	0	0	0.0893939	0.000446345	0.0852044	0.000574881	0.00575514	0	0	0.0121751	0	0	0	0	0.224063
Leather, Furs, Down and Related Products	0.194113	0	0	0	0	0	0	0	0	0.013922	0	0.00530577	0	0.000479595	0	0	0.00608757	0	0	0	0	0.219908
Timber Processing, Bamboo, Cane, Palm Fiber & Straw Products	0.0049131	7.18903e-05	0	0	0	0	0	0	0	0.0212494	0	0.0174778	0.00303119	0	0	0	0.042613	0	0	0	0	0.0893564
Furniture Manufacturing	0.0249749	0	0	0	0.00165367	0	0.0150653	0	0	0.0216157	0	0.0302741	0	0.00191838	0	0	0.0182627	0	0	0	0	0.113765
Papermaking and Paper Products	0.0193794	0.0066139	0	0	0	0	0	0	0	0.0421324	0	0.0490003	0.0436909	0.0100715	0	0	0.0974011	0	0	0	0	0.26829
Printing and Record Medium Reproduction	0.46961	0.000287561	0	0	0	0	0.0301306	0	0	0.0659463	0.000223172	0.0337072	0.00344928	0.00911231	0	0	0.0182627	0	0	0	0	0.63073
Cultural, Educational and Sports Articles	0.0146028	0	0	0	0.000551224	0	0	0	0	0.0212494	0	0.0106115	0.00146333	0.00575514	0	0	0.0243503	0	0	0	0	0.0785837
Petroleum Processing and Coking	0.0332817	0.00133716	0	0	0	0	0	0	0.128535	0.00769374	0	0.0165415	0.117067	1.7486	4.82785	0	0.0304378	0	0	0	0	6.91135
Raw Chemical Materials and Chemical Products	0	0.00348531	0	0.00226029	0.00275612	0.0901894	0.105457	1.27901	0	0.076723	0.00691834	0.116479	0.0655364	0	0	0	2.11847	0	0	0	0	3.86729
Medical and Pharmaceutical Products	0	0.000459602	0	8.85686e-05	0	0	0	0	0	0.0114726	0	0.0390266	0.000888452	0	0	0	0.0487005	0	0	0	0	0.100636
Chemical Fiber	0	3.83002e-05	0	6.56197e-05	0	0	0	0	0	0.00179259	0	0.00450307	0.000888452	0	0	0	0.0121751	0	0	0	0	0.0194632
Rubber Products	0	0.000306401	0	0.00142875	0.00771713	0	0	0	0	0.0250963	0.000223172	0.0165113	0.00334476	0	0	0	0.0791384	0	0	0	0	0.133766
Plastic Products	0	0.00287251	0	0.000730064	0	0	0	0	0	0.0720623	0.00133903	0.07325	0.0106614	0	0	0	0.0487005	0	0	0	0	0.209616
Nonmetal Mineral Products	0.261188	0.00943415	0	0.00129683	0.0581541	0	0.0150653	0.00126739	0	0.0428651	0.000223172	0.475647	0.0269671	0.0316533	0	0	0.931398	0	0	0	1.26004	3.1152
Smelting and Pressing of Ferrous Metals	0.68881	0.342252	0	0.256212	17.9512	2.01059	0.451959	0.254111	0	0.00586189	0	0.0477519	0.002195	0.00719393	0	0	1.88106	0	0	0	0	23.8991
Smelting and Pressing of Nonferrous Metals	5.56078	0.000188196	0	0.0012908	0.00881958	0	0.346502	0	0	0.00989195	0.00156221	0.0739687	0.0247199	0.0148675	0	0	0.0730508	0	0	0	0	6.11564
Metal Products	0.0628212	0.0017937	0	0	0.0292149	0	0.0903919	0	0	0.149845	0.00111586	0.235951	0.00930261	0.0532351	0.000345142	0	0.140014	0	0	0	0	0.77403
Ordinary Machinery	0.153578	0.00420971	0	3.18728e-05	0.0779982	0.000911004	5.15234	0	0	0.130427	0.00513296	0.266537	0.0180303	0.022541	0	0	0.328729	0	0	0	0	6.16046
Equipment for Special Purposes	0.0692145	3.66062e-05	0	0	0.00110245	0	0.0301306	0	0	0.0751055	0.000223172	0.053994	0.00156786	0.00527555	0	0	0.0365254	0	0	0	0	0.273176
Transportation Equipment	0.0355801	7.32124e-05	0	4.21543e-05	0.000826836	0	0.723135	0	0	0.102217	0.0040171	0.224091	0.0174555	0.0776944	0	0	0.280028	0	0	0	0	1.46516
Electric Equipment and Machinery	0.0774146	7.32124e-05	0	2.20196e-05	0.000826836	0	0.0451959	0	0	0.0842647	0.000446345	0.0521214	0.00648047	0.0235002	0	0	0.0913135	0	0	0	0	0.381659
Electronic and Telecommunications Equipment	0.0617093	0	0	0	0	0	0.0150653	0	0	0.0304086	0.000223172	0.0290257	0.000783928	0.00623474	0	0	0.176539	0	0	0	0	0.31999
Instruments, Meters, Cultural and Office Machinery	0.000833909	0	0	0	0	0	0	0	0	0.0175857	0	0.00592998	0	0.000479595	0	0	0	0	0	0	0	0.0248292
Other Manufacturing Industry	0.000555939	0	0	0	0.000551224	0	0.0150653	0	0	0.0157538	0.000669517	0.0274652	0.00198595	0.00143879	0	0	0.0182627	0	0	0	0	0.0817484
Scrap and waste	0.0205836	0	0	0	0.00110245	0	0	0	0	0.00183184	0	0.00624208	0.000522619	0.000479595	0	0	0	0	0	0	0	0.0307621
Production and Supply of Electric Power, Steam and Hot Water	52.5299	0	0	0	0	0.0288243	0	0	0	0.0219821	0	0.0356116	0.108128	0	0.0370888	0	3.94117	0	0	0	0	56.7027
Production and Supply of Gas	0.0311924	0.00085116	0	0	0.00165367	0.502874	2.16941	0	0	0.00842647	0	0.00280894	0	0.000479595	0	0	0.00608757	0	0	0	0	2.72378
Production and Supply of Tap Water	0.00463671	0	0	0	0	0	0	0	0	0.00403005	0	0.000936312	0	0	0	0	0	0	0	0	0	0.00960308
Construction	0.17558	0	0	0	0	0	0.000595928	0	0	0.760661	0.0203355	0.678475	0.15398	0.0676266	0	0	0.0194466	0	0	0	0	1.8767
Transportation, Storage, Post and Telecommunication Services	0.0117037	0	0	0	0	0	0.00238371	0	0	3.53053	15.4795	6.23312	16.3203	0.177833	0	0	0.175019	0	0	0	0	41.9305
Wholesale, Retail Trade and Catering Services	0.401144	0	0	0	0	0	0.00715113	0	0	1.91819	0	2.08431	0.103287	0.297432	0	0	0.609326	0	0	0	0	5.42084
Others	0.461857	0	0	0	0	0	0.00297964	0	0	2.84187	0.000607029	4.35795	0.0563961	0.211959	0	0	1.37206	0	0	0	0	9.30569
Urban	0.362961	0	0	0	0	0	0.0113226	0	0	5.96705	0	0.741279	0	0.247964	0	0	2.42218	0	0	0	0	9.75275
Rural	0.0789999	0	0	0	0	0	0.000595928	0	0	0.932754	0	0.58071	0	0.541952	0	0	0.494807	0	0	0	0	2.62982

[truncated: 21 more sheets: Jiangsu, Zhejiang, Anhui, Fujian, Jiangxi, Shandong, Henan, Hubei, Hunan, Guangdong, Guangxi, Hainan, Chongqing, Sichuan, Guizhou, Yunnan, Shaanxi, Gansu, Qinghai, Ningxia …]
